# Supplementary material for: What Directions Do We Look at Power from? Up-Down, Left-Right, and Front-Back
Source: PLoS One. 2015 Jul 10;10(7):e0132756. doi: 10.1371/journal.pone.0132756 (PMC4498758; doi:10.1371/journal.pone.0132756)
Supplement: S1 File — (ZIP) [file pone.0132756.s001.zip]

Archive with 26 entries (25 files):
- S1-The Raw Data of Experiment1/
- S1-The Raw Data of Experiment1/Readme.txt
- S1-The Raw Data of Experiment1/Subject1.xls
- S1-The Raw Data of Experiment1/Subject10.xls
- S1-The Raw Data of Experiment1/Subject11.xls
- S1-The Raw Data of Experiment1/Subject12.xls
- S1-The Raw Data of Experiment1/Subject13.xls
- S1-The Raw Data of Experiment1/Subject14.xls
- S1-The Raw Data of Experiment1/Subject15.xls
- S1-The Raw Data of Experiment1/Subject16.xls
- S1-The Raw Data of Experiment1/Subject17.xls
- S1-The Raw Data of Experiment1/Subject18.xls
- S1-The Raw Data of Experiment1/Subject19.xls
- S1-The Raw Data of Experiment1/Subject2.xls
- S1-The Raw Data of Experiment1/Subject20.xls
- S1-The Raw Data of Experiment1/Subject21.xls
- S1-The Raw Data of Experiment1/Subject22.xls
- S1-The Raw Data of Experiment1/Subject23.xls
- S1-The Raw Data of Experiment1/Subject24.xls
- S1-The Raw Data of Experiment1/Subject3.xls
- S1-The Raw Data of Experiment1/Subject4.xls
- S1-The Raw Data of Experiment1/Subject5.xls
- S1-The Raw Data of Experiment1/Subject6.xls
- S1-The Raw Data of Experiment1/Subject7.xls
- S1-The Raw Data of Experiment1/Subject8.xls
- S1-The Raw Data of Experiment1/Subject9.xls
