# Supplementary material for: What Directions Do We Look at Power from? Up-Down, Left-Right, and Front-Back
Source: PLoS One. 2015 Jul 10;10(7):e0132756. doi: 10.1371/journal.pone.0132756 (PMC4498758; doi:10.1371/journal.pone.0132756)
Supplement: S1 File — (ZIP) [file pone.0132756.s001.zip › S1-The Raw Data of Experiment1/Subject1.xls]

## Sheet: Sheet1
Subject	Age	Sex	Expprime.ACC	Expprime.RT	Expprobe.ACC	Expprobe.RT	stimtype	stimulus1	stimulus2
1	20	female	1	1192	null	null	1	lx10.bmp	null
1	20	female	1	615	null	null	1	lx6.bmp	null
1	20	female	1	524	null	null	1	lx4.bmp	null
1	20	female	1	695	null	null	1	lx1.bmp	null
1	20	female	1	642	null	null	1	lx3.bmp	null
1	20	female	0	937	null	null	1	lx14.bmp	null
1	20	female	1	788	null	null	1	lx8.bmp	null
1	20	female	1	695	null	null	1	lx16.bmp	null
1	20	female	1	832	null	null	1	lx15.bmp	null
1	20	female	1	854	null	null	1	lx7.bmp	null
1	20	female	1	718	null	null	1	lx2.bmp	null
1	20	female	1	713	null	null	1	lx9.bmp	null
1	20	female	1	876	null	null	1	lx12.bmp	null
1	20	female	1	1091	null	null	1	lx11.bmp	null
1	20	female	1	629	null	null	1	lx5.bmp	null
1	20	female	1	722	null	null	1	lx13.bmp	null
1	20	female	1	1069	1	1693	2	lx11.bmp	q1.bmp
1	20	female	1	864	1	933	2	lx6.bmp	p2.bmp
1	20	female	1	997	1	766	2	lx1.bmp	p1.bmp
1	20	female	1	1084	1	1281	2	lx13.bmp	p1.bmp
1	20	female	1	795	1	771	2	lx7.bmp	q1.bmp
1	20	female	1	982	1	1315	2	lx2.bmp	p2.bmp
1	20	female	1	668	1	1044	2	lx8.bmp	q2.bmp
1	20	female	1	654	1	1017	2	lx4.bmp	q2.bmp
1	20	female	1	1486	1	1856	2	lx10.bmp	p2.bmp
1	20	female	1	777	1	920	2	lx5.bmp	p1.bmp
1	20	female	1	1225	1	604	2	lx15.bmp	q1.bmp
1	20	female	1	944	1	687	2	lx16.bmp	q2.bmp
1	20	female	1	635	1	709	2	lx9.bmp	p1.bmp
1	20	female	1	787	1	964	2	lx12.bmp	q2.bmp
1	20	female	1	627	1	617	2	lx14.bmp	p2.bmp
1	20	female	1	1246	1	578	2	lx3.bmp	q1.bmp
1	20	female	1	718	1	1487	3	lx15.bmp	p2.bmp
1	20	female	1	672	1	1422	3	lx6.bmp	q1.bmp
1	20	female	1	915	1	1450	3	lx14.bmp	p1.bmp
1	20	female	1	779	1	858	5	a14.bmp	p2.bmp
1	20	female	1	740	1	572	5	a16.bmp	q2.bmp
1	20	female	1	840	1	1047	7	b21.bmp	q2.bmp
1	20	female	1	1296	1	826	7	b5.bmp	p2.bmp
1	20	female	1	2715	1	1071	6	b20.bmp	q1.bmp
1	20	female	1	1236	1	764	7	b10.bmp	p2.bmp
1	20	female	1	1562	1	932	4	a19.bmp	p1.bmp
1	20	female	1	1244	1	670	5	a10.bmp	p2.bmp
1	20	female	1	1276	1	1262	7	b7.bmp	q2.bmp
1	20	female	1	964	1	700	5	a21.bmp	p2.bmp
1	20	female	1	904	1	832	5	a7.bmp	p2.bmp
1	20	female	1	1184	1	1585	5	a12.bmp	q2.bmp
1	20	female	1	728	1	1083	5	a20.bmp	q2.bmp
1	20	female	1	767	1	822	4	a6.bmp	p1.bmp
1	20	female	1	1580	1	1577	6	b15.bmp	p1.bmp
1	20	female	1	702	1	909	4	a15.bmp	q1.bmp
1	20	female	1	1013	1	889	4	a1.bmp	p1.bmp
1	20	female	1	938	1	1036	6	b18.bmp	p1.bmp
1	20	female	1	1013	1	650	4	a9.bmp	p1.bmp
1	20	female	1	1024	1	937	7	b3.bmp	p2.bmp
1	20	female	1	975	1	632	7	b16.bmp	p2.bmp
1	20	female	1	1125	1	618	5	a8.bmp	q2.bmp
1	20	female	1	1243	1	1064	6	b4.bmp	q1.bmp
1	20	female	1	674	1	879	5	a5.bmp	q2.bmp
1	20	female	1	728	1	436	5	a3.bmp	p2.bmp
1	20	female	1	802	1	1211	6	b1.bmp	q1.bmp
1	20	female	1	1027	1	664	6	b9.bmp	q1.bmp
1	20	female	1	652	1	543	4	a18.bmp	q1.bmp
1	20	female	1	1743	1	1010	7	b17.bmp	q2.bmp
1	20	female	1	1362	1	1406	6	b14.bmp	q1.bmp
1	20	female	1	1045	1	853	6	b2.bmp	p1.bmp
1	20	female	1	2059	1	934	6	b11.bmp	q1.bmp
1	20	female	1	1956	1	643	7	b13.bmp	p2.bmp
1	20	female	1	1538	1	749	6	b6.bmp	q1.bmp
1	20	female	1	1549	1	1313	7	b19.bmp	p2.bmp
1	20	female	1	1091	1	1102	4	a13.bmp	p1.bmp
1	20	female	1	675	1	668	4	a11.bmp	q1.bmp
1	20	female	1	1346	1	600	7	b8.bmp	p2.bmp
1	20	female	1	2083	1	760	5	a2.bmp	p2.bmp
1	20	female	1	1013	1	986	4	a4.bmp	q1.bmp
1	20	female	1	2256	1	672	6	b12.bmp	p1.bmp
1	20	female	1	605	1	656	5	a17.bmp	p2.bmp
1	20	female	1	1703	1	680	3	lx7.bmp	p2.bmp
1	20	female	1	1619	1	728	3	lx9.bmp	q2.bmp
1	20	female	1	830	1	1578	3	lx4.bmp	q1.bmp
1	20	female	1	1129	1	712	4	a2.bmp	q1.bmp
1	20	female	1	1153	1	892	6	b3.bmp	q1.bmp
1	20	female	1	807	1	680	4	a10.bmp	q1.bmp
1	20	female	1	805	1	633	6	b19.bmp	q1.bmp
1	20	female	1	616	1	622	5	a4.bmp	p2.bmp
1	20	female	1	1005	1	668	7	b6.bmp	p2.bmp
1	20	female	1	1289	1	682	7	b2.bmp	q2.bmp
1	20	female	1	1072	1	4173	7	b18.bmp	q2.bmp
1	20	female	1	794	1	1056	5	a18.bmp	p2.bmp
1	20	female	1	641	1	711	6	b16.bmp	q1.bmp
1	20	female	1	1315	1	670	7	b4.bmp	p2.bmp
1	20	female	1	788	1	606	7	b9.bmp	p2.bmp
1	20	female	1	640	1	702	5	a11.bmp	p2.bmp
1	20	female	1	1581	1	1396	5	a15.bmp	p2.bmp
1	20	female	1	576	1	841	6	b17.bmp	p1.bmp
1	20	female	1	611	1	750	4	a14.bmp	q1.bmp
1	20	female	1	1770	1	569	7	b20.bmp	p2.bmp
1	20	female	1	655	1	917	5	a9.bmp	q2.bmp
1	20	female	1	961	1	764	7	b12.bmp	q2.bmp
1	20	female	1	1039	1	643	4	a12.bmp	p1.bmp
1	20	female	1	753	1	793	4	a17.bmp	q1.bmp
1	20	female	1	1668	1	1165	7	b15.bmp	q2.bmp
1	20	female	1	1546	1	614	6	b21.bmp	p1.bmp
1	20	female	1	702	1	870	4	a8.bmp	p1.bmp
1	20	female	1	823	1	910	6	b5.bmp	q1.bmp
1	20	female	1	1857	1	800	4	a20.bmp	p1.bmp
1	20	female	1	2467	1	808	6	b10.bmp	q1.bmp
1	20	female	1	1223	1	1033	5	a6.bmp	q2.bmp
1	20	female	1	1086	1	812	4	a3.bmp	q1.bmp
1	20	female	1	1200	1	615	6	b13.bmp	q1.bmp
1	20	female	1	733	1	600	5	a1.bmp	q2.bmp
1	20	female	1	698	1	861	5	a13.bmp	q2.bmp
1	20	female	1	1509	1	872	7	b11.bmp	p2.bmp
1	20	female	1	826	1	411	7	b14.bmp	p2.bmp
1	20	female	1	535	1	497	4	a16.bmp	p1.bmp
1	20	female	1	689	1	577	7	b1.bmp	p2.bmp
1	20	female	1	720	1	494	6	b8.bmp	q1.bmp
1	20	female	1	563	1	580	4	a7.bmp	q1.bmp
1	20	female	1	954	1	526	6	b7.bmp	p1.bmp
1	20	female	1	605	1	673	4	a5.bmp	p1.bmp
1	20	female	1	618	1	520	4	a21.bmp	q1.bmp
1	20	female	1	648	1	682	5	a19.bmp	q2.bmp
