# Supplementary material for: What Directions Do We Look at Power from? Up-Down, Left-Right, and Front-Back
Source: PLoS One. 2015 Jul 10;10(7):e0132756. doi: 10.1371/journal.pone.0132756 (PMC4498758; doi:10.1371/journal.pone.0132756)
Supplement: S1 File — (ZIP) [file pone.0132756.s001.zip › S1-The Raw Data of Experiment1/Subject10.xls]

## Sheet: Sheet1
Subject	Age	Sex	Expprime.ACC	Expprime.RT	Expprobe.ACC	Expprobe.RT	stimtype	stimulus1	stimulus2
10	21	female	1	7065	null	null	1	lx6.bmp	null
10	21	female	1	1141	null	null	1	lx12.bmp	null
10	21	female	1	1939	null	null	1	lx10.bmp	null
10	21	female	1	1026	null	null	1	lx8.bmp	null
10	21	female	1	1610	null	null	1	lx13.bmp	null
10	21	female	1	913	null	null	1	lx5.bmp	null
10	21	female	1	970	null	null	1	lx16.bmp	null
10	21	female	1	1030	null	null	1	lx14.bmp	null
10	21	female	1	1003	null	null	1	lx3.bmp	null
10	21	female	1	645	null	null	1	lx4.bmp	null
10	21	female	1	544	null	null	1	lx1.bmp	null
10	21	female	1	732	null	null	1	lx2.bmp	null
10	21	female	1	500	null	null	1	lx7.bmp	null
10	21	female	1	715	null	null	1	lx11.bmp	null
10	21	female	1	674	null	null	1	lx9.bmp	null
10	21	female	1	780	null	null	1	lx15.bmp	null
10	21	female	1	2262	1	2500	2	lx12.bmp	q2.bmp
10	21	female	1	861	1	1190	2	lx13.bmp	p1.bmp
10	21	female	1	871	1	1434	2	lx6.bmp	p2.bmp
10	21	female	1	755	1	1138	2	lx3.bmp	q1.bmp
10	21	female	1	1678	1	1131	2	lx16.bmp	q2.bmp
10	21	female	1	849	1	931	2	lx4.bmp	q2.bmp
10	21	female	1	767	1	1012	2	lx14.bmp	p2.bmp
10	21	female	1	723	1	878	2	lx7.bmp	q1.bmp
10	21	female	1	748	1	983	2	lx8.bmp	q2.bmp
10	21	female	1	1509	1	894	2	lx5.bmp	p1.bmp
10	21	female	1	1296	1	1110	2	lx1.bmp	p1.bmp
10	21	female	1	1003	1	614	2	lx15.bmp	q1.bmp
10	21	female	1	715	1	687	2	lx11.bmp	q1.bmp
10	21	female	1	969	1	1236	2	lx10.bmp	p2.bmp
10	21	female	1	1477	1	812	2	lx2.bmp	p2.bmp
10	21	female	1	1076	1	2680	2	lx9.bmp	p1.bmp
10	21	female	1	1607	1	1370	3	lx3.bmp	p1.bmp
10	21	female	1	725	1	1399	3	lx9.bmp	q2.bmp
10	21	female	1	1034	1	689	3	lx7.bmp	p2.bmp
10	21	female	1	813	1	1013	4	a11.bmp	q1.bmp
10	21	female	1	1487	1	857	5	a21.bmp	p2.bmp
10	21	female	1	2148	1	810	7	b10.bmp	p2.bmp
10	21	female	1	684	1	722	5	a8.bmp	q2.bmp
10	21	female	1	952	1	812	6	b1.bmp	q1.bmp
10	21	female	1	1257	1	527	4	a9.bmp	p1.bmp
10	21	female	1	901	1	815	6	b15.bmp	p1.bmp
10	21	female	1	959	1	783	4	a1.bmp	p1.bmp
10	21	female	1	946	1	1807	7	b17.bmp	q2.bmp
10	21	female	1	861	1	568	4	a13.bmp	p1.bmp
10	21	female	1	1301	1	638	7	b21.bmp	q2.bmp
10	21	female	1	801	1	683	7	b8.bmp	p2.bmp
10	21	female	1	724	1	728	6	b14.bmp	q1.bmp
10	21	female	1	1782	1	1019	6	b4.bmp	q1.bmp
10	21	female	1	657	1	547	4	a18.bmp	q1.bmp
10	21	female	1	647	1	636	5	a17.bmp	p2.bmp
10	21	female	1	696	1	632	6	b6.bmp	q1.bmp
10	21	female	1	972	1	646	7	b7.bmp	q2.bmp
10	21	female	1	1200	1	482	5	a7.bmp	p2.bmp
10	21	female	1	1354	1	547	7	b19.bmp	p2.bmp
10	21	female	1	887	1	507	5	a2.bmp	p2.bmp
10	21	female	1	681	1	571	4	a4.bmp	q1.bmp
10	21	female	1	1316	1	479	7	b16.bmp	p2.bmp
10	21	female	1	2082	1	709	5	a16.bmp	q2.bmp
10	21	female	1	1706	1	460	4	a19.bmp	p1.bmp
10	21	female	1	707	1	457	6	b18.bmp	p1.bmp
10	21	female	1	778	1	539	6	b20.bmp	q1.bmp
10	21	female	1	652	0	635	5	a20.bmp	q2.bmp
10	21	female	1	4237	1	675	7	b3.bmp	p2.bmp
10	21	female	1	5954	1	516	6	b12.bmp	p1.bmp
10	21	female	1	784	1	584	6	b2.bmp	p1.bmp
10	21	female	1	1227	1	559	6	b11.bmp	q1.bmp
10	21	female	1	1166	1	927	5	a12.bmp	q2.bmp
10	21	female	1	777	1	354	5	a3.bmp	p2.bmp
10	21	female	1	611	1	649	5	a5.bmp	q2.bmp
10	21	female	1	1282	1	400	7	b13.bmp	p2.bmp
10	21	female	1	754	1	543	6	b9.bmp	q1.bmp
10	21	female	1	1396	1	521	4	a15.bmp	q1.bmp
10	21	female	1	1145	1	510	7	b5.bmp	p2.bmp
10	21	female	1	723	1	515	5	a10.bmp	p2.bmp
10	21	female	1	690	1	430	5	a14.bmp	p2.bmp
10	21	female	1	821	1	765	4	a6.bmp	p1.bmp
10	21	female	1	881	1	979	3	lx1.bmp	q1.bmp
10	21	female	1	845	1	538	3	lx15.bmp	p2.bmp
10	21	female	1	1375	1	579	3	lx10.bmp	q1.bmp
10	21	female	1	2486	1	547	6	b19.bmp	q1.bmp
10	21	female	1	1030	1	513	4	a14.bmp	q1.bmp
10	21	female	1	806	1	527	5	a4.bmp	p2.bmp
10	21	female	1	2179	1	569	4	a3.bmp	q1.bmp
10	21	female	1	2381	1	505	7	b14.bmp	p2.bmp
10	21	female	1	568	1	409	5	a15.bmp	p2.bmp
10	21	female	1	749	1	449	5	a11.bmp	p2.bmp
10	21	female	1	1486	1	524	6	b5.bmp	q1.bmp
10	21	female	1	704	1	410	4	a12.bmp	p1.bmp
10	21	female	1	1463	1	357	7	b4.bmp	p2.bmp
10	21	female	1	890	1	440	4	a5.bmp	p1.bmp
10	21	female	1	955	1	571	7	b2.bmp	q2.bmp
10	21	female	1	1795	1	661	6	b3.bmp	q1.bmp
10	21	female	1	1349	1	546	4	a21.bmp	q1.bmp
10	21	female	1	819	1	311	6	b17.bmp	p1.bmp
10	21	female	1	1598	1	567	7	b1.bmp	p2.bmp
10	21	female	1	632	1	498	6	b16.bmp	q1.bmp
10	21	female	0	647	0	1870	5	a9.bmp	q2.bmp
10	21	female	1	700	1	570	6	b21.bmp	p1.bmp
10	21	female	1	652	1	440	6	b7.bmp	p1.bmp
10	21	female	1	829	1	374	7	b6.bmp	p2.bmp
10	21	female	1	1246	1	507	6	b8.bmp	q1.bmp
10	21	female	1	766	1	480	7	b11.bmp	p2.bmp
10	21	female	1	781	1	558	4	a8.bmp	p1.bmp
10	21	female	1	761	1	430	7	b9.bmp	p2.bmp
10	21	female	1	643	1	391	7	b20.bmp	p2.bmp
10	21	female	1	835	1	643	5	a1.bmp	q2.bmp
10	21	female	1	1357	1	556	6	b13.bmp	q1.bmp
10	21	female	1	976	1	699	5	a6.bmp	q2.bmp
10	21	female	1	724	1	546	6	b10.bmp	q1.bmp
10	21	female	1	2778	1	514	4	a2.bmp	q1.bmp
10	21	female	1	638	1	439	4	a17.bmp	q1.bmp
10	21	female	1	1206	1	767	7	b12.bmp	q2.bmp
10	21	female	1	1226	1	538	5	a18.bmp	p2.bmp
10	21	female	1	566	1	601	4	a7.bmp	q1.bmp
10	21	female	1	659	1	687	7	b15.bmp	q2.bmp
10	21	female	1	1538	1	446	4	a10.bmp	q1.bmp
10	21	female	1	656	1	449	7	b18.bmp	q2.bmp
10	21	female	1	640	1	577	4	a16.bmp	p1.bmp
10	21	female	1	898	1	913	5	a13.bmp	q2.bmp
10	21	female	1	1294	1	647	5	a19.bmp	q2.bmp
10	21	female	1	944	1	600	4	a20.bmp	p1.bmp
