# Supplementary material for: What Directions Do We Look at Power from? Up-Down, Left-Right, and Front-Back
Source: PLoS One. 2015 Jul 10;10(7):e0132756. doi: 10.1371/journal.pone.0132756 (PMC4498758; doi:10.1371/journal.pone.0132756)
Supplement: S1 File — (ZIP) [file pone.0132756.s001.zip › S1-The Raw Data of Experiment1/Subject11.xls]

## Sheet: Sheet1
Subject	Age	Sex	Expprime.ACC	Expprime.RT	Expprobe.ACC	Expprobe.RT	stimtype	stimulus1	stimulus2
11	20	female	0	7606	null	null	1	lx13.bmp	null
11	20	female	1	3333	null	null	1	lx5.bmp	null
11	20	female	1	1752	null	null	1	lx16.bmp	null
11	20	female	1	4454	null	null	1	lx14.bmp	null
11	20	female	1	907	null	null	1	lx11.bmp	null
11	20	female	1	792	null	null	1	lx6.bmp	null
11	20	female	1	647	null	null	1	lx2.bmp	null
11	20	female	1	698	null	null	1	lx7.bmp	null
11	20	female	1	595	null	null	1	lx10.bmp	null
11	20	female	1	633	null	null	1	lx3.bmp	null
11	20	female	1	560	null	null	1	lx8.bmp	null
11	20	female	1	922	null	null	1	lx9.bmp	null
11	20	female	1	742	null	null	1	lx15.bmp	null
11	20	female	1	1765	null	null	1	lx1.bmp	null
11	20	female	1	732	null	null	1	lx12.bmp	null
11	20	female	1	736	null	null	1	lx4.bmp	null
11	20	female	1	1888	1	2891	2	lx2.bmp	p2.bmp
11	20	female	1	689	1	585	2	lx12.bmp	q2.bmp
11	20	female	1	1366	1	738	2	lx5.bmp	p1.bmp
11	20	female	1	2358	1	795	2	lx13.bmp	p1.bmp
11	20	female	1	1488	1	1403	2	lx11.bmp	q1.bmp
11	20	female	1	3314	1	1118	2	lx8.bmp	q2.bmp
11	20	female	1	804	1	1035	2	lx7.bmp	q1.bmp
11	20	female	1	982	1	585	2	lx9.bmp	p1.bmp
11	20	female	1	1828	1	850	2	lx4.bmp	q2.bmp
11	20	female	1	2057	1	686	2	lx1.bmp	p1.bmp
11	20	female	1	2416	1	739	2	lx10.bmp	p2.bmp
11	20	female	1	1186	1	493	2	lx14.bmp	p2.bmp
11	20	female	1	2505	1	694	2	lx15.bmp	q1.bmp
11	20	female	1	706	1	533	2	lx6.bmp	p2.bmp
11	20	female	1	807	1	706	2	lx3.bmp	q1.bmp
11	20	female	1	606	1	660	2	lx16.bmp	q2.bmp
11	20	female	1	1839	1	1705	3	lx9.bmp	q2.bmp
11	20	female	1	781	1	674	3	lx7.bmp	p2.bmp
11	20	female	1	1178	1	749	3	lx3.bmp	p1.bmp
11	20	female	1	717	1	751	7	b8.bmp	p2.bmp
11	20	female	1	591	1	653	7	b21.bmp	q2.bmp
11	20	female	1	1303	1	829	4	a6.bmp	p1.bmp
11	20	female	1	598	1	589	4	a18.bmp	q1.bmp
11	20	female	1	721	1	676	4	a4.bmp	q1.bmp
11	20	female	1	1282	1	829	7	b5.bmp	p2.bmp
11	20	female	1	1294	1	727	7	b3.bmp	p2.bmp
11	20	female	1	746	1	633	4	a13.bmp	p1.bmp
11	20	female	1	686	1	727	5	a8.bmp	q2.bmp
11	20	female	1	827	1	700	6	b4.bmp	q1.bmp
11	20	female	1	789	1	921	5	a14.bmp	p2.bmp
11	20	female	1	1677	1	601	6	b14.bmp	q1.bmp
11	20	female	1	889	1	541	7	b16.bmp	p2.bmp
11	20	female	1	1829	0	499	5	a12.bmp	q2.bmp
11	20	female	1	3326	1	880	7	b19.bmp	p2.bmp
11	20	female	1	581	1	651	5	a7.bmp	p2.bmp
11	20	female	1	862	1	609	5	a17.bmp	p2.bmp
11	20	female	1	745	1	680	4	a9.bmp	p1.bmp
11	20	female	1	2056	0	482	6	b6.bmp	q1.bmp
11	20	female	1	1430	1	685	6	b18.bmp	p1.bmp
11	20	female	1	723	1	640	6	b11.bmp	q1.bmp
11	20	female	1	858	1	795	7	b10.bmp	p2.bmp
11	20	female	1	1662	1	709	4	a11.bmp	q1.bmp
11	20	female	1	605	1	867	6	b9.bmp	q1.bmp
11	20	female	1	1773	1	975	5	a16.bmp	q2.bmp
11	20	female	1	1306	1	873	6	b12.bmp	p1.bmp
11	20	female	1	891	1	689	6	b1.bmp	q1.bmp
11	20	female	1	902	1	829	5	a20.bmp	q2.bmp
11	20	female	1	1729	1	1888	5	a2.bmp	p2.bmp
11	20	female	1	994	1	621	6	b15.bmp	p1.bmp
11	20	female	1	852	1	1063	4	a15.bmp	q1.bmp
11	20	female	1	1561	1	638	5	a21.bmp	p2.bmp
11	20	female	1	1082	1	683	4	a19.bmp	p1.bmp
11	20	female	0	1236	1	4906	7	b17.bmp	q2.bmp
11	20	female	1	821	1	753	4	a1.bmp	p1.bmp
11	20	female	1	636	1	1088	5	a5.bmp	q2.bmp
11	20	female	1	1534	1	906	6	b2.bmp	p1.bmp
11	20	female	1	755	1	642	5	a3.bmp	p2.bmp
11	20	female	1	972	1	935	7	b13.bmp	p2.bmp
11	20	female	1	940	1	869	7	b7.bmp	q2.bmp
11	20	female	1	844	1	1015	6	b20.bmp	q1.bmp
11	20	female	1	824	1	1441	5	a10.bmp	p2.bmp
11	20	female	1	1070	1	982	3	lx1.bmp	q1.bmp
11	20	female	1	836	1	569	3	lx15.bmp	p2.bmp
11	20	female	1	571	1	614	3	lx10.bmp	q1.bmp
11	20	female	1	1162	1	405	4	a14.bmp	q1.bmp
11	20	female	1	713	1	605	5	a9.bmp	q2.bmp
11	20	female	1	655	1	725	4	a8.bmp	p1.bmp
11	20	female	1	2978	1	948	7	b18.bmp	q2.bmp
11	20	female	1	1642	1	977	6	b5.bmp	q1.bmp
11	20	female	1	719	1	906	5	a4.bmp	p2.bmp
11	20	female	1	720	1	631	6	b3.bmp	q1.bmp
11	20	female	1	706	1	674	5	a6.bmp	q2.bmp
11	20	female	1	4661	1	7784	6	b17.bmp	p1.bmp
11	20	female	1	580	1	1004	7	b6.bmp	p2.bmp
11	20	female	1	916	1	432	7	b20.bmp	p2.bmp
11	20	female	1	596	1	872	7	b12.bmp	q2.bmp
11	20	female	1	6059	1	1221	6	b8.bmp	q1.bmp
11	20	female	1	612	1	800	7	b15.bmp	q2.bmp
11	20	female	1	527	1	678	5	a18.bmp	p2.bmp
11	20	female	1	1319	1	865	7	b14.bmp	p2.bmp
11	20	female	1	1052	0	426	7	b2.bmp	q2.bmp
11	20	female	1	602	1	746	6	b21.bmp	p1.bmp
11	20	female	1	701	1	1111	7	b4.bmp	p2.bmp
11	20	female	1	639	1	1250	7	b11.bmp	p2.bmp
11	20	female	1	592	1	806	6	b10.bmp	q1.bmp
11	20	female	1	1536	1	689	4	a10.bmp	q1.bmp
11	20	female	1	614	1	757	6	b16.bmp	q1.bmp
11	20	female	1	703	1	773	5	a1.bmp	q2.bmp
11	20	female	1	769	1	888	5	a15.bmp	p2.bmp
11	20	female	1	1153	1	972	5	a11.bmp	p2.bmp
11	20	female	1	552	1	596	7	b1.bmp	p2.bmp
11	20	female	1	589	1	621	5	a19.bmp	q2.bmp
11	20	female	1	630	1	646	4	a5.bmp	p1.bmp
11	20	female	1	668	1	635	4	a12.bmp	p1.bmp
11	20	female	1	685	1	699	4	a17.bmp	q1.bmp
11	20	female	1	603	1	507	6	b7.bmp	p1.bmp
11	20	female	1	585	1	590	4	a3.bmp	q1.bmp
11	20	female	1	712	1	715	4	a20.bmp	p1.bmp
11	20	female	1	666	1	998	4	a7.bmp	q1.bmp
11	20	female	1	596	1	583	4	a2.bmp	q1.bmp
11	20	female	1	550	1	707	6	b19.bmp	q1.bmp
11	20	female	1	893	1	705	4	a21.bmp	q1.bmp
11	20	female	1	701	1	1098	5	a13.bmp	q2.bmp
11	20	female	1	559	1	1059	4	a16.bmp	p1.bmp
11	20	female	1	599	1	741	7	b9.bmp	p2.bmp
11	20	female	1	1214	1	868	6	b13.bmp	q1.bmp
