# Supplementary material for: What Directions Do We Look at Power from? Up-Down, Left-Right, and Front-Back
Source: PLoS One. 2015 Jul 10;10(7):e0132756. doi: 10.1371/journal.pone.0132756 (PMC4498758; doi:10.1371/journal.pone.0132756)
Supplement: S1 File — (ZIP) [file pone.0132756.s001.zip › S1-The Raw Data of Experiment1/Subject12.xls]

## Sheet: Sheet1
Subject	Age	Sex	Expprime.ACC	Expprime.RT	Expprobe.ACC	Expprobe.RT	stimtype	stimulus1	stimulus2
12	20	female	0	1132	null	null	1	lx3.bmp	null
12	20	female	1	904	null	null	1	lx11.bmp	null
12	20	female	0	1170	null	null	1	lx10.bmp	null
12	20	female	1	817	null	null	1	lx9.bmp	null
12	20	female	1	703	null	null	1	lx1.bmp	null
12	20	female	1	704	null	null	1	lx14.bmp	null
12	20	female	0	880	null	null	1	lx4.bmp	null
12	20	female	1	619	null	null	1	lx5.bmp	null
12	20	female	1	588	null	null	1	lx7.bmp	null
12	20	female	1	686	null	null	1	lx13.bmp	null
12	20	female	1	832	null	null	1	lx8.bmp	null
12	20	female	1	697	null	null	1	lx2.bmp	null
12	20	female	1	533	null	null	1	lx12.bmp	null
12	20	female	1	440	null	null	1	lx6.bmp	null
12	20	female	1	661	null	null	1	lx16.bmp	null
12	20	female	1	572	null	null	1	lx15.bmp	null
12	20	female	1	767	0	938	2	lx7.bmp	q1.bmp
12	20	female	1	649	1	1387	2	lx16.bmp	q2.bmp
12	20	female	0	901	1	888	2	lx5.bmp	p1.bmp
12	20	female	1	994	0	1275	2	lx2.bmp	p2.bmp
12	20	female	1	1215	0	638	2	lx15.bmp	q1.bmp
12	20	female	1	792	1	716	2	lx14.bmp	p2.bmp
12	20	female	1	740	1	812	2	lx10.bmp	p2.bmp
12	20	female	1	1112	1	630	2	lx6.bmp	p2.bmp
12	20	female	1	653	1	878	2	lx8.bmp	q2.bmp
12	20	female	1	700	0	659	2	lx11.bmp	q1.bmp
12	20	female	1	885	0	606	2	lx9.bmp	p1.bmp
12	20	female	1	848	0	672	2	lx3.bmp	q1.bmp
12	20	female	1	828	1	793	2	lx4.bmp	q2.bmp
12	20	female	1	691	1	723	2	lx12.bmp	q2.bmp
12	20	female	1	687	1	547	2	lx1.bmp	p1.bmp
12	20	female	1	642	0	734	2	lx13.bmp	p1.bmp
12	20	female	1	871	0	786	2	lx13.bmp	p1.bmp
12	20	female	1	679	0	728	2	lx4.bmp	q2.bmp
12	20	female	1	867	0	1129	2	lx6.bmp	p2.bmp
12	20	female	1	630	1	783	2	lx12.bmp	q2.bmp
12	20	female	1	871	0	1146	2	lx2.bmp	p2.bmp
12	20	female	1	826	1	1061	2	lx9.bmp	p1.bmp
12	20	female	1	660	1	797	2	lx1.bmp	p1.bmp
12	20	female	1	728	1	564	2	lx15.bmp	q1.bmp
12	20	female	1	615	1	1484	2	lx10.bmp	p2.bmp
12	20	female	0	1050	1	848	2	lx3.bmp	q1.bmp
12	20	female	1	579	1	711	2	lx7.bmp	q1.bmp
12	20	female	1	641	1	680	2	lx14.bmp	p2.bmp
12	20	female	1	929	1	555	2	lx11.bmp	q1.bmp
12	20	female	1	768	1	740	2	lx16.bmp	q2.bmp
12	20	female	1	625	1	662	2	lx5.bmp	p1.bmp
12	20	female	1	511	1	757	2	lx8.bmp	q2.bmp
12	20	female	1	658	1	830	2	lx5.bmp	p1.bmp
12	20	female	1	602	1	470	2	lx9.bmp	p1.bmp
12	20	female	1	622	1	526	2	lx7.bmp	q1.bmp
12	20	female	1	583	0	865	2	lx2.bmp	p2.bmp
12	20	female	1	638	1	641	2	lx12.bmp	q2.bmp
12	20	female	1	658	1	799	2	lx15.bmp	q1.bmp
12	20	female	1	666	1	585	2	lx13.bmp	p1.bmp
12	20	female	1	699	1	750	2	lx14.bmp	p2.bmp
12	20	female	1	875	1	574	2	lx4.bmp	q2.bmp
12	20	female	1	581	1	612	2	lx10.bmp	p2.bmp
12	20	female	1	594	1	559	2	lx11.bmp	q1.bmp
12	20	female	1	821	1	746	2	lx6.bmp	p2.bmp
12	20	female	1	972	1	611	2	lx1.bmp	p1.bmp
12	20	female	1	634	0	504	2	lx3.bmp	q1.bmp
12	20	female	1	696	1	690	2	lx16.bmp	q2.bmp
12	20	female	1	603	1	533	2	lx8.bmp	q2.bmp
12	20	female	1	558	1	613	3	lx3.bmp	p1.bmp
12	20	female	1	642	1	537	3	lx9.bmp	q2.bmp
12	20	female	1	508	1	423	3	lx7.bmp	p2.bmp
12	20	female	1	586	1	555	5	a12.bmp	q2.bmp
12	20	female	1	491	1	613	4	a11.bmp	q1.bmp
12	20	female	1	642	1	623	5	a17.bmp	p2.bmp
12	20	female	1	737	1	763	6	b11.bmp	q1.bmp
12	20	female	1	586	1	657	4	a4.bmp	q1.bmp
12	20	female	1	609	1	678	4	a9.bmp	p1.bmp
12	20	female	1	702	1	572	5	a16.bmp	q2.bmp
12	20	female	0	647	1	752	6	b15.bmp	p1.bmp
12	20	female	0	838	0	685	6	b1.bmp	q1.bmp
12	20	female	1	1238	1	771	7	b5.bmp	p2.bmp
12	20	female	1	764	1	460	7	b3.bmp	p2.bmp
12	20	female	1	630	1	605	7	b10.bmp	p2.bmp
12	20	female	1	727	1	557	6	b12.bmp	p1.bmp
12	20	female	1	748	1	690	6	b14.bmp	q1.bmp
12	20	female	1	861	1	492	7	b17.bmp	q2.bmp
12	20	female	1	747	1	611	4	a1.bmp	p1.bmp
12	20	female	1	647	1	557	7	b13.bmp	p2.bmp
12	20	female	1	728	1	589	7	b21.bmp	q2.bmp
12	20	female	1	798	1	553	5	a21.bmp	p2.bmp
12	20	female	1	713	1	569	5	a20.bmp	q2.bmp
12	20	female	1	926	1	770	5	a3.bmp	p2.bmp
12	20	female	1	818	1	531	4	a6.bmp	p1.bmp
12	20	female	1	673	1	545	6	b9.bmp	q1.bmp
12	20	female	1	931	1	624	6	b4.bmp	q1.bmp
12	20	female	1	635	1	828	5	a8.bmp	q2.bmp
12	20	female	1	746	1	618	7	b7.bmp	q2.bmp
12	20	female	1	753	1	595	6	b18.bmp	p1.bmp
12	20	female	1	647	1	452	6	b2.bmp	p1.bmp
12	20	female	1	669	1	520	4	a19.bmp	p1.bmp
12	20	female	1	658	1	470	4	a15.bmp	q1.bmp
12	20	female	1	837	1	529	7	b16.bmp	p2.bmp
12	20	female	1	769	1	527	6	b6.bmp	q1.bmp
12	20	female	1	714	1	446	4	a13.bmp	p1.bmp
12	20	female	1	809	1	610	5	a14.bmp	p2.bmp
12	20	female	1	690	1	599	7	b8.bmp	p2.bmp
12	20	female	1	635	1	580	5	a5.bmp	q2.bmp
12	20	female	1	743	1	686	5	a2.bmp	p2.bmp
12	20	female	1	719	1	515	7	b19.bmp	p2.bmp
12	20	female	1	687	1	454	4	a18.bmp	q1.bmp
12	20	female	1	667	1	588	5	a10.bmp	p2.bmp
12	20	female	1	611	1	430	5	a7.bmp	p2.bmp
12	20	female	1	739	1	470	6	b20.bmp	q1.bmp
12	20	female	1	514	1	602	3	lx1.bmp	q1.bmp
12	20	female	1	626	1	513	3	lx15.bmp	p2.bmp
12	20	female	1	645	1	546	3	lx10.bmp	q1.bmp
12	20	female	1	742	1	548	6	b3.bmp	q1.bmp
12	20	female	1	620	1	525	6	b17.bmp	p1.bmp
12	20	female	1	627	1	794	5	a19.bmp	q2.bmp
12	20	female	1	831	1	518	7	b14.bmp	p2.bmp
12	20	female	1	579	1	555	6	b13.bmp	q1.bmp
12	20	female	1	688	1	752	7	b15.bmp	q2.bmp
12	20	female	1	640	1	616	4	a5.bmp	p1.bmp
12	20	female	1	776	1	580	7	b12.bmp	q2.bmp
12	20	female	1	717	1	575	7	b18.bmp	q2.bmp
12	20	female	1	708	1	812	4	a2.bmp	q1.bmp
12	20	female	1	751	1	628	6	b8.bmp	q1.bmp
12	20	female	1	827	1	557	5	a4.bmp	p2.bmp
12	20	female	1	756	1	532	5	a18.bmp	p2.bmp
12	20	female	1	558	1	733	5	a6.bmp	q2.bmp
12	20	female	1	608	1	566	7	b9.bmp	p2.bmp
12	20	female	1	586	1	559	5	a9.bmp	q2.bmp
12	20	female	1	629	1	570	7	b2.bmp	q2.bmp
12	20	female	1	716	1	391	7	b1.bmp	p2.bmp
12	20	female	1	671	1	473	5	a1.bmp	q2.bmp
12	20	female	1	552	1	479	6	b10.bmp	q1.bmp
12	20	female	1	527	1	576	4	a12.bmp	p1.bmp
12	20	female	1	691	1	639	4	a21.bmp	q1.bmp
12	20	female	1	651	1	522	6	b21.bmp	p1.bmp
12	20	female	1	581	1	535	7	b4.bmp	p2.bmp
12	20	female	1	564	1	580	4	a16.bmp	p1.bmp
12	20	female	1	503	1	493	6	b5.bmp	q1.bmp
12	20	female	1	664	1	610	5	a11.bmp	p2.bmp
12	20	female	1	497	1	548	4	a20.bmp	p1.bmp
12	20	female	1	589	1	487	4	a17.bmp	q1.bmp
12	20	female	1	560	1	417	6	b16.bmp	q1.bmp
12	20	female	1	540	1	510	4	a8.bmp	p1.bmp
12	20	female	1	527	1	598	5	a15.bmp	p2.bmp
12	20	female	1	567	1	527	7	b20.bmp	p2.bmp
12	20	female	1	593	1	363	7	b6.bmp	p2.bmp
12	20	female	1	628	1	413	4	a14.bmp	q1.bmp
12	20	female	1	642	1	533	7	b11.bmp	p2.bmp
12	20	female	0	608	0	849	4	a3.bmp	q1.bmp
12	20	female	0	742	1	724	6	b7.bmp	p1.bmp
12	20	female	1	648	1	536	4	a10.bmp	q1.bmp
12	20	female	1	600	1	361	4	a7.bmp	q1.bmp
12	20	female	1	718	1	568	6	b19.bmp	q1.bmp
12	20	female	1	664	1	707	5	a13.bmp	q2.bmp
