# Supplementary material for: What Directions Do We Look at Power from? Up-Down, Left-Right, and Front-Back
Source: PLoS One. 2015 Jul 10;10(7):e0132756. doi: 10.1371/journal.pone.0132756 (PMC4498758; doi:10.1371/journal.pone.0132756)
Supplement: S1 File — (ZIP) [file pone.0132756.s001.zip › S1-The Raw Data of Experiment1/Subject13.xls]

## Sheet: Sheet1
Subject	Age	Sex	Expprime.ACC	Expprime.RT	Expprobe.ACC	Expprobe.RT	stimtype	stimulus1	stimulus2
13	20	male	0	3470	null	null	1	lx9.bmp	null
13	20	male	0	1056	null	null	1	lx4.bmp	null
13	20	male	1	37308	null	null	1	lx8.bmp	null
13	20	male	1	939	null	null	1	lx16.bmp	null
13	20	male	1	4551	null	null	1	lx2.bmp	null
13	20	male	0	728	null	null	1	lx14.bmp	null
13	20	male	1	654	null	null	1	lx3.bmp	null
13	20	male	1	678	null	null	1	lx1.bmp	null
13	20	male	1	592	null	null	1	lx6.bmp	null
13	20	male	1	532	null	null	1	lx7.bmp	null
13	20	male	1	641	null	null	1	lx11.bmp	null
13	20	male	1	512	null	null	1	lx5.bmp	null
13	20	male	1	619	null	null	1	lx10.bmp	null
13	20	male	1	636	null	null	1	lx12.bmp	null
13	20	male	1	604	null	null	1	lx15.bmp	null
13	20	male	1	665	null	null	1	lx13.bmp	null
13	20	male	1	1247	1	2304	2	lx4.bmp	q2.bmp
13	20	male	1	654	1	664	2	lx15.bmp	q1.bmp
13	20	male	1	793	1	430	2	lx2.bmp	p2.bmp
13	20	male	1	1307	1	537	2	lx14.bmp	p2.bmp
13	20	male	1	851	1	491	2	lx12.bmp	q2.bmp
13	20	male	1	1066	1	471	2	lx10.bmp	p2.bmp
13	20	male	1	851	1	633	2	lx3.bmp	q1.bmp
13	20	male	1	815	1	537	2	lx1.bmp	p1.bmp
13	20	male	1	705	1	552	2	lx9.bmp	p1.bmp
13	20	male	1	662	1	600	2	lx11.bmp	q1.bmp
13	20	male	1	993	1	499	2	lx16.bmp	q2.bmp
13	20	male	1	805	1	514	2	lx13.bmp	p1.bmp
13	20	male	1	642	1	535	2	lx5.bmp	p1.bmp
13	20	male	1	640	1	461	2	lx8.bmp	q2.bmp
13	20	male	1	556	1	434	2	lx6.bmp	p2.bmp
13	20	male	1	955	1	442	2	lx7.bmp	q1.bmp
13	20	male	1	1228	1	484	3	lx9.bmp	q2.bmp
13	20	male	1	985	1	483	3	lx3.bmp	p1.bmp
13	20	male	1	624	1	484	3	lx7.bmp	p2.bmp
13	20	male	1	782	1	412	4	a6.bmp	p1.bmp
13	20	male	0	544	1	669	6	b11.bmp	q1.bmp
13	20	male	1	731	1	425	7	b21.bmp	q2.bmp
13	20	male	1	630	1	566	4	a18.bmp	q1.bmp
13	20	male	1	734	1	456	6	b15.bmp	p1.bmp
13	20	male	1	791	1	463	5	a7.bmp	p2.bmp
13	20	male	1	643	1	650	7	b8.bmp	p2.bmp
13	20	male	1	867	1	463	7	b13.bmp	p2.bmp
13	20	male	1	1130	1	471	4	a19.bmp	p1.bmp
13	20	male	1	1047	1	526	5	a3.bmp	p2.bmp
13	20	male	1	878	1	351	5	a10.bmp	p2.bmp
13	20	male	1	845	1	657	5	a16.bmp	q2.bmp
13	20	male	1	1425	1	392	6	b12.bmp	p1.bmp
13	20	male	1	776	1	455	5	a5.bmp	q2.bmp
13	20	male	1	758	1	419	7	b5.bmp	p2.bmp
13	20	male	1	571	1	689	5	a2.bmp	p2.bmp
13	20	male	1	729	1	450	4	a11.bmp	q1.bmp
13	20	male	1	765	1	466	4	a13.bmp	p1.bmp
13	20	male	1	672	1	350	5	a8.bmp	q2.bmp
13	20	male	1	527	1	705	5	a17.bmp	p2.bmp
13	20	male	1	816	1	470	7	b3.bmp	p2.bmp
13	20	male	1	735	1	585	6	b14.bmp	q1.bmp
13	20	male	1	503	1	520	6	b2.bmp	p1.bmp
13	20	male	1	558	1	418	5	a14.bmp	p2.bmp
13	20	male	1	530	1	486	7	b19.bmp	p2.bmp
13	20	male	1	735	1	417	7	b7.bmp	q2.bmp
13	20	male	1	549	1	493	7	b16.bmp	p2.bmp
13	20	male	1	749	1	431	7	b10.bmp	p2.bmp
13	20	male	1	596	1	512	6	b6.bmp	q1.bmp
13	20	male	1	521	1	536	6	b18.bmp	p1.bmp
13	20	male	1	616	1	356	4	a1.bmp	p1.bmp
13	20	male	1	526	1	336	4	a9.bmp	p1.bmp
13	20	male	1	583	1	378	6	b20.bmp	q1.bmp
13	20	male	1	618	1	497	5	a12.bmp	q2.bmp
13	20	male	1	1042	1	432	4	a4.bmp	q1.bmp
13	20	male	1	712	1	445	6	b1.bmp	q1.bmp
13	20	male	1	992	1	415	5	a21.bmp	p2.bmp
13	20	male	1	514	1	412	6	b4.bmp	q1.bmp
13	20	male	1	676	1	473	4	a15.bmp	q1.bmp
13	20	male	1	1331	1	389	7	b17.bmp	q2.bmp
13	20	male	1	777	1	416	5	a20.bmp	q2.bmp
13	20	male	0	579	1	595	6	b9.bmp	q1.bmp
13	20	male	1	1320	1	968	3	lx15.bmp	p2.bmp
13	20	male	1	1127	1	456	3	lx1.bmp	q1.bmp
13	20	male	1	1729	1	485	3	lx10.bmp	q1.bmp
13	20	male	1	645	1	440	6	b7.bmp	p1.bmp
13	20	male	1	818	1	408	7	b18.bmp	q2.bmp
13	20	male	1	779	1	427	7	b1.bmp	p2.bmp
13	20	male	1	1889	1	464	6	b8.bmp	q1.bmp
13	20	male	1	596	1	484	4	a2.bmp	q1.bmp
13	20	male	1	552	1	377	6	b19.bmp	q1.bmp
13	20	male	1	951	1	458	7	b12.bmp	q2.bmp
13	20	male	1	512	1	327	4	a17.bmp	q1.bmp
13	20	male	1	560	1	497	5	a4.bmp	p2.bmp
13	20	male	1	567	1	553	6	b17.bmp	p1.bmp
13	20	male	0	801	1	571	4	a3.bmp	q1.bmp
13	20	male	1	559	1	464	5	a15.bmp	p2.bmp
13	20	male	1	1173	1	585	5	a9.bmp	q2.bmp
13	20	male	1	1263	1	393	4	a10.bmp	q1.bmp
13	20	male	1	603	1	405	7	b2.bmp	q2.bmp
13	20	male	1	595	1	492	7	b4.bmp	p2.bmp
13	20	male	1	655	1	598	7	b14.bmp	p2.bmp
13	20	male	1	688	1	433	4	a7.bmp	q1.bmp
13	20	male	1	530	1	575	5	a18.bmp	p2.bmp
13	20	male	1	725	1	588	5	a13.bmp	q2.bmp
13	20	male	1	574	1	440	5	a6.bmp	q2.bmp
13	20	male	1	558	1	542	4	a20.bmp	p1.bmp
13	20	male	1	630	1	437	6	b13.bmp	q1.bmp
13	20	male	1	590	1	595	4	a12.bmp	p1.bmp
13	20	male	1	603	1	433	4	a14.bmp	q1.bmp
13	20	male	1	605	1	420	7	b15.bmp	q2.bmp
13	20	male	1	553	1	453	6	b16.bmp	q1.bmp
13	20	male	1	583	0	353	6	b21.bmp	p1.bmp
13	20	male	1	3189	1	596	6	b3.bmp	q1.bmp
13	20	male	1	1126	1	446	7	b11.bmp	p2.bmp
13	20	male	1	1196	1	498	7	b9.bmp	p2.bmp
13	20	male	1	957	1	450	5	a11.bmp	p2.bmp
13	20	male	1	1010	1	992	5	a1.bmp	q2.bmp
13	20	male	1	1352	1	398	4	a16.bmp	p1.bmp
13	20	male	1	619	1	475	7	b20.bmp	p2.bmp
13	20	male	1	1232	1	390	7	b6.bmp	p2.bmp
13	20	male	1	767	1	541	4	a21.bmp	q1.bmp
13	20	male	1	761	1	404	6	b5.bmp	q1.bmp
13	20	male	1	833	1	427	6	b10.bmp	q1.bmp
13	20	male	1	690	1	434	4	a5.bmp	p1.bmp
13	20	male	1	673	1	328	4	a8.bmp	p1.bmp
13	20	male	1	483	0	317	5	a19.bmp	q2.bmp
