# Supplementary material for: What Directions Do We Look at Power from? Up-Down, Left-Right, and Front-Back
Source: PLoS One. 2015 Jul 10;10(7):e0132756. doi: 10.1371/journal.pone.0132756 (PMC4498758; doi:10.1371/journal.pone.0132756)
Supplement: S1 File — (ZIP) [file pone.0132756.s001.zip › S1-The Raw Data of Experiment1/Subject14.xls]

## Sheet: Sheet1
Subject	Age	Sex	Expprime.ACC	Expprime.RT	Expprobe.ACC	Expprobe.RT	stimtype	stimulus1	stimulus2
14	19	female	1	726	null	null	1	lx15.bmp	null
14	19	female	1	644	null	null	1	lx9.bmp	null
14	19	female	1	725	null	null	1	lx6.bmp	null
14	19	female	1	553	null	null	1	lx8.bmp	null
14	19	female	1	707	null	null	1	lx3.bmp	null
14	19	female	1	1107	null	null	1	lx13.bmp	null
14	19	female	1	1090	null	null	1	lx16.bmp	null
14	19	female	1	810	null	null	1	lx1.bmp	null
14	19	female	1	638	null	null	1	lx4.bmp	null
14	19	female	1	492	null	null	1	lx11.bmp	null
14	19	female	1	396	null	null	1	lx5.bmp	null
14	19	female	1	589	null	null	1	lx2.bmp	null
14	19	female	1	448	null	null	1	lx10.bmp	null
14	19	female	1	308	null	null	1	lx14.bmp	null
14	19	female	1	458	null	null	1	lx7.bmp	null
14	19	female	0	452	null	null	1	lx12.bmp	null
14	19	female	1	1364	1	942	2	lx16.bmp	q2.bmp
14	19	female	1	719	1	700	2	lx13.bmp	p1.bmp
14	19	female	1	839	1	697	2	lx9.bmp	p1.bmp
14	19	female	1	555	1	832	2	lx4.bmp	q2.bmp
14	19	female	1	641	1	683	2	lx8.bmp	q2.bmp
14	19	female	1	725	1	999	2	lx6.bmp	p2.bmp
14	19	female	1	676	1	587	2	lx1.bmp	p1.bmp
14	19	female	1	1116	1	753	2	lx15.bmp	q1.bmp
14	19	female	1	574	1	656	2	lx14.bmp	p2.bmp
14	19	female	1	725	1	995	2	lx3.bmp	q1.bmp
14	19	female	1	949	1	806	2	lx2.bmp	p2.bmp
14	19	female	1	588	1	806	2	lx10.bmp	p2.bmp
14	19	female	1	620	1	652	2	lx12.bmp	q2.bmp
14	19	female	1	576	1	564	2	lx5.bmp	p1.bmp
14	19	female	1	994	1	776	2	lx7.bmp	q1.bmp
14	19	female	1	620	1	876	2	lx11.bmp	q1.bmp
14	19	female	1	648	1	511	3	lx3.bmp	p1.bmp
14	19	female	1	454	1	591	3	lx9.bmp	q2.bmp
14	19	female	1	469	0	433	3	lx7.bmp	p2.bmp
14	19	female	1	516	1	568	6	b15.bmp	p1.bmp
14	19	female	1	499	1	542	7	b21.bmp	q2.bmp
14	19	female	1	525	1	617	4	a15.bmp	q1.bmp
14	19	female	1	644	1	616	7	b5.bmp	p2.bmp
14	19	female	1	924	1	682	7	b10.bmp	p2.bmp
14	19	female	1	626	1	678	5	a2.bmp	p2.bmp
14	19	female	1	1271	1	564	5	a5.bmp	q2.bmp
14	19	female	1	534	1	648	4	a19.bmp	p1.bmp
14	19	female	1	662	1	621	6	b1.bmp	q1.bmp
14	19	female	1	814	1	727	6	b9.bmp	q1.bmp
14	19	female	1	557	1	481	5	a20.bmp	q2.bmp
14	19	female	1	982	1	630	6	b2.bmp	p1.bmp
14	19	female	1	854	1	802	5	a21.bmp	p2.bmp
14	19	female	1	538	1	876	5	a17.bmp	p2.bmp
14	19	female	1	937	1	661	5	a3.bmp	p2.bmp
14	19	female	1	525	1	705	4	a18.bmp	q1.bmp
14	19	female	1	978	1	657	7	b3.bmp	p2.bmp
14	19	female	1	503	1	683	4	a9.bmp	p1.bmp
14	19	female	1	596	1	555	6	b4.bmp	q1.bmp
14	19	female	1	502	0	442	5	a14.bmp	p2.bmp
14	19	female	1	508	1	1096	4	a11.bmp	q1.bmp
14	19	female	1	565	1	622	6	b20.bmp	q1.bmp
14	19	female	1	671	1	635	7	b8.bmp	p2.bmp
14	19	female	1	1140	1	1127	6	b14.bmp	q1.bmp
14	19	female	1	592	1	701	7	b16.bmp	p2.bmp
14	19	female	1	592	1	626	7	b7.bmp	q2.bmp
14	19	female	1	560	0	472	5	a7.bmp	p2.bmp
14	19	female	1	614	1	630	4	a13.bmp	p1.bmp
14	19	female	0	490	0	1675	5	a10.bmp	p2.bmp
14	19	female	1	525	1	665	5	a8.bmp	q2.bmp
14	19	female	1	622	1	481	4	a6.bmp	p1.bmp
14	19	female	1	639	1	635	6	b18.bmp	p1.bmp
14	19	female	1	1715	1	700	6	b6.bmp	q1.bmp
14	19	female	1	1526	1	802	7	b17.bmp	q2.bmp
14	19	female	1	960	1	613	6	b12.bmp	p1.bmp
14	19	female	1	590	1	511	5	a16.bmp	q2.bmp
14	19	female	1	1070	1	705	4	a4.bmp	q1.bmp
14	19	female	1	2454	1	489	6	b11.bmp	q1.bmp
14	19	female	1	472	1	612	5	a12.bmp	q2.bmp
14	19	female	1	560	1	573	4	a1.bmp	p1.bmp
14	19	female	1	512	1	516	7	b19.bmp	p2.bmp
14	19	female	1	793	1	555	7	b13.bmp	p2.bmp
14	19	female	1	608	1	827	3	lx15.bmp	p2.bmp
14	19	female	1	600	1	818	3	lx1.bmp	q1.bmp
14	19	female	1	735	1	1495	3	lx10.bmp	q1.bmp
14	19	female	1	880	1	657	6	b3.bmp	q1.bmp
14	19	female	1	955	1	507	7	b2.bmp	q2.bmp
14	19	female	1	598	1	1351	6	b8.bmp	q1.bmp
14	19	female	0	546	1	1552	6	b7.bmp	p1.bmp
14	19	female	1	810	1	942	5	a4.bmp	p2.bmp
14	19	female	1	491	1	797	7	b18.bmp	q2.bmp
14	19	female	1	503	1	828	5	a13.bmp	q2.bmp
14	19	female	1	482	1	823	4	a8.bmp	p1.bmp
14	19	female	1	547	1	600	6	b19.bmp	q1.bmp
14	19	female	0	561	1	1148	7	b9.bmp	p2.bmp
14	19	female	1	561	1	929	4	a20.bmp	p1.bmp
14	19	female	1	775	1	806	7	b14.bmp	p2.bmp
14	19	female	1	639	1	555	4	a21.bmp	q1.bmp
14	19	female	1	824	1	1154	6	b16.bmp	q1.bmp
14	19	female	1	833	1	827	5	a1.bmp	q2.bmp
14	19	female	1	543	1	735	4	a2.bmp	q1.bmp
14	19	female	1	881	1	841	6	b13.bmp	q1.bmp
14	19	female	1	552	1	1210	7	b11.bmp	p2.bmp
14	19	female	1	1686	1	455	4	a10.bmp	q1.bmp
14	19	female	1	780	1	573	6	b10.bmp	q1.bmp
14	19	female	1	1140	1	564	4	a7.bmp	q1.bmp
14	19	female	1	731	1	1285	4	a5.bmp	p1.bmp
14	19	female	1	543	1	753	7	b1.bmp	p2.bmp
14	19	female	1	494	1	393	4	a12.bmp	p1.bmp
14	19	female	1	583	1	525	5	a18.bmp	p2.bmp
14	19	female	1	590	1	524	4	a14.bmp	q1.bmp
14	19	female	1	871	1	714	4	a16.bmp	p1.bmp
14	19	female	1	617	1	489	5	a19.bmp	q2.bmp
14	19	female	1	587	1	1096	7	b4.bmp	p2.bmp
14	19	female	1	802	1	445	7	b6.bmp	p2.bmp
14	19	female	1	723	1	704	5	a11.bmp	p2.bmp
14	19	female	1	635	1	757	6	b21.bmp	p1.bmp
14	19	female	1	1069	1	599	4	a3.bmp	q1.bmp
14	19	female	1	447	1	526	5	a9.bmp	q2.bmp
14	19	female	1	411	1	644	5	a15.bmp	p2.bmp
14	19	female	1	640	1	929	6	b17.bmp	p1.bmp
14	19	female	1	618	1	595	4	a17.bmp	q1.bmp
14	19	female	1	494	1	1179	7	b20.bmp	p2.bmp
14	19	female	1	946	1	450	6	b5.bmp	q1.bmp
14	19	female	1	1198	1	644	7	b12.bmp	q2.bmp
14	19	female	1	582	1	578	7	b15.bmp	q2.bmp
14	19	female	1	737	1	1026	5	a6.bmp	q2.bmp
