# Supplementary material for: What Directions Do We Look at Power from? Up-Down, Left-Right, and Front-Back
Source: PLoS One. 2015 Jul 10;10(7):e0132756. doi: 10.1371/journal.pone.0132756 (PMC4498758; doi:10.1371/journal.pone.0132756)
Supplement: S1 File — (ZIP) [file pone.0132756.s001.zip › S1-The Raw Data of Experiment1/Subject15.xls]

## Sheet: Sheet1
Subject	Age	Sex	Expprime.ACC	Expprime.RT	Expprobe.ACC	Expprobe.RT	stimtype	stimulus1	stimulus2
15	24	male	1	2033	null	null	1	lx4.bmp	null
15	24	male	1	1568	null	null	1	lx10.bmp	null
15	24	male	1	1195	null	null	1	lx6.bmp	null
15	24	male	1	932	null	null	1	lx11.bmp	null
15	24	male	1	828	null	null	1	lx8.bmp	null
15	24	male	1	784	null	null	1	lx1.bmp	null
15	24	male	1	1574	null	null	1	lx13.bmp	null
15	24	male	1	791	null	null	1	lx2.bmp	null
15	24	male	1	816	null	null	1	lx3.bmp	null
15	24	male	1	770	null	null	1	lx12.bmp	null
15	24	male	1	625	null	null	1	lx7.bmp	null
15	24	male	1	839	null	null	1	lx9.bmp	null
15	24	male	1	940	null	null	1	lx14.bmp	null
15	24	male	1	986	null	null	1	lx15.bmp	null
15	24	male	1	589	null	null	1	lx16.bmp	null
15	24	male	1	1377	null	null	1	lx5.bmp	null
15	24	male	1	928	1	2519	2	lx16.bmp	q2.bmp
15	24	male	1	841	1	696	2	lx14.bmp	p2.bmp
15	24	male	1	801	1	1563	2	lx7.bmp	q1.bmp
15	24	male	1	694	1	969	2	lx11.bmp	q1.bmp
15	24	male	1	873	1	1037	2	lx13.bmp	p1.bmp
15	24	male	1	778	1	1636	2	lx15.bmp	q1.bmp
15	24	male	1	1949	1	1674	2	lx3.bmp	q1.bmp
15	24	male	1	703	1	870	2	lx6.bmp	p2.bmp
15	24	male	1	824	1	2091	2	lx9.bmp	p1.bmp
15	24	male	1	786	1	1334	2	lx4.bmp	q2.bmp
15	24	male	1	678	1	856	2	lx5.bmp	p1.bmp
15	24	male	1	701	1	1048	2	lx10.bmp	p2.bmp
15	24	male	1	733	1	743	2	lx1.bmp	p1.bmp
15	24	male	1	558	1	772	2	lx2.bmp	p2.bmp
15	24	male	1	624	1	830	2	lx8.bmp	q2.bmp
15	24	male	1	663	1	1506	2	lx12.bmp	q2.bmp
15	24	male	1	994	1	969	3	lx9.bmp	q2.bmp
15	24	male	1	711	1	1028	3	lx7.bmp	p2.bmp
15	24	male	1	541	1	1082	3	lx3.bmp	p1.bmp
15	24	male	1	839	1	1225	7	b3.bmp	p2.bmp
15	24	male	1	630	1	683	4	a19.bmp	p1.bmp
15	24	male	1	679	1	681	5	a20.bmp	q2.bmp
15	24	male	1	675	1	1132	5	a5.bmp	q2.bmp
15	24	male	1	590	1	807	5	a7.bmp	p2.bmp
15	24	male	1	663	1	917	6	b11.bmp	q1.bmp
15	24	male	1	586	1	853	5	a21.bmp	p2.bmp
15	24	male	1	611	1	1617	5	a17.bmp	p2.bmp
15	24	male	1	579	1	601	4	a9.bmp	p1.bmp
15	24	male	1	532	1	771	5	a12.bmp	q2.bmp
15	24	male	1	668	1	997	6	b18.bmp	p1.bmp
15	24	male	1	625	1	543	4	a18.bmp	q1.bmp
15	24	male	1	459	1	669	4	a11.bmp	q1.bmp
15	24	male	1	712	1	763	7	b13.bmp	p2.bmp
15	24	male	1	612	1	1015	4	a13.bmp	p1.bmp
15	24	male	1	815	1	756	5	a3.bmp	p2.bmp
15	24	male	1	621	1	1229	7	b21.bmp	q2.bmp
15	24	male	1	624	1	528	6	b15.bmp	p1.bmp
15	24	male	1	794	1	1004	6	b4.bmp	q1.bmp
15	24	male	1	787	1	768	5	a2.bmp	p2.bmp
15	24	male	1	837	1	726	7	b17.bmp	q2.bmp
15	24	male	1	721	1	893	7	b10.bmp	p2.bmp
15	24	male	1	600	1	816	6	b1.bmp	q1.bmp
15	24	male	1	537	1	872	6	b6.bmp	q1.bmp
15	24	male	1	512	1	647	6	b9.bmp	q1.bmp
15	24	male	1	674	1	1591	7	b5.bmp	p2.bmp
15	24	male	1	633	1	726	7	b19.bmp	p2.bmp
15	24	male	1	643	1	639	4	a4.bmp	q1.bmp
15	24	male	1	712	1	794	4	a1.bmp	p1.bmp
15	24	male	1	597	1	745	7	b8.bmp	p2.bmp
15	24	male	1	555	1	625	7	b16.bmp	p2.bmp
15	24	male	1	497	1	701	5	a8.bmp	q2.bmp
15	24	male	1	429	1	834	5	a16.bmp	q2.bmp
15	24	male	1	531	1	833	4	a15.bmp	q1.bmp
15	24	male	1	564	1	773	5	a14.bmp	p2.bmp
15	24	male	1	570	1	938	5	a10.bmp	p2.bmp
15	24	male	1	675	1	888	7	b7.bmp	q2.bmp
15	24	male	1	743	1	1304	6	b14.bmp	q1.bmp
15	24	male	1	999	1	1280	6	b2.bmp	p1.bmp
15	24	male	1	611	1	1014	6	b12.bmp	p1.bmp
15	24	male	1	532	1	533	4	a6.bmp	p1.bmp
15	24	male	1	615	1	545	6	b20.bmp	q1.bmp
15	24	male	1	614	1	710	3	lx1.bmp	q1.bmp
15	24	male	1	700	1	770	3	lx15.bmp	p2.bmp
15	24	male	1	634	1	641	3	lx10.bmp	q1.bmp
15	24	male	1	592	1	701	5	a19.bmp	q2.bmp
15	24	male	1	585	1	572	4	a3.bmp	q1.bmp
15	24	male	1	745	1	758	7	b1.bmp	p2.bmp
15	24	male	1	752	1	545	4	a10.bmp	q1.bmp
15	24	male	1	583	1	470	6	b7.bmp	p1.bmp
15	24	male	1	595	1	676	6	b3.bmp	q1.bmp
15	24	male	1	549	1	495	4	a7.bmp	q1.bmp
15	24	male	1	553	0	483	6	b10.bmp	q1.bmp
15	24	male	1	501	1	416	7	b2.bmp	q2.bmp
15	24	male	1	501	1	495	6	b13.bmp	q1.bmp
15	24	male	1	475	1	556	7	b11.bmp	p2.bmp
15	24	male	1	455	1	868	6	b21.bmp	p1.bmp
15	24	male	1	456	1	518	6	b8.bmp	q1.bmp
15	24	male	1	635	1	577	5	a18.bmp	p2.bmp
15	24	male	1	549	1	1181	6	b17.bmp	p1.bmp
15	24	male	1	668	1	571	4	a12.bmp	p1.bmp
15	24	male	1	580	1	561	7	b18.bmp	q2.bmp
15	24	male	1	669	1	496	5	a15.bmp	p2.bmp
15	24	male	1	467	1	668	4	a17.bmp	q1.bmp
15	24	male	1	509	1	580	7	b9.bmp	p2.bmp
15	24	male	1	643	1	616	6	b5.bmp	q1.bmp
15	24	male	1	573	1	649	6	b16.bmp	q1.bmp
15	24	male	1	511	1	766	7	b4.bmp	p2.bmp
15	24	male	1	488	1	507	5	a9.bmp	q2.bmp
15	24	male	0	520	1	902	4	a2.bmp	q1.bmp
15	24	male	1	591	1	628	7	b12.bmp	q2.bmp
15	24	male	1	1038	1	682	7	b14.bmp	p2.bmp
15	24	male	1	681	1	652	4	a14.bmp	q1.bmp
15	24	male	1	501	1	679	5	a11.bmp	p2.bmp
15	24	male	1	423	1	856	4	a5.bmp	p1.bmp
15	24	male	1	693	1	526	5	a1.bmp	q2.bmp
15	24	male	1	768	1	950	4	a16.bmp	p1.bmp
15	24	male	1	716	1	517	4	a21.bmp	q1.bmp
15	24	male	1	603	1	510	6	b19.bmp	q1.bmp
15	24	male	1	514	1	697	5	a6.bmp	q2.bmp
15	24	male	1	630	1	555	7	b20.bmp	p2.bmp
15	24	male	1	582	1	635	7	b15.bmp	q2.bmp
15	24	male	1	499	1	714	7	b6.bmp	p2.bmp
15	24	male	1	539	1	571	4	a20.bmp	p1.bmp
15	24	male	1	438	1	489	5	a13.bmp	q2.bmp
15	24	male	1	859	1	710	4	a8.bmp	p1.bmp
15	24	male	1	507	1	596	5	a4.bmp	p2.bmp
