# Supplementary material for: What Directions Do We Look at Power from? Up-Down, Left-Right, and Front-Back
Source: PLoS One. 2015 Jul 10;10(7):e0132756. doi: 10.1371/journal.pone.0132756 (PMC4498758; doi:10.1371/journal.pone.0132756)
Supplement: S1 File — (ZIP) [file pone.0132756.s001.zip › S1-The Raw Data of Experiment1/Subject16.xls]

## Sheet: Sheet1
Subject	Age	Sex	Expprime.ACC	Expprime.RT	Expprobe.ACC	Expprobe.RT	stimtype	stimulus1	stimulus2
16	21	female	1	3688	null	null	1	lx13.bmp	null
16	21	female	1	1253	null	null	1	lx2.bmp	null
16	21	female	1	1121	null	null	1	lx4.bmp	null
16	21	female	1	1198	null	null	1	lx6.bmp	null
16	21	female	1	759	null	null	1	lx8.bmp	null
16	21	female	1	636	null	null	1	lx3.bmp	null
16	21	female	1	664	null	null	1	lx5.bmp	null
16	21	female	1	1097	null	null	1	lx10.bmp	null
16	21	female	1	1024	null	null	1	lx15.bmp	null
16	21	female	1	1307	null	null	1	lx16.bmp	null
16	21	female	1	588	null	null	1	lx1.bmp	null
16	21	female	1	657	null	null	1	lx7.bmp	null
16	21	female	1	573	null	null	1	lx9.bmp	null
16	21	female	1	629	null	null	1	lx12.bmp	null
16	21	female	1	621	null	null	1	lx11.bmp	null
16	21	female	1	578	null	null	1	lx14.bmp	null
16	21	female	1	1359	1	1068	2	lx6.bmp	p2.bmp
16	21	female	1	614	1	1428	2	lx15.bmp	q1.bmp
16	21	female	1	829	1	2641	2	lx9.bmp	p1.bmp
16	21	female	1	712	1	1106	2	lx14.bmp	p2.bmp
16	21	female	1	701	1	630	2	lx3.bmp	q1.bmp
16	21	female	1	1522	1	1183	2	lx7.bmp	q1.bmp
16	21	female	1	642	1	1155	2	lx2.bmp	p2.bmp
16	21	female	1	1689	1	1550	2	lx11.bmp	q1.bmp
16	21	female	1	1600	1	1137	2	lx8.bmp	q2.bmp
16	21	female	1	631	1	957	2	lx16.bmp	q2.bmp
16	21	female	1	819	1	962	2	lx4.bmp	q2.bmp
16	21	female	1	803	1	1632	2	lx10.bmp	p2.bmp
16	21	female	1	725	1	1470	2	lx5.bmp	p1.bmp
16	21	female	1	1302	1	975	2	lx1.bmp	p1.bmp
16	21	female	1	692	1	818	2	lx12.bmp	q2.bmp
16	21	female	1	959	1	1139	2	lx13.bmp	p1.bmp
16	21	female	1	2650	1	1127	3	lx7.bmp	p2.bmp
16	21	female	1	703	1	612	3	lx3.bmp	p1.bmp
16	21	female	1	677	1	777	3	lx9.bmp	q2.bmp
16	21	female	1	638	1	717	7	b13.bmp	p2.bmp
16	21	female	1	835	1	549	4	a9.bmp	p1.bmp
16	21	female	1	728	1	728	4	a6.bmp	p1.bmp
16	21	female	1	669	1	869	4	a15.bmp	q1.bmp
16	21	female	1	1201	1	2841	5	a12.bmp	q2.bmp
16	21	female	1	900	1	1129	5	a21.bmp	p2.bmp
16	21	female	1	729	1	1549	6	b4.bmp	q1.bmp
16	21	female	1	821	1	858	6	b1.bmp	q1.bmp
16	21	female	1	711	1	1135	6	b14.bmp	q1.bmp
16	21	female	1	746	1	1137	4	a13.bmp	p1.bmp
16	21	female	1	663	1	796	6	b18.bmp	p1.bmp
16	21	female	1	1224	1	834	7	b8.bmp	p2.bmp
16	21	female	1	781	1	767	6	b15.bmp	p1.bmp
16	21	female	1	1025	1	853	5	a20.bmp	q2.bmp
16	21	female	1	685	1	706	4	a4.bmp	q1.bmp
16	21	female	1	786	1	874	7	b10.bmp	p2.bmp
16	21	female	1	650	1	1488	6	b11.bmp	q1.bmp
16	21	female	1	704	1	827	6	b12.bmp	p1.bmp
16	21	female	1	1281	1	825	4	a19.bmp	p1.bmp
16	21	female	1	789	1	1019	7	b17.bmp	q2.bmp
16	21	female	1	810	1	1277	7	b16.bmp	p2.bmp
16	21	female	1	859	1	1141	4	a1.bmp	p1.bmp
16	21	female	1	720	1	1079	6	b6.bmp	q1.bmp
16	21	female	1	758	1	813	7	b19.bmp	p2.bmp
16	21	female	1	1415	1	855	5	a2.bmp	p2.bmp
16	21	female	1	648	1	736	7	b7.bmp	q2.bmp
16	21	female	1	701	1	762	7	b3.bmp	p2.bmp
16	21	female	1	1550	1	888	7	b21.bmp	q2.bmp
16	21	female	1	1175	1	942	6	b9.bmp	q1.bmp
16	21	female	1	1046	1	837	5	a10.bmp	p2.bmp
16	21	female	1	1945	1	846	5	a8.bmp	q2.bmp
16	21	female	1	1254	1	876	5	a3.bmp	p2.bmp
16	21	female	1	916	1	1157	5	a16.bmp	q2.bmp
16	21	female	1	774	1	879	5	a17.bmp	p2.bmp
16	21	female	1	1177	1	1028	7	b5.bmp	p2.bmp
16	21	female	1	800	1	880	4	a11.bmp	q1.bmp
16	21	female	1	758	1	942	6	b20.bmp	q1.bmp
16	21	female	1	1007	0	1526	5	a7.bmp	p2.bmp
16	21	female	1	4574	1	1013	5	a14.bmp	p2.bmp
16	21	female	1	668	1	1047	6	b2.bmp	p1.bmp
16	21	female	1	685	1	968	4	a18.bmp	q1.bmp
16	21	female	1	793	1	775	5	a5.bmp	q2.bmp
16	21	female	1	1685	1	872	3	lx10.bmp	q1.bmp
16	21	female	1	822	1	966	3	lx15.bmp	p2.bmp
16	21	female	1	698	1	803	3	lx1.bmp	q1.bmp
16	21	female	1	698	1	702	7	b15.bmp	q2.bmp
16	21	female	1	1131	1	926	7	b1.bmp	p2.bmp
16	21	female	1	1663	1	729	5	a6.bmp	q2.bmp
16	21	female	1	646	1	756	6	b10.bmp	q1.bmp
16	21	female	1	750	1	868	7	b20.bmp	p2.bmp
16	21	female	1	674	1	889	5	a18.bmp	p2.bmp
16	21	female	1	1139	1	635	6	b19.bmp	q1.bmp
16	21	female	1	1164	1	1425	4	a21.bmp	q1.bmp
16	21	female	1	718	1	798	4	a3.bmp	q1.bmp
16	21	female	1	1477	1	870	7	b11.bmp	p2.bmp
16	21	female	1	743	1	749	4	a14.bmp	q1.bmp
16	21	female	1	938	1	1079	5	a15.bmp	p2.bmp
16	21	female	1	1799	1	647	4	a20.bmp	p1.bmp
16	21	female	1	820	1	646	7	b9.bmp	p2.bmp
16	21	female	1	753	1	680	6	b7.bmp	p1.bmp
16	21	female	1	639	1	748	4	a10.bmp	q1.bmp
16	21	female	1	1035	1	706	4	a5.bmp	p1.bmp
16	21	female	1	2216	1	685	4	a7.bmp	q1.bmp
16	21	female	1	1013	1	888	5	a4.bmp	p2.bmp
16	21	female	1	1246	1	1000	4	a12.bmp	p1.bmp
16	21	female	1	1108	1	671	6	b21.bmp	p1.bmp
16	21	female	1	659	1	802	6	b16.bmp	q1.bmp
16	21	female	1	712	1	632	5	a19.bmp	q2.bmp
16	21	female	1	1007	0	1101	4	a2.bmp	q1.bmp
16	21	female	1	872	1	877	6	b17.bmp	p1.bmp
16	21	female	1	643	1	626	4	a8.bmp	p1.bmp
16	21	female	1	726	0	577	5	a11.bmp	p2.bmp
16	21	female	1	677	1	2203	6	b8.bmp	q1.bmp
16	21	female	1	606	1	811	6	b3.bmp	q1.bmp
16	21	female	1	1200	1	990	5	a13.bmp	q2.bmp
16	21	female	1	667	1	1274	7	b14.bmp	p2.bmp
16	21	female	1	673	1	829	7	b18.bmp	q2.bmp
16	21	female	1	924	1	1045	7	b12.bmp	q2.bmp
16	21	female	1	710	1	953	7	b4.bmp	p2.bmp
16	21	female	1	1045	1	791	6	b13.bmp	q1.bmp
16	21	female	1	1442	1	1068	4	a17.bmp	q1.bmp
16	21	female	1	1337	1	1143	6	b5.bmp	q1.bmp
16	21	female	1	551	1	537	7	b6.bmp	p2.bmp
16	21	female	1	797	1	602	5	a1.bmp	q2.bmp
16	21	female	1	1266	1	795	5	a9.bmp	q2.bmp
16	21	female	1	1096	1	668	4	a16.bmp	p1.bmp
16	21	female	1	2513	1	699	7	b2.bmp	q2.bmp
