# Supplementary material for: What Directions Do We Look at Power from? Up-Down, Left-Right, and Front-Back
Source: PLoS One. 2015 Jul 10;10(7):e0132756. doi: 10.1371/journal.pone.0132756 (PMC4498758; doi:10.1371/journal.pone.0132756)
Supplement: S1 File — (ZIP) [file pone.0132756.s001.zip › S1-The Raw Data of Experiment1/Subject17.xls]

## Sheet: Sheet1
Subject	Age	Sex	Expprime.ACC	Expprime.RT	Expprobe.ACC	Expprobe.RT	stimtype	stimulus1	stimulus2
17	20	male	1	715	null	null	1	lx16.bmp	null
17	20	male	1	740	null	null	1	lx11.bmp	null
17	20	male	1	887	null	null	1	lx13.bmp	null
17	20	male	1	618	null	null	1	lx14.bmp	null
17	20	male	1	571	null	null	1	lx9.bmp	null
17	20	male	1	582	null	null	1	lx12.bmp	null
17	20	male	0	603	null	null	1	lx1.bmp	null
17	20	male	1	613	null	null	1	lx15.bmp	null
17	20	male	1	758	null	null	1	lx6.bmp	null
17	20	male	1	477	null	null	1	lx5.bmp	null
17	20	male	1	535	null	null	1	lx7.bmp	null
17	20	male	1	458	null	null	1	lx4.bmp	null
17	20	male	1	687	null	null	1	lx2.bmp	null
17	20	male	1	475	null	null	1	lx3.bmp	null
17	20	male	1	601	null	null	1	lx10.bmp	null
17	20	male	1	533	null	null	1	lx8.bmp	null
17	20	male	1	1237	1	1536	2	lx14.bmp	p2.bmp
17	20	male	1	837	1	814	2	lx13.bmp	p1.bmp
17	20	male	1	918	1	838	2	lx7.bmp	q1.bmp
17	20	male	1	822	1	689	2	lx9.bmp	p1.bmp
17	20	male	1	1032	1	966	2	lx6.bmp	p2.bmp
17	20	male	1	1135	1	842	2	lx3.bmp	q1.bmp
17	20	male	1	871	1	720	2	lx4.bmp	q2.bmp
17	20	male	1	1488	1	674	2	lx11.bmp	q1.bmp
17	20	male	1	623	1	582	2	lx15.bmp	q1.bmp
17	20	male	1	1104	1	596	2	lx10.bmp	p2.bmp
17	20	male	1	974	1	584	2	lx2.bmp	p2.bmp
17	20	male	1	579	1	588	2	lx5.bmp	p1.bmp
17	20	male	1	799	1	817	2	lx16.bmp	q2.bmp
17	20	male	1	651	1	933	2	lx8.bmp	q2.bmp
17	20	male	1	740	1	753	2	lx1.bmp	p1.bmp
17	20	male	1	898	1	720	2	lx12.bmp	q2.bmp
17	20	male	1	805	1	815	3	lx7.bmp	p2.bmp
17	20	male	1	742	1	873	3	lx9.bmp	q2.bmp
17	20	male	1	806	1	866	3	lx3.bmp	p1.bmp
17	20	male	1	653	1	795	5	a8.bmp	q2.bmp
17	20	male	1	790	1	839	5	a3.bmp	p2.bmp
17	20	male	1	767	1	674	5	a21.bmp	p2.bmp
17	20	male	1	667	1	752	5	a20.bmp	q2.bmp
17	20	male	1	703	1	746	4	a9.bmp	p1.bmp
17	20	male	1	753	1	952	7	b17.bmp	q2.bmp
17	20	male	1	673	1	673	4	a11.bmp	q1.bmp
17	20	male	1	680	1	522	7	b3.bmp	p2.bmp
17	20	male	1	778	1	600	6	b9.bmp	q1.bmp
17	20	male	1	654	1	543	6	b18.bmp	p1.bmp
17	20	male	1	601	1	577	6	b4.bmp	q1.bmp
17	20	male	1	598	1	564	4	a15.bmp	q1.bmp
17	20	male	1	630	1	561	6	b6.bmp	q1.bmp
17	20	male	1	690	1	622	4	a19.bmp	p1.bmp
17	20	male	1	637	1	620	5	a2.bmp	p2.bmp
17	20	male	1	597	1	495	7	b13.bmp	p2.bmp
17	20	male	1	803	1	732	5	a7.bmp	p2.bmp
17	20	male	1	714	1	612	7	b16.bmp	p2.bmp
17	20	male	1	699	1	492	7	b8.bmp	p2.bmp
17	20	male	1	595	1	466	4	a4.bmp	q1.bmp
17	20	male	1	643	1	564	4	a1.bmp	p1.bmp
17	20	male	1	596	1	552	7	b19.bmp	p2.bmp
17	20	male	1	925	1	665	5	a16.bmp	q2.bmp
17	20	male	1	544	1	673	5	a5.bmp	q2.bmp
17	20	male	0	1414	1	683	6	b15.bmp	p1.bmp
17	20	male	1	700	1	597	5	a14.bmp	p2.bmp
17	20	male	1	515	1	410	5	a17.bmp	p2.bmp
17	20	male	1	603	1	416	5	a10.bmp	p2.bmp
17	20	male	1	674	1	548	6	b1.bmp	q1.bmp
17	20	male	1	750	1	1545	4	a6.bmp	p1.bmp
17	20	male	1	940	1	546	6	b20.bmp	q1.bmp
17	20	male	1	819	1	506	6	b11.bmp	q1.bmp
17	20	male	1	566	1	650	7	b21.bmp	q2.bmp
17	20	male	1	1264	1	552	7	b5.bmp	p2.bmp
17	20	male	1	645	1	591	6	b2.bmp	p1.bmp
17	20	male	1	590	1	452	7	b10.bmp	p2.bmp
17	20	male	1	543	1	717	6	b14.bmp	q1.bmp
17	20	male	1	741	1	597	4	a13.bmp	p1.bmp
17	20	male	1	651	1	796	4	a18.bmp	q1.bmp
17	20	male	1	932	1	876	7	b7.bmp	q2.bmp
17	20	male	1	506	1	527	6	b12.bmp	p1.bmp
17	20	male	1	589	1	600	5	a12.bmp	q2.bmp
17	20	male	1	1574	1	610	3	lx1.bmp	q1.bmp
17	20	male	1	519	1	543	3	lx15.bmp	p2.bmp
17	20	male	1	571	1	657	3	lx10.bmp	q1.bmp
17	20	male	1	703	1	578	4	a12.bmp	p1.bmp
17	20	male	1	744	1	528	5	a15.bmp	p2.bmp
17	20	male	1	544	1	447	4	a17.bmp	q1.bmp
17	20	male	1	613	1	544	7	b20.bmp	p2.bmp
17	20	male	1	642	1	472	7	b1.bmp	p2.bmp
17	20	male	1	598	1	758	5	a9.bmp	q2.bmp
17	20	male	1	555	1	924	6	b8.bmp	q1.bmp
17	20	male	1	742	1	553	7	b11.bmp	p2.bmp
17	20	male	1	711	1	420	4	a21.bmp	q1.bmp
17	20	male	1	918	1	564	5	a4.bmp	p2.bmp
17	20	male	1	674	1	515	7	b9.bmp	p2.bmp
17	20	male	1	1554	1	556	4	a7.bmp	q1.bmp
17	20	male	1	880	1	891	5	a13.bmp	q2.bmp
17	20	male	1	978	1	519	6	b19.bmp	q1.bmp
17	20	male	1	1212	1	710	7	b6.bmp	p2.bmp
17	20	male	1	645	1	588	5	a1.bmp	q2.bmp
17	20	male	1	615	1	469	7	b4.bmp	p2.bmp
17	20	male	1	628	1	542	4	a5.bmp	p1.bmp
17	20	male	1	659	1	624	7	b15.bmp	q2.bmp
17	20	male	1	988	1	554	6	b17.bmp	p1.bmp
17	20	male	1	887	1	589	6	b5.bmp	q1.bmp
17	20	male	1	566	1	515	7	b18.bmp	q2.bmp
17	20	male	1	585	1	438	4	a3.bmp	q1.bmp
17	20	male	1	673	1	610	6	b10.bmp	q1.bmp
17	20	male	1	548	1	613	5	a11.bmp	p2.bmp
17	20	male	1	704	1	570	6	b7.bmp	p1.bmp
17	20	male	1	824	1	872	5	a19.bmp	q2.bmp
17	20	male	1	844	1	434	7	b12.bmp	q2.bmp
17	20	male	1	754	1	683	4	a14.bmp	q1.bmp
17	20	male	1	684	0	520	6	b13.bmp	q1.bmp
17	20	male	1	1557	1	546	7	b14.bmp	p2.bmp
17	20	male	1	1664	1	445	5	a18.bmp	p2.bmp
17	20	male	1	2430	1	889	6	b16.bmp	q1.bmp
17	20	male	1	716	1	524	4	a2.bmp	q1.bmp
17	20	male	1	631	1	559	5	a6.bmp	q2.bmp
17	20	male	1	1131	1	505	4	a10.bmp	q1.bmp
17	20	male	1	1617	1	836	6	b21.bmp	p1.bmp
17	20	male	1	618	1	612	7	b2.bmp	q2.bmp
17	20	male	1	1491	1	524	4	a8.bmp	p1.bmp
17	20	male	1	637	1	521	6	b3.bmp	q1.bmp
17	20	male	1	777	1	933	4	a16.bmp	p1.bmp
17	20	male	1	578	1	510	4	a20.bmp	p1.bmp
