# Supplementary material for: What Directions Do We Look at Power from? Up-Down, Left-Right, and Front-Back
Source: PLoS One. 2015 Jul 10;10(7):e0132756. doi: 10.1371/journal.pone.0132756 (PMC4498758; doi:10.1371/journal.pone.0132756)
Supplement: S1 File — (ZIP) [file pone.0132756.s001.zip › S1-The Raw Data of Experiment1/Subject18.xls]

## Sheet: Sheet1
Subject	Age	Sex	Expprime.ACC	Expprime.RT	Expprobe.ACC	Expprobe.RT	stimtype	stimulus1	stimulus2
18	20	male	1	986	null	null	1	lx16.bmp	null
18	20	male	0	734	null	null	1	lx11.bmp	null
18	20	male	1	673	null	null	1	lx10.bmp	null
18	20	male	1	819	null	null	1	lx2.bmp	null
18	20	male	1	609	null	null	1	lx6.bmp	null
18	20	male	1	449	null	null	1	lx4.bmp	null
18	20	male	1	424	null	null	1	lx1.bmp	null
18	20	male	1	490	null	null	1	lx12.bmp	null
18	20	male	1	442	null	null	1	lx13.bmp	null
18	20	male	1	565	null	null	1	lx9.bmp	null
18	20	male	1	502	null	null	1	lx3.bmp	null
18	20	male	1	429	null	null	1	lx14.bmp	null
18	20	male	1	407	null	null	1	lx5.bmp	null
18	20	male	1	631	null	null	1	lx15.bmp	null
18	20	male	1	428	null	null	1	lx8.bmp	null
18	20	male	1	371	null	null	1	lx7.bmp	null
18	20	male	1	816	1	662	2	lx13.bmp	p1.bmp
18	20	male	1	467	1	688	2	lx12.bmp	q2.bmp
18	20	male	1	459	1	640	2	lx11.bmp	q1.bmp
18	20	male	1	473	1	732	2	lx15.bmp	q1.bmp
18	20	male	1	560	1	608	2	lx9.bmp	p1.bmp
18	20	male	1	446	1	618	2	lx7.bmp	q1.bmp
18	20	male	1	415	1	433	2	lx3.bmp	q1.bmp
18	20	male	1	490	1	635	2	lx4.bmp	q2.bmp
18	20	male	1	534	1	552	2	lx2.bmp	p2.bmp
18	20	male	1	556	1	595	2	lx6.bmp	p2.bmp
18	20	male	1	648	1	543	2	lx16.bmp	q2.bmp
18	20	male	1	564	1	573	2	lx14.bmp	p2.bmp
18	20	male	1	494	1	732	2	lx5.bmp	p1.bmp
18	20	male	1	485	1	586	2	lx8.bmp	q2.bmp
18	20	male	1	578	1	437	2	lx10.bmp	p2.bmp
18	20	male	1	481	1	556	2	lx1.bmp	p1.bmp
18	20	male	1	530	1	683	3	lx9.bmp	q2.bmp
18	20	male	1	478	1	446	3	lx3.bmp	p1.bmp
18	20	male	1	508	1	565	3	lx7.bmp	p2.bmp
18	20	male	1	522	1	495	5	a10.bmp	p2.bmp
18	20	male	1	579	1	402	6	b1.bmp	q1.bmp
18	20	male	1	570	1	591	4	a11.bmp	q1.bmp
18	20	male	1	495	1	595	7	b21.bmp	q2.bmp
18	20	male	1	522	1	433	5	a17.bmp	p2.bmp
18	20	male	1	526	1	517	4	a19.bmp	p1.bmp
18	20	male	1	487	1	424	4	a9.bmp	p1.bmp
18	20	male	1	548	1	424	7	b7.bmp	q2.bmp
18	20	male	1	518	1	815	5	a20.bmp	q2.bmp
18	20	male	1	487	1	477	5	a21.bmp	p2.bmp
18	20	male	1	579	1	517	5	a8.bmp	q2.bmp
18	20	male	1	592	1	432	6	b18.bmp	p1.bmp
18	20	male	1	539	1	498	6	b2.bmp	p1.bmp
18	20	male	1	443	1	539	6	b6.bmp	q1.bmp
18	20	male	1	636	1	389	7	b19.bmp	p2.bmp
18	20	male	1	539	1	455	5	a2.bmp	p2.bmp
18	20	male	1	702	1	516	5	a3.bmp	p2.bmp
18	20	male	1	618	1	433	6	b12.bmp	p1.bmp
18	20	male	1	649	1	402	5	a5.bmp	q2.bmp
18	20	male	1	579	1	450	5	a12.bmp	q2.bmp
18	20	male	1	632	1	485	7	b5.bmp	p2.bmp
18	20	male	1	636	1	473	5	a14.bmp	p2.bmp
18	20	male	1	575	1	393	6	b9.bmp	q1.bmp
18	20	male	1	575	1	512	7	b17.bmp	q2.bmp
18	20	male	1	514	1	463	6	b15.bmp	p1.bmp
18	20	male	1	781	1	485	6	b4.bmp	q1.bmp
18	20	male	1	521	1	433	4	a1.bmp	p1.bmp
18	20	male	1	1124	1	402	5	a16.bmp	q2.bmp
18	20	male	1	574	1	415	7	b13.bmp	p2.bmp
18	20	male	1	605	1	397	7	b16.bmp	p2.bmp
18	20	male	1	583	1	464	6	b14.bmp	q1.bmp
18	20	male	1	803	1	314	7	b10.bmp	p2.bmp
18	20	male	1	663	1	490	4	a4.bmp	q1.bmp
18	20	male	1	495	1	508	4	a15.bmp	q1.bmp
18	20	male	1	575	1	441	7	b8.bmp	p2.bmp
18	20	male	1	517	1	468	6	b20.bmp	q1.bmp
18	20	male	1	517	1	385	4	a13.bmp	p1.bmp
18	20	male	1	535	1	402	7	b3.bmp	p2.bmp
18	20	male	1	728	1	388	5	a7.bmp	p2.bmp
18	20	male	1	535	1	460	6	b11.bmp	q1.bmp
18	20	male	1	451	1	481	4	a6.bmp	p1.bmp
18	20	male	1	482	1	468	4	a18.bmp	q1.bmp
18	20	male	1	499	1	494	3	lx10.bmp	q1.bmp
18	20	male	1	491	1	420	3	lx1.bmp	q1.bmp
18	20	male	1	533	1	345	3	lx15.bmp	p2.bmp
18	20	male	1	513	1	349	4	a17.bmp	q1.bmp
18	20	male	1	565	1	560	4	a2.bmp	q1.bmp
18	20	male	1	505	1	508	7	b18.bmp	q2.bmp
18	20	male	1	548	1	375	7	b11.bmp	p2.bmp
18	20	male	1	504	1	358	6	b3.bmp	q1.bmp
18	20	male	1	664	1	446	6	b10.bmp	q1.bmp
18	20	male	1	552	1	472	7	b14.bmp	p2.bmp
18	20	male	1	504	1	446	4	a10.bmp	q1.bmp
18	20	male	1	1098	1	424	4	a7.bmp	q1.bmp
18	20	male	1	780	1	389	5	a15.bmp	p2.bmp
18	20	male	1	473	1	353	7	b20.bmp	p2.bmp
18	20	male	1	472	1	494	6	b8.bmp	q1.bmp
18	20	male	1	622	1	503	5	a9.bmp	q2.bmp
18	20	male	1	534	1	464	5	a4.bmp	p2.bmp
18	20	male	1	525	1	353	6	b13.bmp	q1.bmp
18	20	male	1	474	1	327	7	b4.bmp	p2.bmp
18	20	male	1	451	1	560	7	b15.bmp	q2.bmp
18	20	male	1	443	1	336	6	b21.bmp	p1.bmp
18	20	male	1	464	1	538	6	b7.bmp	p1.bmp
18	20	male	1	562	1	437	5	a19.bmp	q2.bmp
18	20	male	1	530	1	450	5	a13.bmp	q2.bmp
18	20	male	1	777	1	486	5	a18.bmp	p2.bmp
18	20	male	1	746	1	384	4	a5.bmp	p1.bmp
18	20	male	1	451	1	318	4	a20.bmp	p1.bmp
18	20	male	1	408	1	319	4	a16.bmp	p1.bmp
18	20	male	1	649	1	490	6	b16.bmp	q1.bmp
18	20	male	1	534	1	375	6	b17.bmp	p1.bmp
18	20	male	1	500	1	459	4	a14.bmp	q1.bmp
18	20	male	1	513	1	432	4	a21.bmp	q1.bmp
18	20	male	1	530	1	578	6	b19.bmp	q1.bmp
18	20	male	1	478	1	363	5	a11.bmp	p2.bmp
18	20	male	1	522	1	300	7	b2.bmp	q2.bmp
18	20	male	1	460	1	411	4	a8.bmp	p1.bmp
18	20	male	1	465	1	425	6	b5.bmp	q1.bmp
18	20	male	1	478	1	322	7	b1.bmp	p2.bmp
18	20	male	1	618	1	472	5	a6.bmp	q2.bmp
18	20	male	1	464	1	358	7	b9.bmp	p2.bmp
18	20	male	1	614	1	433	4	a12.bmp	p1.bmp
18	20	male	1	535	1	499	7	b6.bmp	p2.bmp
18	20	male	1	710	1	310	5	a1.bmp	q2.bmp
18	20	male	1	694	1	407	4	a3.bmp	q1.bmp
18	20	male	1	632	1	504	7	b12.bmp	q2.bmp
