# Supplementary material for: What Directions Do We Look at Power from? Up-Down, Left-Right, and Front-Back
Source: PLoS One. 2015 Jul 10;10(7):e0132756. doi: 10.1371/journal.pone.0132756 (PMC4498758; doi:10.1371/journal.pone.0132756)
Supplement: S1 File — (ZIP) [file pone.0132756.s001.zip › S1-The Raw Data of Experiment1/Subject19.xls]

## Sheet: Sheet1
Subject	Age	Sex	Expprime.ACC	Expprime.RT	Expprobe.ACC	Expprobe.RT	stimtype	stimulus1	stimulus2
19	22	male	1	886	null	null	1	lx2.bmp	null
19	22	male	1	2599	null	null	1	lx10.bmp	null
19	22	male	1	789	null	null	1	lx15.bmp	null
19	22	male	1	735	null	null	1	lx5.bmp	null
19	22	male	1	745	null	null	1	lx14.bmp	null
19	22	male	1	625	null	null	1	lx8.bmp	null
19	22	male	1	599	null	null	1	lx4.bmp	null
19	22	male	1	833	null	null	1	lx9.bmp	null
19	22	male	1	656	null	null	1	lx13.bmp	null
19	22	male	1	582	null	null	1	lx12.bmp	null
19	22	male	1	637	null	null	1	lx7.bmp	null
19	22	male	1	814	null	null	1	lx1.bmp	null
19	22	male	1	862	null	null	1	lx11.bmp	null
19	22	male	1	579	null	null	1	lx3.bmp	null
19	22	male	1	909	null	null	1	lx6.bmp	null
19	22	male	1	769	null	null	1	lx16.bmp	null
19	22	male	1	603	1	497	2	lx5.bmp	p1.bmp
19	22	male	1	523	1	554	2	lx14.bmp	p2.bmp
19	22	male	1	555	1	638	2	lx12.bmp	q2.bmp
19	22	male	1	623	1	860	2	lx15.bmp	q1.bmp
19	22	male	0	609	1	1116	2	lx16.bmp	q2.bmp
19	22	male	1	715	1	680	2	lx9.bmp	p1.bmp
19	22	male	1	572	1	517	2	lx11.bmp	q1.bmp
19	22	male	1	767	1	1496	2	lx8.bmp	q2.bmp
19	22	male	1	587	0	570	2	lx7.bmp	q1.bmp
19	22	male	1	684	1	633	2	lx1.bmp	p1.bmp
19	22	male	1	576	1	747	2	lx4.bmp	q2.bmp
19	22	male	1	578	1	565	2	lx6.bmp	p2.bmp
19	22	male	1	771	1	540	2	lx10.bmp	p2.bmp
19	22	male	1	537	1	503	2	lx13.bmp	p1.bmp
19	22	male	1	533	1	553	2	lx2.bmp	p2.bmp
19	22	male	1	591	1	408	2	lx3.bmp	q1.bmp
19	22	male	1	506	1	649	3	lx9.bmp	q2.bmp
19	22	male	1	499	1	383	3	lx3.bmp	p1.bmp
19	22	male	1	428	1	668	3	lx7.bmp	p2.bmp
19	22	male	1	525	1	520	4	a19.bmp	p1.bmp
19	22	male	0	541	1	466	6	b12.bmp	p1.bmp
19	22	male	1	540	1	478	7	b13.bmp	p2.bmp
19	22	male	1	524	1	425	4	a9.bmp	p1.bmp
19	22	male	1	486	1	492	7	b3.bmp	p2.bmp
19	22	male	1	695	1	455	4	a6.bmp	p1.bmp
19	22	male	1	566	1	816	7	b21.bmp	q2.bmp
19	22	male	1	644	1	711	5	a12.bmp	q2.bmp
19	22	male	1	561	0	622	7	b7.bmp	q2.bmp
19	22	male	1	1015	1	458	4	a1.bmp	p1.bmp
19	22	male	1	887	1	714	6	b9.bmp	q1.bmp
19	22	male	1	677	1	666	6	b14.bmp	q1.bmp
19	22	male	1	857	1	550	7	b5.bmp	p2.bmp
19	22	male	1	906	1	761	5	a21.bmp	p2.bmp
19	22	male	1	1458	1	462	5	a17.bmp	p2.bmp
19	22	male	1	684	1	488	5	a3.bmp	p2.bmp
19	22	male	1	600	1	492	4	a18.bmp	q1.bmp
19	22	male	1	504	1	588	6	b6.bmp	q1.bmp
19	22	male	1	555	1	427	7	b10.bmp	p2.bmp
19	22	male	1	542	1	445	6	b11.bmp	q1.bmp
19	22	male	1	521	0	441	7	b16.bmp	p2.bmp
19	22	male	1	602	1	464	5	a10.bmp	p2.bmp
19	22	male	0	587	1	453	5	a7.bmp	p2.bmp
19	22	male	1	597	1	450	6	b18.bmp	p1.bmp
19	22	male	1	531	1	383	6	b15.bmp	p1.bmp
19	22	male	1	576	1	548	7	b8.bmp	p2.bmp
19	22	male	1	510	1	793	6	b1.bmp	q1.bmp
19	22	male	1	525	1	488	7	b19.bmp	p2.bmp
19	22	male	1	600	1	606	6	b2.bmp	p1.bmp
19	22	male	1	876	1	457	5	a5.bmp	q2.bmp
19	22	male	1	911	1	599	5	a8.bmp	q2.bmp
19	22	male	1	1259	1	525	5	a20.bmp	q2.bmp
19	22	male	1	952	1	816	5	a2.bmp	p2.bmp
19	22	male	1	773	1	997	4	a11.bmp	q1.bmp
19	22	male	1	681	1	702	4	a4.bmp	q1.bmp
19	22	male	1	639	1	878	4	a15.bmp	q1.bmp
19	22	male	1	660	1	512	6	b20.bmp	q1.bmp
19	22	male	1	544	1	451	4	a13.bmp	p1.bmp
19	22	male	1	523	1	694	6	b4.bmp	q1.bmp
19	22	male	1	588	1	588	5	a14.bmp	p2.bmp
19	22	male	1	594	1	551	7	b17.bmp	q2.bmp
19	22	male	1	512	1	637	5	a16.bmp	q2.bmp
19	22	male	1	1423	1	986	3	lx10.bmp	q1.bmp
19	22	male	1	589	1	991	3	lx15.bmp	p2.bmp
19	22	male	1	655	1	839	3	lx1.bmp	q1.bmp
19	22	male	1	632	1	878	7	b9.bmp	p2.bmp
19	22	male	1	604	1	666	4	a20.bmp	p1.bmp
19	22	male	1	590	1	596	4	a7.bmp	q1.bmp
19	22	male	1	797	1	765	6	b21.bmp	p1.bmp
19	22	male	1	588	1	422	7	b20.bmp	p2.bmp
19	22	male	1	478	1	380	7	b4.bmp	p2.bmp
19	22	male	1	582	1	581	7	b18.bmp	q2.bmp
19	22	male	1	616	1	537	4	a10.bmp	q1.bmp
19	22	male	1	584	1	472	6	b5.bmp	q1.bmp
19	22	male	1	551	1	441	5	a6.bmp	q2.bmp
19	22	male	1	571	1	589	7	b14.bmp	p2.bmp
19	22	male	1	850	1	410	6	b7.bmp	p1.bmp
19	22	male	1	503	1	456	6	b13.bmp	q1.bmp
19	22	male	1	741	1	564	5	a11.bmp	p2.bmp
19	22	male	1	615	1	622	5	a19.bmp	q2.bmp
19	22	male	1	542	1	485	7	b11.bmp	p2.bmp
19	22	male	1	801	1	558	6	b16.bmp	q1.bmp
19	22	male	1	816	1	830	6	b3.bmp	q1.bmp
19	22	male	1	951	1	797	5	a13.bmp	q2.bmp
19	22	male	1	980	1	489	7	b6.bmp	p2.bmp
19	22	male	1	524	1	561	6	b19.bmp	q1.bmp
19	22	male	1	1603	1	420	4	a12.bmp	p1.bmp
19	22	male	1	498	1	676	6	b10.bmp	q1.bmp
19	22	male	1	510	1	441	7	b1.bmp	p2.bmp
19	22	male	1	455	1	652	7	b2.bmp	q2.bmp
19	22	male	1	554	1	430	6	b17.bmp	p1.bmp
19	22	male	1	523	1	491	6	b8.bmp	q1.bmp
19	22	male	1	686	1	438	4	a5.bmp	p1.bmp
19	22	male	1	522	1	445	4	a17.bmp	q1.bmp
19	22	male	1	822	1	657	4	a2.bmp	q1.bmp
19	22	male	1	630	1	377	5	a4.bmp	p2.bmp
19	22	male	1	703	1	330	7	b15.bmp	q2.bmp
19	22	male	1	763	1	692	4	a3.bmp	q1.bmp
19	22	male	1	576	1	446	5	a15.bmp	p2.bmp
19	22	male	1	616	1	542	5	a1.bmp	q2.bmp
19	22	male	1	553	1	502	7	b12.bmp	q2.bmp
19	22	male	1	680	1	714	4	a21.bmp	q1.bmp
19	22	male	1	704	1	646	4	a14.bmp	q1.bmp
19	22	male	1	581	1	433	5	a9.bmp	q2.bmp
19	22	male	1	660	0	477	4	a16.bmp	p1.bmp
19	22	male	1	555	1	405	4	a8.bmp	p1.bmp
19	22	male	1	490	1	447	5	a18.bmp	p2.bmp
