# Supplementary material for: What Directions Do We Look at Power from? Up-Down, Left-Right, and Front-Back
Source: PLoS One. 2015 Jul 10;10(7):e0132756. doi: 10.1371/journal.pone.0132756 (PMC4498758; doi:10.1371/journal.pone.0132756)
Supplement: S1 File — (ZIP) [file pone.0132756.s001.zip › S1-The Raw Data of Experiment1/Subject2.xls]

## Sheet: Sheet1
Subject	Age	Sex	Expprime.ACC	Expprime.RT	Expprobe.ACC	Expprobe.RT	stimtype	stimulus1	stimulus2
2	22	female	1	2492	null	null	1	lx10.bmp	null
2	22	female	1	576	null	null	1	lx15.bmp	null
2	22	female	1	658	null	null	1	lx7.bmp	null
2	22	female	1	563	null	null	1	lx14.bmp	null
2	22	female	1	676	null	null	1	lx1.bmp	null
2	22	female	1	600	null	null	1	lx11.bmp	null
2	22	female	1	658	null	null	1	lx16.bmp	null
2	22	female	1	739	null	null	1	lx4.bmp	null
2	22	female	1	596	null	null	1	lx6.bmp	null
2	22	female	1	486	null	null	1	lx8.bmp	null
2	22	female	1	512	null	null	1	lx13.bmp	null
2	22	female	1	540	null	null	1	lx9.bmp	null
2	22	female	1	597	null	null	1	lx3.bmp	null
2	22	female	1	641	null	null	1	lx5.bmp	null
2	22	female	1	535	null	null	1	lx2.bmp	null
2	22	female	1	439	null	null	1	lx12.bmp	null
2	22	female	1	825	1	1711	2	lx8.bmp	q2.bmp
2	22	female	1	902	1	1223	2	lx9.bmp	p1.bmp
2	22	female	1	676	1	757	2	lx15.bmp	q1.bmp
2	22	female	1	763	1	735	2	lx11.bmp	q1.bmp
2	22	female	1	894	1	790	2	lx13.bmp	p1.bmp
2	22	female	1	644	1	911	2	lx10.bmp	p2.bmp
2	22	female	1	854	1	1301	2	lx12.bmp	q2.bmp
2	22	female	1	693	1	1788	2	lx14.bmp	p2.bmp
2	22	female	1	648	1	1321	2	lx5.bmp	p1.bmp
2	22	female	1	735	1	825	2	lx4.bmp	q2.bmp
2	22	female	1	727	1	648	2	lx6.bmp	p2.bmp
2	22	female	1	583	1	1653	2	lx1.bmp	p1.bmp
2	22	female	1	539	1	652	2	lx2.bmp	p2.bmp
2	22	female	1	733	1	811	2	lx16.bmp	q2.bmp
2	22	female	1	580	1	1120	2	lx7.bmp	q1.bmp
2	22	female	1	1219	1	2245	2	lx3.bmp	q1.bmp
2	22	female	1	2798	1	672	3	lx11.bmp	q1.bmp
2	22	female	1	1092	1	796	3	lx4.bmp	p1.bmp
2	22	female	1	616	1	622	3	lx6.bmp	p2.bmp
2	22	female	1	842	1	810	6	b20.bmp	q1.bmp
2	22	female	1	658	1	641	5	a10.bmp	p2.bmp
2	22	female	1	921	1	654	7	b5.bmp	p2.bmp
2	22	female	1	1374	1	1256	7	b17.bmp	q2.bmp
2	22	female	1	1159	1	721	6	b12.bmp	p1.bmp
2	22	female	1	1450	1	884	5	a8.bmp	q2.bmp
2	22	female	1	1091	1	517	6	b1.bmp	q1.bmp
2	22	female	1	898	1	750	6	b15.bmp	p1.bmp
2	22	female	1	807	1	454	4	a4.bmp	q1.bmp
2	22	female	1	1051	1	441	6	b4.bmp	q1.bmp
2	22	female	1	779	1	868	6	b11.bmp	q1.bmp
2	22	female	1	1571	1	468	4	a11.bmp	q1.bmp
2	22	female	1	1699	1	436	6	b6.bmp	q1.bmp
2	22	female	1	1001	1	1345	4	a19.bmp	p1.bmp
2	22	female	1	634	1	876	5	a17.bmp	p2.bmp
2	22	female	1	1188	1	570	5	a2.bmp	p2.bmp
2	22	female	1	855	1	775	7	b10.bmp	p2.bmp
2	22	female	1	671	1	478	4	a1.bmp	p1.bmp
2	22	female	1	865	1	381	6	b2.bmp	p1.bmp
2	22	female	1	772	1	532	5	a20.bmp	q2.bmp
2	22	female	1	1647	1	514	6	b18.bmp	p1.bmp
2	22	female	1	1105	1	425	5	a12.bmp	q2.bmp
2	22	female	1	935	1	355	5	a16.bmp	q2.bmp
2	22	female	1	769	1	386	4	a18.bmp	q1.bmp
2	22	female	1	730	0	305	4	a13.bmp	p1.bmp
2	22	female	1	836	1	728	5	a7.bmp	p2.bmp
2	22	female	1	775	1	403	5	a3.bmp	p2.bmp
2	22	female	1	881	1	364	7	b3.bmp	p2.bmp
2	22	female	1	843	1	590	7	b13.bmp	p2.bmp
2	22	female	1	844	1	387	7	b16.bmp	p2.bmp
2	22	female	1	761	1	790	4	a15.bmp	q1.bmp
2	22	female	1	551	1	439	5	a5.bmp	q2.bmp
2	22	female	1	735	1	661	6	b9.bmp	q1.bmp
2	22	female	1	615	1	488	4	a9.bmp	p1.bmp
2	22	female	1	772	1	562	7	b8.bmp	p2.bmp
2	22	female	1	745	0	512	7	b19.bmp	p2.bmp
2	22	female	1	1724	1	658	6	b14.bmp	q1.bmp
2	22	female	1	925	1	535	7	b7.bmp	q2.bmp
2	22	female	1	641	1	517	5	a21.bmp	p2.bmp
2	22	female	1	881	1	706	4	a6.bmp	p1.bmp
2	22	female	1	694	1	670	7	b21.bmp	q2.bmp
2	22	female	1	668	1	529	5	a14.bmp	p2.bmp
2	22	female	1	1861	1	2372	3	lx13.bmp	q2.bmp
2	22	female	1	848	1	770	3	lx16.bmp	q1.bmp
2	22	female	1	732	1	701	3	lx1.bmp	p2.bmp
2	22	female	1	768	1	611	6	b16.bmp	q1.bmp
2	22	female	1	740	1	390	4	a3.bmp	q1.bmp
2	22	female	1	744	1	378	4	a7.bmp	q1.bmp
2	22	female	1	592	1	412	4	a17.bmp	q1.bmp
2	22	female	1	624	1	613	4	a8.bmp	p1.bmp
2	22	female	1	623	1	432	5	a6.bmp	q2.bmp
2	22	female	1	965	1	567	6	b7.bmp	p1.bmp
2	22	female	1	760	1	762	5	a9.bmp	q2.bmp
2	22	female	1	1896	1	433	6	b10.bmp	q1.bmp
2	22	female	1	1125	1	632	7	b20.bmp	p2.bmp
2	22	female	1	812	1	602	4	a16.bmp	p1.bmp
2	22	female	1	1182	1	404	7	b6.bmp	p2.bmp
2	22	female	1	781	1	425	4	a10.bmp	q1.bmp
2	22	female	1	564	1	563	5	a18.bmp	p2.bmp
2	22	female	1	688	1	504	7	b1.bmp	p2.bmp
2	22	female	1	812	1	511	4	a20.bmp	p1.bmp
2	22	female	1	827	1	692	7	b14.bmp	p2.bmp
2	22	female	1	873	1	361	6	b21.bmp	p1.bmp
2	22	female	1	1192	1	383	7	b4.bmp	p2.bmp
2	22	female	1	826	1	606	7	b18.bmp	q2.bmp
2	22	female	1	1407	0	355	6	b19.bmp	q1.bmp
2	22	female	1	828	1	657	4	a12.bmp	p1.bmp
2	22	female	1	735	1	532	4	a21.bmp	q1.bmp
2	22	female	1	650	1	558	7	b11.bmp	p2.bmp
2	22	female	1	774	1	744	7	b15.bmp	q2.bmp
2	22	female	1	769	1	515	7	b9.bmp	p2.bmp
2	22	female	1	738	1	567	5	a19.bmp	q2.bmp
2	22	female	1	1297	1	496	6	b13.bmp	q1.bmp
2	22	female	1	769	1	577	5	a11.bmp	p2.bmp
2	22	female	1	665	1	601	6	b3.bmp	q1.bmp
2	22	female	1	767	1	701	5	a1.bmp	q2.bmp
2	22	female	1	845	1	574	7	b12.bmp	q2.bmp
2	22	female	1	704	1	393	7	b2.bmp	q2.bmp
2	22	female	1	704	1	796	6	b8.bmp	q1.bmp
2	22	female	1	981	1	686	4	a14.bmp	q1.bmp
2	22	female	1	890	1	392	6	b17.bmp	p1.bmp
2	22	female	1	724	1	409	4	a2.bmp	q1.bmp
2	22	female	1	1536	1	444	4	a5.bmp	p1.bmp
2	22	female	1	914	1	828	5	a4.bmp	p2.bmp
2	22	female	1	1888	1	713	5	a13.bmp	q2.bmp
2	22	female	1	705	1	451	5	a15.bmp	p2.bmp
2	22	female	1	827	1	576	6	b5.bmp	q1.bmp
