# Supplementary material for: What Directions Do We Look at Power from? Up-Down, Left-Right, and Front-Back
Source: PLoS One. 2015 Jul 10;10(7):e0132756. doi: 10.1371/journal.pone.0132756 (PMC4498758; doi:10.1371/journal.pone.0132756)
Supplement: S1 File — (ZIP) [file pone.0132756.s001.zip › S1-The Raw Data of Experiment1/Subject20.xls]

## Sheet: Sheet1
Subject	Age	Sex	Expprime.ACC	Expprime.RT	Expprobe.ACC	Expprobe.RT	stimtype	stimulus1	stimulus2
20	24	male	1	815	null	null	1	lx15.bmp	null
20	24	male	1	898	null	null	1	lx2.bmp	null
20	24	male	1	827	null	null	1	lx3.bmp	null
20	24	male	1	573	null	null	1	lx4.bmp	null
20	24	male	1	676	null	null	1	lx5.bmp	null
20	24	male	1	635	null	null	1	lx16.bmp	null
20	24	male	1	694	null	null	1	lx1.bmp	null
20	24	male	1	614	null	null	1	lx11.bmp	null
20	24	male	1	618	null	null	1	lx6.bmp	null
20	24	male	1	658	null	null	1	lx13.bmp	null
20	24	male	1	709	null	null	1	lx9.bmp	null
20	24	male	1	625	null	null	1	lx14.bmp	null
20	24	male	1	537	null	null	1	lx8.bmp	null
20	24	male	1	729	null	null	1	lx10.bmp	null
20	24	male	1	610	null	null	1	lx12.bmp	null
20	24	male	1	743	null	null	1	lx7.bmp	null
20	24	male	1	705	1	2030	2	lx8.bmp	q2.bmp
20	24	male	1	1219	1	883	2	lx6.bmp	p2.bmp
20	24	male	1	769	1	722	2	lx4.bmp	q2.bmp
20	24	male	1	670	1	1906	2	lx3.bmp	q1.bmp
20	24	male	1	764	1	997	2	lx16.bmp	q2.bmp
20	24	male	1	737	1	683	2	lx11.bmp	q1.bmp
20	24	male	1	701	1	579	2	lx10.bmp	p2.bmp
20	24	male	1	859	1	720	2	lx9.bmp	p1.bmp
20	24	male	1	1307	1	718	2	lx5.bmp	p1.bmp
20	24	male	1	764	1	879	2	lx14.bmp	p2.bmp
20	24	male	1	1014	1	561	2	lx2.bmp	p2.bmp
20	24	male	1	1234	1	527	2	lx15.bmp	q1.bmp
20	24	male	1	1199	1	1164	2	lx7.bmp	q1.bmp
20	24	male	1	1135	1	995	2	lx12.bmp	q2.bmp
20	24	male	1	1438	1	626	2	lx1.bmp	p1.bmp
20	24	male	1	627	1	641	2	lx13.bmp	p1.bmp
20	24	male	1	809	1	1144	3	lx9.bmp	q2.bmp
20	24	male	1	1863	1	732	3	lx3.bmp	p1.bmp
20	24	male	1	1209	1	931	3	lx7.bmp	p2.bmp
20	24	male	1	1222	1	689	6	b2.bmp	p1.bmp
20	24	male	1	846	1	568	5	a8.bmp	q2.bmp
20	24	male	1	886	1	594	4	a9.bmp	p1.bmp
20	24	male	1	807	1	1058	5	a12.bmp	q2.bmp
20	24	male	1	724	1	1369	6	b9.bmp	q1.bmp
20	24	male	1	664	1	623	7	b7.bmp	q2.bmp
20	24	male	1	722	1	503	5	a7.bmp	p2.bmp
20	24	male	1	676	1	560	7	b10.bmp	p2.bmp
20	24	male	1	567	1	428	7	b5.bmp	p2.bmp
20	24	male	1	849	1	572	6	b14.bmp	q1.bmp
20	24	male	1	885	1	906	6	b15.bmp	p1.bmp
20	24	male	1	733	1	634	4	a15.bmp	q1.bmp
20	24	male	1	729	1	573	6	b20.bmp	q1.bmp
20	24	male	1	1037	1	563	5	a17.bmp	p2.bmp
20	24	male	1	622	1	540	6	b1.bmp	q1.bmp
20	24	male	1	974	1	496	4	a1.bmp	p1.bmp
20	24	male	1	489	1	565	4	a6.bmp	p1.bmp
20	24	male	1	687	1	471	5	a21.bmp	p2.bmp
20	24	male	1	663	1	436	7	b13.bmp	p2.bmp
20	24	male	1	714	1	552	4	a19.bmp	p1.bmp
20	24	male	1	639	1	575	7	b17.bmp	q2.bmp
20	24	male	1	717	1	615	4	a13.bmp	p1.bmp
20	24	male	1	674	1	470	7	b8.bmp	p2.bmp
20	24	male	1	1105	1	517	7	b3.bmp	p2.bmp
20	24	male	1	945	1	519	6	b18.bmp	p1.bmp
20	24	male	1	669	1	496	5	a14.bmp	p2.bmp
20	24	male	1	881	0	543	5	a16.bmp	q2.bmp
20	24	male	1	1076	1	556	4	a11.bmp	q1.bmp
20	24	male	1	532	1	469	5	a20.bmp	q2.bmp
20	24	male	1	755	1	511	6	b4.bmp	q1.bmp
20	24	male	1	898	1	513	4	a4.bmp	q1.bmp
20	24	male	1	742	1	515	6	b11.bmp	q1.bmp
20	24	male	1	957	1	514	5	a5.bmp	q2.bmp
20	24	male	1	729	1	529	5	a2.bmp	p2.bmp
20	24	male	1	591	1	497	4	a18.bmp	q1.bmp
20	24	male	1	633	1	921	6	b12.bmp	p1.bmp
20	24	male	1	588	1	494	7	b16.bmp	p2.bmp
20	24	male	1	540	1	563	7	b21.bmp	q2.bmp
20	24	male	1	739	1	591	6	b6.bmp	q1.bmp
20	24	male	1	1158	1	1241	5	a10.bmp	p2.bmp
20	24	male	1	1700	1	828	5	a3.bmp	p2.bmp
20	24	male	1	658	1	553	7	b19.bmp	p2.bmp
20	24	male	1	729	1	998	3	lx1.bmp	q1.bmp
20	24	male	1	545	1	1010	3	lx10.bmp	q1.bmp
20	24	male	1	742	1	565	3	lx15.bmp	p2.bmp
20	24	male	1	651	1	561	5	a13.bmp	q2.bmp
20	24	male	1	656	1	544	6	b16.bmp	q1.bmp
20	24	male	1	667	0	775	6	b13.bmp	q1.bmp
20	24	male	1	682	1	1412	6	b10.bmp	q1.bmp
20	24	male	1	1499	1	849	5	a9.bmp	q2.bmp
20	24	male	1	739	1	570	6	b3.bmp	q1.bmp
20	24	male	1	2883	1	690	5	a19.bmp	q2.bmp
20	24	male	1	1965	1	548	6	b8.bmp	q1.bmp
20	24	male	1	1196	1	617	4	a3.bmp	q1.bmp
20	24	male	1	810	1	770	4	a7.bmp	q1.bmp
20	24	male	1	712	1	579	7	b15.bmp	q2.bmp
20	24	male	1	903	1	997	5	a15.bmp	p2.bmp
20	24	male	1	1483	1	1126	6	b5.bmp	q1.bmp
20	24	male	1	623	1	500	4	a16.bmp	p1.bmp
20	24	male	0	2184	1	1072	7	b6.bmp	p2.bmp
20	24	male	1	1202	1	678	5	a4.bmp	p2.bmp
20	24	male	1	651	0	433	5	a1.bmp	q2.bmp
20	24	male	1	1451	1	792	7	b14.bmp	p2.bmp
20	24	male	1	591	1	629	4	a21.bmp	q1.bmp
20	24	male	1	1081	1	583	4	a17.bmp	q1.bmp
20	24	male	1	1033	1	1133	7	b18.bmp	q2.bmp
20	24	male	1	848	1	835	4	a20.bmp	p1.bmp
20	24	male	1	1718	1	595	4	a12.bmp	p1.bmp
20	24	male	1	695	1	541	5	a18.bmp	p2.bmp
20	24	male	1	1983	1	554	5	a6.bmp	q2.bmp
20	24	male	1	666	1	766	4	a5.bmp	p1.bmp
20	24	male	1	742	1	579	6	b21.bmp	p1.bmp
20	24	male	1	603	1	608	4	a14.bmp	q1.bmp
20	24	male	1	760	0	596	6	b19.bmp	q1.bmp
20	24	male	1	904	1	683	7	b9.bmp	p2.bmp
20	24	male	1	613	1	565	4	a10.bmp	q1.bmp
20	24	male	1	1450	1	591	7	b12.bmp	q2.bmp
20	24	male	1	1235	1	616	7	b20.bmp	p2.bmp
20	24	male	1	1005	1	463	7	b4.bmp	p2.bmp
20	24	male	1	794	1	487	6	b7.bmp	p1.bmp
20	24	male	1	697	1	591	4	a8.bmp	p1.bmp
20	24	male	1	962	1	559	4	a2.bmp	q1.bmp
20	24	male	1	712	1	696	7	b2.bmp	q2.bmp
20	24	male	1	779	1	665	6	b17.bmp	p1.bmp
20	24	male	1	970	1	564	5	a11.bmp	p2.bmp
20	24	male	1	835	1	535	7	b11.bmp	p2.bmp
20	24	male	1	2765	1	516	7	b1.bmp	p2.bmp
