# Supplementary material for: What Directions Do We Look at Power from? Up-Down, Left-Right, and Front-Back
Source: PLoS One. 2015 Jul 10;10(7):e0132756. doi: 10.1371/journal.pone.0132756 (PMC4498758; doi:10.1371/journal.pone.0132756)
Supplement: S1 File — (ZIP) [file pone.0132756.s001.zip › S1-The Raw Data of Experiment1/Subject21.xls]

## Sheet: Sheet1
Subject	Age	Sex	Expprime.ACC	Expprime.RT	Expprobe.ACC	Expprobe.RT	stimtype	stimulus1	stimulus2
21	20	female	1	749	null	null	1	lx6.bmp	null
21	20	female	1	636	null	null	1	lx1.bmp	null
21	20	female	1	646	null	null	1	lx4.bmp	null
21	20	female	1	672	null	null	1	lx14.bmp	null
21	20	female	1	541	null	null	1	lx11.bmp	null
21	20	female	1	842	null	null	1	lx7.bmp	null
21	20	female	1	602	null	null	1	lx3.bmp	null
21	20	female	1	736	null	null	1	lx12.bmp	null
21	20	female	1	560	null	null	1	lx10.bmp	null
21	20	female	1	1381	null	null	1	lx15.bmp	null
21	20	female	1	1010	null	null	1	lx5.bmp	null
21	20	female	1	883	null	null	1	lx2.bmp	null
21	20	female	1	739	null	null	1	lx13.bmp	null
21	20	female	1	655	null	null	1	lx9.bmp	null
21	20	female	1	633	null	null	1	lx8.bmp	null
21	20	female	1	691	null	null	1	lx16.bmp	null
21	20	female	1	817	1	1643	2	lx10.bmp	p2.bmp
21	20	female	1	736	1	663	2	lx4.bmp	q2.bmp
21	20	female	1	872	1	1341	2	lx9.bmp	p1.bmp
21	20	female	1	850	1	651	2	lx2.bmp	p2.bmp
21	20	female	1	803	1	738	2	lx7.bmp	q1.bmp
21	20	female	1	577	1	882	2	lx6.bmp	p2.bmp
21	20	female	1	582	1	848	2	lx13.bmp	p1.bmp
21	20	female	1	588	1	695	2	lx5.bmp	p1.bmp
21	20	female	1	549	1	551	2	lx15.bmp	q1.bmp
21	20	female	1	536	1	593	2	lx1.bmp	p1.bmp
21	20	female	1	614	1	460	2	lx16.bmp	q2.bmp
21	20	female	1	621	1	558	2	lx3.bmp	q1.bmp
21	20	female	1	512	1	593	2	lx8.bmp	q2.bmp
21	20	female	1	575	1	658	2	lx14.bmp	p2.bmp
21	20	female	1	522	1	727	2	lx11.bmp	q1.bmp
21	20	female	1	733	1	546	2	lx12.bmp	q2.bmp
21	20	female	1	772	1	647	3	lx3.bmp	p1.bmp
21	20	female	1	664	1	587	3	lx7.bmp	p2.bmp
21	20	female	1	650	1	634	3	lx9.bmp	q2.bmp
21	20	female	1	664	1	844	6	b4.bmp	q1.bmp
21	20	female	1	637	1	698	6	b20.bmp	q1.bmp
21	20	female	1	760	1	487	4	a18.bmp	q1.bmp
21	20	female	1	1075	1	1079	6	b9.bmp	q1.bmp
21	20	female	1	653	1	506	4	a11.bmp	q1.bmp
21	20	female	1	831	1	681	5	a14.bmp	p2.bmp
21	20	female	1	1417	1	1037	4	a1.bmp	p1.bmp
21	20	female	1	800	1	611	4	a4.bmp	q1.bmp
21	20	female	1	701	1	789	7	b16.bmp	p2.bmp
21	20	female	1	824	1	761	7	b8.bmp	p2.bmp
21	20	female	1	674	1	790	7	b17.bmp	q2.bmp
21	20	female	1	1244	1	956	5	a3.bmp	p2.bmp
21	20	female	1	913	1	733	5	a7.bmp	p2.bmp
21	20	female	1	740	1	834	7	b13.bmp	p2.bmp
21	20	female	1	1356	1	450	7	b5.bmp	p2.bmp
21	20	female	1	704	1	738	6	b1.bmp	q1.bmp
21	20	female	1	922	1	699	5	a5.bmp	q2.bmp
21	20	female	1	592	1	919	4	a15.bmp	q1.bmp
21	20	female	1	693	1	713	7	b19.bmp	p2.bmp
21	20	female	1	572	1	667	5	a12.bmp	q2.bmp
21	20	female	1	547	1	825	5	a17.bmp	p2.bmp
21	20	female	1	679	1	622	5	a21.bmp	p2.bmp
21	20	female	1	648	1	560	5	a2.bmp	p2.bmp
21	20	female	1	704	1	446	7	b10.bmp	p2.bmp
21	20	female	1	641	1	853	4	a13.bmp	p1.bmp
21	20	female	1	1155	1	623	7	b21.bmp	q2.bmp
21	20	female	1	635	1	438	7	b7.bmp	q2.bmp
21	20	female	1	999	1	933	6	b15.bmp	p1.bmp
21	20	female	1	791	1	530	6	b6.bmp	q1.bmp
21	20	female	1	803	1	675	6	b12.bmp	p1.bmp
21	20	female	1	752	1	648	4	a9.bmp	p1.bmp
21	20	female	1	676	1	747	5	a20.bmp	q2.bmp
21	20	female	1	768	1	835	6	b2.bmp	p1.bmp
21	20	female	1	702	1	862	4	a6.bmp	p1.bmp
21	20	female	1	622	1	650	5	a16.bmp	q2.bmp
21	20	female	1	785	1	571	6	b11.bmp	q1.bmp
21	20	female	1	680	1	883	6	b14.bmp	q1.bmp
21	20	female	1	677	1	687	5	a8.bmp	q2.bmp
21	20	female	1	623	1	760	7	b3.bmp	p2.bmp
21	20	female	1	1020	1	762	5	a10.bmp	p2.bmp
21	20	female	1	556	1	672	4	a19.bmp	p1.bmp
21	20	female	1	722	1	931	6	b18.bmp	p1.bmp
21	20	female	1	674	1	773	3	lx15.bmp	p2.bmp
21	20	female	1	1261	1	783	3	lx10.bmp	q1.bmp
21	20	female	1	672	1	880	3	lx1.bmp	q1.bmp
21	20	female	1	725	1	729	6	b5.bmp	q1.bmp
21	20	female	1	621	1	1154	4	a21.bmp	q1.bmp
21	20	female	1	700	1	596	6	b3.bmp	q1.bmp
21	20	female	1	695	1	764	7	b9.bmp	p2.bmp
21	20	female	1	793	1	827	7	b4.bmp	p2.bmp
21	20	female	1	729	1	742	5	a15.bmp	p2.bmp
21	20	female	1	912	1	638	4	a12.bmp	p1.bmp
21	20	female	1	636	1	579	5	a9.bmp	q2.bmp
21	20	female	1	783	1	952	5	a6.bmp	q2.bmp
21	20	female	1	1421	1	406	4	a8.bmp	p1.bmp
21	20	female	1	838	1	602	4	a3.bmp	q1.bmp
21	20	female	1	648	1	727	4	a7.bmp	q1.bmp
21	20	female	1	695	1	586	6	b10.bmp	q1.bmp
21	20	female	0	890	1	675	6	b7.bmp	p1.bmp
21	20	female	1	509	1	617	4	a16.bmp	p1.bmp
21	20	female	1	700	1	576	5	a18.bmp	p2.bmp
21	20	female	1	698	1	628	7	b18.bmp	q2.bmp
21	20	female	1	536	1	695	5	a13.bmp	q2.bmp
21	20	female	1	637	1	568	5	a11.bmp	p2.bmp
21	20	female	1	616	1	566	5	a4.bmp	p2.bmp
21	20	female	1	684	1	575	5	a1.bmp	q2.bmp
21	20	female	1	640	1	716	7	b2.bmp	q2.bmp
21	20	female	1	789	1	470	7	b20.bmp	p2.bmp
21	20	female	1	752	1	638	4	a17.bmp	q1.bmp
21	20	female	1	671	1	709	6	b19.bmp	q1.bmp
21	20	female	1	631	1	687	5	a19.bmp	q2.bmp
21	20	female	1	624	1	485	7	b11.bmp	p2.bmp
21	20	female	1	694	1	794	7	b12.bmp	q2.bmp
21	20	female	1	643	1	891	6	b13.bmp	q1.bmp
21	20	female	1	602	1	584	7	b1.bmp	p2.bmp
21	20	female	1	627	1	746	6	b17.bmp	p1.bmp
21	20	female	1	579	1	605	6	b8.bmp	q1.bmp
21	20	female	1	846	1	607	4	a5.bmp	p1.bmp
21	20	female	1	715	1	662	7	b14.bmp	p2.bmp
21	20	female	1	625	1	621	7	b15.bmp	q2.bmp
21	20	female	1	678	1	894	6	b16.bmp	q1.bmp
21	20	female	1	668	1	624	6	b21.bmp	p1.bmp
21	20	female	1	662	1	548	4	a2.bmp	q1.bmp
21	20	female	1	603	1	766	7	b6.bmp	p2.bmp
21	20	female	1	713	1	714	4	a10.bmp	q1.bmp
21	20	female	1	669	1	654	4	a14.bmp	q1.bmp
21	20	female	1	657	1	838	4	a20.bmp	p1.bmp
