# Supplementary material for: What Directions Do We Look at Power from? Up-Down, Left-Right, and Front-Back
Source: PLoS One. 2015 Jul 10;10(7):e0132756. doi: 10.1371/journal.pone.0132756 (PMC4498758; doi:10.1371/journal.pone.0132756)
Supplement: S1 File — (ZIP) [file pone.0132756.s001.zip › S1-The Raw Data of Experiment1/Subject22.xls]

## Sheet: Sheet1
Subject	Age	Sex	Expprime.ACC	Expprime.RT	Expprobe.ACC	Expprobe.RT	stimtype	stimulus1	stimulus2
22	20	female	1	2484	null	null	1	lx10.bmp	null
22	20	female	1	658	null	null	1	lx7.bmp	null
22	20	female	1	746	null	null	1	lx11.bmp	null
22	20	female	1	985	null	null	1	lx15.bmp	null
22	20	female	1	951	null	null	1	lx13.bmp	null
22	20	female	1	750	null	null	1	lx1.bmp	null
22	20	female	1	918	null	null	1	lx3.bmp	null
22	20	female	1	626	null	null	1	lx4.bmp	null
22	20	female	1	616	null	null	1	lx2.bmp	null
22	20	female	1	778	null	null	1	lx12.bmp	null
22	20	female	1	806	null	null	1	lx5.bmp	null
22	20	female	1	750	null	null	1	lx8.bmp	null
22	20	female	1	706	null	null	1	lx16.bmp	null
22	20	female	1	615	null	null	1	lx6.bmp	null
22	20	female	1	712	null	null	1	lx9.bmp	null
22	20	female	1	869	null	null	1	lx14.bmp	null
22	20	female	1	1434	1	1609	2	lx11.bmp	q1.bmp
22	20	female	1	1189	1	1401	2	lx13.bmp	p1.bmp
22	20	female	1	918	1	923	2	lx1.bmp	p1.bmp
22	20	female	1	827	1	1056	2	lx16.bmp	q2.bmp
22	20	female	1	858	1	914	2	lx9.bmp	p1.bmp
22	20	female	1	687	1	687	2	lx2.bmp	p2.bmp
22	20	female	1	822	1	1008	2	lx4.bmp	q2.bmp
22	20	female	1	701	1	1100	2	lx15.bmp	q1.bmp
22	20	female	1	1055	1	1049	2	lx10.bmp	p2.bmp
22	20	female	1	654	1	847	2	lx8.bmp	q2.bmp
22	20	female	1	1439	1	772	2	lx6.bmp	p2.bmp
22	20	female	1	674	1	766	2	lx14.bmp	p2.bmp
22	20	female	1	592	1	807	2	lx7.bmp	q1.bmp
22	20	female	1	1262	1	1281	2	lx3.bmp	q1.bmp
22	20	female	1	764	1	917	2	lx5.bmp	p1.bmp
22	20	female	1	631	1	885	2	lx12.bmp	q2.bmp
22	20	female	1	1511	1	729	3	lx3.bmp	p1.bmp
22	20	female	1	665	1	1061	3	lx7.bmp	p2.bmp
22	20	female	1	634	1	672	3	lx9.bmp	q2.bmp
22	20	female	1	591	1	1116	4	a15.bmp	q1.bmp
22	20	female	1	909	1	856	5	a5.bmp	q2.bmp
22	20	female	1	702	1	831	7	b7.bmp	q2.bmp
22	20	female	1	737	1	984	6	b12.bmp	p1.bmp
22	20	female	1	694	1	1038	5	a17.bmp	p2.bmp
22	20	female	1	599	1	757	6	b1.bmp	q1.bmp
22	20	female	1	1184	1	692	4	a6.bmp	p1.bmp
22	20	female	1	676	1	714	5	a12.bmp	q2.bmp
22	20	female	1	664	1	765	4	a18.bmp	q1.bmp
22	20	female	1	635	1	913	5	a7.bmp	p2.bmp
22	20	female	1	757	1	928	4	a13.bmp	p1.bmp
22	20	female	1	831	1	851	5	a14.bmp	p2.bmp
22	20	female	1	631	1	1130	7	b16.bmp	p2.bmp
22	20	female	1	805	1	931	6	b4.bmp	q1.bmp
22	20	female	1	634	1	1362	6	b14.bmp	q1.bmp
22	20	female	1	679	1	563	5	a21.bmp	p2.bmp
22	20	female	1	538	1	518	4	a1.bmp	p1.bmp
22	20	female	1	542	1	399	5	a3.bmp	p2.bmp
22	20	female	1	870	1	736	5	a16.bmp	q2.bmp
22	20	female	1	520	1	744	7	b3.bmp	p2.bmp
22	20	female	1	587	1	477	6	b15.bmp	p1.bmp
22	20	female	1	513	1	430	4	a9.bmp	p1.bmp
22	20	female	1	856	1	801	6	b20.bmp	q1.bmp
22	20	female	1	618	1	816	6	b11.bmp	q1.bmp
22	20	female	1	700	1	716	7	b10.bmp	p2.bmp
22	20	female	1	590	1	536	6	b18.bmp	p1.bmp
22	20	female	1	891	1	653	6	b2.bmp	p1.bmp
22	20	female	1	664	1	453	7	b8.bmp	p2.bmp
22	20	female	1	761	1	734	5	a8.bmp	q2.bmp
22	20	female	1	824	1	444	4	a19.bmp	p1.bmp
22	20	female	1	602	1	380	7	b13.bmp	p2.bmp
22	20	female	1	529	1	667	6	b6.bmp	q1.bmp
22	20	female	1	549	1	858	7	b21.bmp	q2.bmp
22	20	female	1	664	1	868	7	b19.bmp	p2.bmp
22	20	female	1	557	1	682	7	b17.bmp	q2.bmp
22	20	female	0	575	1	1533	5	a20.bmp	q2.bmp
22	20	female	1	710	1	725	7	b5.bmp	p2.bmp
22	20	female	1	812	1	582	5	a10.bmp	p2.bmp
22	20	female	1	564	1	769	4	a4.bmp	q1.bmp
22	20	female	1	648	1	637	4	a11.bmp	q1.bmp
22	20	female	1	747	1	559	5	a2.bmp	p2.bmp
22	20	female	1	817	1	639	6	b9.bmp	q1.bmp
22	20	female	1	1804	1	729	3	lx15.bmp	p2.bmp
22	20	female	1	692	1	524	3	lx1.bmp	q1.bmp
22	20	female	1	621	1	809	3	lx10.bmp	q1.bmp
22	20	female	1	705	1	626	5	a13.bmp	q2.bmp
22	20	female	1	713	1	445	6	b7.bmp	p1.bmp
22	20	female	1	587	1	458	5	a4.bmp	p2.bmp
22	20	female	1	1188	1	452	4	a12.bmp	p1.bmp
22	20	female	1	634	1	409	7	b9.bmp	p2.bmp
22	20	female	1	750	0	341	6	b19.bmp	q1.bmp
22	20	female	1	606	1	674	7	b15.bmp	q2.bmp
22	20	female	1	528	1	591	7	b20.bmp	p2.bmp
22	20	female	1	979	1	624	6	b3.bmp	q1.bmp
22	20	female	1	596	1	522	7	b12.bmp	q2.bmp
22	20	female	1	557	1	743	4	a16.bmp	p1.bmp
22	20	female	1	563	1	488	5	a11.bmp	p2.bmp
22	20	female	1	693	1	594	7	b1.bmp	p2.bmp
22	20	female	1	676	1	469	5	a15.bmp	p2.bmp
22	20	female	1	715	1	654	7	b2.bmp	q2.bmp
22	20	female	1	669	1	501	7	b4.bmp	p2.bmp
22	20	female	1	648	1	799	5	a6.bmp	q2.bmp
22	20	female	1	629	1	480	5	a19.bmp	q2.bmp
22	20	female	1	622	1	728	4	a14.bmp	q1.bmp
22	20	female	1	642	1	740	6	b17.bmp	p1.bmp
22	20	female	1	861	0	355	5	a9.bmp	q2.bmp
22	20	female	0	608	0	609	5	a1.bmp	q2.bmp
22	20	female	1	727	1	674	5	a18.bmp	p2.bmp
22	20	female	1	614	1	921	7	b18.bmp	q2.bmp
22	20	female	1	585	1	818	4	a20.bmp	p1.bmp
22	20	female	1	865	1	527	4	a5.bmp	p1.bmp
22	20	female	1	595	1	739	4	a17.bmp	q1.bmp
22	20	female	1	753	1	687	6	b5.bmp	q1.bmp
22	20	female	1	970	1	718	6	b10.bmp	q1.bmp
22	20	female	1	623	1	608	6	b16.bmp	q1.bmp
22	20	female	1	699	1	680	7	b14.bmp	p2.bmp
22	20	female	1	652	1	648	6	b13.bmp	q1.bmp
22	20	female	1	536	1	485	4	a8.bmp	p1.bmp
22	20	female	1	996	1	528	4	a10.bmp	q1.bmp
22	20	female	1	621	1	444	6	b21.bmp	p1.bmp
22	20	female	1	684	1	486	4	a3.bmp	q1.bmp
22	20	female	1	617	1	421	7	b11.bmp	p2.bmp
22	20	female	1	1861	1	552	4	a21.bmp	q1.bmp
22	20	female	1	712	1	477	4	a2.bmp	q1.bmp
22	20	female	1	661	1	613	6	b8.bmp	q1.bmp
22	20	female	1	1226	0	494	4	a7.bmp	q1.bmp
22	20	female	1	624	1	638	7	b6.bmp	p2.bmp
