# Supplementary material for: What Directions Do We Look at Power from? Up-Down, Left-Right, and Front-Back
Source: PLoS One. 2015 Jul 10;10(7):e0132756. doi: 10.1371/journal.pone.0132756 (PMC4498758; doi:10.1371/journal.pone.0132756)
Supplement: S1 File — (ZIP) [file pone.0132756.s001.zip › S1-The Raw Data of Experiment1/Subject23.xls]

## Sheet: Sheet1
Subject	Age	Sex	Expprime.ACC	Expprime.RT	Expprobe.ACC	Expprobe.RT	stimtype	stimulus1	stimulus2
23	20	male	1	2872	null	null	1	lx5.bmp	null
23	20	male	1	12999	null	null	1	lx13.bmp	null
23	20	male	1	818	null	null	1	lx12.bmp	null
23	20	male	1	888	null	null	1	lx16.bmp	null
23	20	male	1	925	null	null	1	lx9.bmp	null
23	20	male	1	558	null	null	1	lx8.bmp	null
23	20	male	1	725	null	null	1	lx11.bmp	null
23	20	male	1	668	null	null	1	lx15.bmp	null
23	20	male	1	805	null	null	1	lx3.bmp	null
23	20	male	1	509	null	null	1	lx1.bmp	null
23	20	male	1	810	null	null	1	lx4.bmp	null
23	20	male	1	654	null	null	1	lx7.bmp	null
23	20	male	1	430	null	null	1	lx2.bmp	null
23	20	male	1	1604	null	null	1	lx10.bmp	null
23	20	male	1	587	null	null	1	lx6.bmp	null
23	20	male	1	819	null	null	1	lx14.bmp	null
23	20	male	1	775	1	2659	2	lx13.bmp	p1.bmp
23	20	male	1	634	1	1391	2	lx12.bmp	q2.bmp
23	20	male	1	642	1	1814	2	lx16.bmp	q2.bmp
23	20	male	1	719	1	820	2	lx11.bmp	q1.bmp
23	20	male	1	695	1	797	2	lx10.bmp	p2.bmp
23	20	male	1	791	1	1251	2	lx5.bmp	p1.bmp
23	20	male	1	667	1	574	2	lx15.bmp	q1.bmp
23	20	male	1	735	0	730	2	lx3.bmp	q1.bmp
23	20	male	1	592	1	2421	2	lx9.bmp	p1.bmp
23	20	male	1	597	1	1633	2	lx7.bmp	q1.bmp
23	20	male	1	644	1	1335	2	lx2.bmp	p2.bmp
23	20	male	1	619	1	532	2	lx8.bmp	q2.bmp
23	20	male	1	565	0	794	2	lx4.bmp	q2.bmp
23	20	male	1	955	1	959	2	lx14.bmp	p2.bmp
23	20	male	1	585	1	796	2	lx1.bmp	p1.bmp
23	20	male	1	518	1	766	2	lx6.bmp	p2.bmp
23	20	male	1	613	1	655	3	lx7.bmp	p2.bmp
23	20	male	1	1972	1	1083	3	lx9.bmp	q2.bmp
23	20	male	1	1316	1	487	3	lx3.bmp	p1.bmp
23	20	male	1	650	0	568	5	a20.bmp	q2.bmp
23	20	male	1	1551	1	1321	6	b14.bmp	q1.bmp
23	20	male	1	852	1	640	5	a2.bmp	p2.bmp
23	20	male	1	755	1	473	6	b12.bmp	p1.bmp
23	20	male	1	662	1	541	5	a10.bmp	p2.bmp
23	20	male	1	626	1	608	7	b3.bmp	p2.bmp
23	20	male	1	976	1	474	4	a15.bmp	q1.bmp
23	20	male	1	665	1	558	7	b5.bmp	p2.bmp
23	20	male	1	657	1	2325	7	b21.bmp	q2.bmp
23	20	male	1	621	1	467	7	b10.bmp	p2.bmp
23	20	male	0	671	1	1928	6	b18.bmp	p1.bmp
23	20	male	1	766	1	483	6	b1.bmp	q1.bmp
23	20	male	1	761	1	457	5	a21.bmp	p2.bmp
23	20	male	1	1087	0	663	6	b4.bmp	q1.bmp
23	20	male	1	1389	0	634	4	a6.bmp	p1.bmp
23	20	male	1	772	1	482	5	a14.bmp	p2.bmp
23	20	male	1	523	1	1240	6	b11.bmp	q1.bmp
23	20	male	1	744	1	567	7	b16.bmp	p2.bmp
23	20	male	1	717	1	491	5	a3.bmp	p2.bmp
23	20	male	1	740	1	416	7	b13.bmp	p2.bmp
23	20	male	1	541	0	540	5	a12.bmp	q2.bmp
23	20	male	1	752	1	1182	4	a4.bmp	q1.bmp
23	20	male	1	746	1	596	6	b9.bmp	q1.bmp
23	20	male	1	733	1	431	5	a7.bmp	p2.bmp
23	20	male	1	603	1	557	7	b8.bmp	p2.bmp
23	20	male	1	822	1	807	6	b20.bmp	q1.bmp
23	20	male	1	619	1	567	6	b15.bmp	p1.bmp
23	20	male	1	834	0	462	4	a9.bmp	p1.bmp
23	20	male	1	1346	1	839	5	a5.bmp	q2.bmp
23	20	male	1	821	1	770	4	a18.bmp	q1.bmp
23	20	male	1	665	1	450	6	b6.bmp	q1.bmp
23	20	male	1	735	1	981	5	a16.bmp	q2.bmp
23	20	male	1	483	1	541	4	a11.bmp	q1.bmp
23	20	male	1	584	1	431	4	a19.bmp	p1.bmp
23	20	male	1	727	1	489	4	a13.bmp	p1.bmp
23	20	male	1	665	1	629	7	b7.bmp	q2.bmp
23	20	male	1	503	1	495	7	b19.bmp	p2.bmp
23	20	male	1	747	1	543	4	a1.bmp	p1.bmp
23	20	male	1	799	1	666	6	b2.bmp	p1.bmp
23	20	male	1	576	1	685	5	a17.bmp	p2.bmp
23	20	male	1	637	1	576	7	b17.bmp	q2.bmp
23	20	male	1	625	1	678	5	a8.bmp	q2.bmp
23	20	male	1	747	1	707	3	lx15.bmp	p2.bmp
23	20	male	1	582	0	642	3	lx1.bmp	q1.bmp
23	20	male	1	671	1	1389	3	lx10.bmp	q1.bmp
23	20	male	1	575	0	777	5	a9.bmp	q2.bmp
23	20	male	1	624	1	547	4	a12.bmp	p1.bmp
23	20	male	1	640	1	1367	6	b5.bmp	q1.bmp
23	20	male	1	577	1	557	6	b21.bmp	p1.bmp
23	20	male	1	706	1	605	6	b13.bmp	q1.bmp
23	20	male	0	577	1	1509	4	a8.bmp	p1.bmp
23	20	male	1	1031	1	911	4	a3.bmp	q1.bmp
23	20	male	1	653	1	1472	4	a14.bmp	q1.bmp
23	20	male	1	1217	1	502	7	b1.bmp	p2.bmp
23	20	male	1	816	1	820	6	b10.bmp	q1.bmp
23	20	male	1	1231	1	702	5	a15.bmp	p2.bmp
23	20	male	1	743	1	458	4	a2.bmp	q1.bmp
23	20	male	1	767	0	428	6	b17.bmp	p1.bmp
23	20	male	1	498	1	436	7	b9.bmp	p2.bmp
23	20	male	1	558	1	604	7	b15.bmp	q2.bmp
23	20	male	1	611	1	530	7	b14.bmp	p2.bmp
23	20	male	1	1425	1	483	6	b7.bmp	p1.bmp
23	20	male	1	1205	1	585	4	a5.bmp	p1.bmp
23	20	male	1	636	1	812	5	a1.bmp	q2.bmp
23	20	male	1	595	1	554	7	b4.bmp	p2.bmp
23	20	male	1	604	0	539	7	b18.bmp	q2.bmp
23	20	male	1	674	1	673	6	b3.bmp	q1.bmp
23	20	male	1	711	1	576	5	a18.bmp	p2.bmp
23	20	male	1	660	1	454	4	a20.bmp	p1.bmp
23	20	male	1	732	0	696	5	a6.bmp	q2.bmp
23	20	male	1	595	1	515	7	b2.bmp	q2.bmp
23	20	male	1	601	1	753	4	a10.bmp	q1.bmp
23	20	male	1	711	1	1049	5	a19.bmp	q2.bmp
23	20	male	1	696	1	385	7	b12.bmp	q2.bmp
23	20	male	1	531	1	562	5	a13.bmp	q2.bmp
23	20	male	1	614	1	571	7	b6.bmp	p2.bmp
23	20	male	1	1297	1	587	4	a16.bmp	p1.bmp
23	20	male	1	386	1	618	4	a21.bmp	q1.bmp
23	20	male	1	795	1	850	4	a7.bmp	q1.bmp
23	20	male	1	636	1	646	4	a17.bmp	q1.bmp
23	20	male	1	631	1	587	5	a11.bmp	p2.bmp
23	20	male	1	997	1	675	6	b19.bmp	q1.bmp
23	20	male	1	803	1	534	7	b11.bmp	p2.bmp
23	20	male	1	797	1	883	7	b20.bmp	p2.bmp
23	20	male	1	664	1	533	6	b8.bmp	q1.bmp
23	20	male	1	1114	1	572	5	a4.bmp	p2.bmp
23	20	male	1	533	1	915	6	b16.bmp	q1.bmp
