# Supplementary material for: What Directions Do We Look at Power from? Up-Down, Left-Right, and Front-Back
Source: PLoS One. 2015 Jul 10;10(7):e0132756. doi: 10.1371/journal.pone.0132756 (PMC4498758; doi:10.1371/journal.pone.0132756)
Supplement: S1 File — (ZIP) [file pone.0132756.s001.zip › S1-The Raw Data of Experiment1/Subject24.xls]

## Sheet: Sheet1
Subject	Age	Sex	Expprime.ACC	Expprime.RT	Expprobe.ACC	Expprobe.RT	stimtype	stimulus1	stimulus2
24	20	male	1	1966	null	null	1	lx9.bmp	null
24	20	male	1	1168	null	null	1	lx8.bmp	null
24	20	male	1	620	null	null	1	lx3.bmp	null
24	20	male	1	569	null	null	1	lx10.bmp	null
24	20	male	1	583	null	null	1	lx4.bmp	null
24	20	male	1	559	null	null	1	lx15.bmp	null
24	20	male	1	655	null	null	1	lx14.bmp	null
24	20	male	1	462	null	null	1	lx7.bmp	null
24	20	male	1	640	null	null	1	lx5.bmp	null
24	20	male	1	587	null	null	1	lx1.bmp	null
24	20	male	1	521	null	null	1	lx6.bmp	null
24	20	male	1	521	null	null	1	lx16.bmp	null
24	20	male	1	604	null	null	1	lx13.bmp	null
24	20	male	1	736	null	null	1	lx12.bmp	null
24	20	male	1	547	null	null	1	lx11.bmp	null
24	20	male	1	571	null	null	1	lx2.bmp	null
24	20	male	1	927	1	3733	2	lx12.bmp	q2.bmp
24	20	male	1	807	1	2537	2	lx9.bmp	p1.bmp
24	20	male	1	718	1	1931	2	lx3.bmp	q1.bmp
24	20	male	1	1070	1	1949	2	lx15.bmp	q1.bmp
24	20	male	1	658	1	1123	2	lx5.bmp	p1.bmp
24	20	male	1	693	1	1493	2	lx10.bmp	p2.bmp
24	20	male	1	729	1	1538	2	lx2.bmp	p2.bmp
24	20	male	1	1658	1	1164	2	lx6.bmp	p2.bmp
24	20	male	1	605	1	1775	2	lx4.bmp	q2.bmp
24	20	male	1	1121	0	1451	2	lx11.bmp	q1.bmp
24	20	male	1	938	1	1578	2	lx8.bmp	q2.bmp
24	20	male	1	768	1	1480	2	lx14.bmp	p2.bmp
24	20	male	1	664	1	1397	2	lx16.bmp	q2.bmp
24	20	male	1	510	1	1041	2	lx1.bmp	p1.bmp
24	20	male	1	1270	1	1514	2	lx7.bmp	q1.bmp
24	20	male	1	718	1	1382	2	lx13.bmp	p1.bmp
24	20	male	1	2539	1	1230	3	lx7.bmp	p2.bmp
24	20	male	1	3155	1	1197	3	lx3.bmp	p1.bmp
24	20	male	1	732	1	1186	3	lx9.bmp	q2.bmp
24	20	male	1	1366	1	1272	4	a6.bmp	p1.bmp
24	20	male	1	937	1	1215	5	a3.bmp	p2.bmp
24	20	male	1	652	1	1298	6	b6.bmp	q1.bmp
24	20	male	1	854	1	1076	5	a2.bmp	p2.bmp
24	20	male	1	2105	1	2063	6	b18.bmp	p1.bmp
24	20	male	1	786	1	1298	5	a16.bmp	q2.bmp
24	20	male	1	1227	1	1338	6	b9.bmp	q1.bmp
24	20	male	1	636	1	1299	7	b21.bmp	q2.bmp
24	20	male	1	734	1	1616	5	a10.bmp	p2.bmp
24	20	male	1	844	1	1374	6	b14.bmp	q1.bmp
24	20	male	1	629	1	1005	6	b12.bmp	p1.bmp
24	20	male	1	1204	1	1290	5	a17.bmp	p2.bmp
24	20	male	1	733	1	1143	6	b15.bmp	p1.bmp
24	20	male	1	730	1	1002	7	b16.bmp	p2.bmp
24	20	male	1	1134	1	983	5	a5.bmp	q2.bmp
24	20	male	1	749	1	1466	7	b3.bmp	p2.bmp
24	20	male	1	1052	1	1013	7	b10.bmp	p2.bmp
24	20	male	1	616	1	716	4	a9.bmp	p1.bmp
24	20	male	1	682	1	852	4	a18.bmp	q1.bmp
24	20	male	1	631	1	1137	4	a1.bmp	p1.bmp
24	20	male	1	1272	0	981	7	b5.bmp	p2.bmp
24	20	male	1	730	1	1377	5	a14.bmp	p2.bmp
24	20	male	1	736	1	1467	5	a8.bmp	q2.bmp
24	20	male	1	843	1	1207	4	a19.bmp	p1.bmp
24	20	male	1	1422	1	1515	5	a21.bmp	p2.bmp
24	20	male	1	757	1	1308	6	b2.bmp	p1.bmp
24	20	male	1	1072	1	1167	7	b8.bmp	p2.bmp
24	20	male	1	734	1	1902	4	a13.bmp	p1.bmp
24	20	male	1	981	1	1602	7	b17.bmp	q2.bmp
24	20	male	1	732	1	1306	4	a4.bmp	q1.bmp
24	20	male	1	1061	1	1249	5	a7.bmp	p2.bmp
24	20	male	1	3309	1	2075	6	b11.bmp	q1.bmp
24	20	male	1	1228	1	2231	5	a12.bmp	q2.bmp
24	20	male	1	1556	1	1566	6	b1.bmp	q1.bmp
24	20	male	1	605	1	1090	6	b4.bmp	q1.bmp
24	20	male	1	920	1	1180	4	a11.bmp	q1.bmp
24	20	male	1	649	1	758	7	b7.bmp	q2.bmp
24	20	male	1	1376	1	527	5	a20.bmp	q2.bmp
24	20	male	1	723	1	650	7	b13.bmp	p2.bmp
24	20	male	1	639	1	1081	7	b19.bmp	p2.bmp
24	20	male	1	946	1	1324	4	a15.bmp	q1.bmp
24	20	male	1	689	1	1813	6	b20.bmp	q1.bmp
24	20	male	1	1776	0	1280	3	lx10.bmp	q1.bmp
24	20	male	1	871	1	1082	3	lx15.bmp	p2.bmp
24	20	male	1	1374	1	3871	3	lx1.bmp	q1.bmp
24	20	male	1	2283	1	1742	5	a9.bmp	q2.bmp
24	20	male	1	2181	1	1121	7	b18.bmp	q2.bmp
24	20	male	1	736	1	1144	4	a20.bmp	p1.bmp
24	20	male	1	871	1	1211	4	a7.bmp	q1.bmp
24	20	male	1	656	1	903	7	b1.bmp	p2.bmp
24	20	male	1	579	1	1033	5	a18.bmp	p2.bmp
24	20	male	1	1353	1	949	5	a13.bmp	q2.bmp
24	20	male	1	769	0	880	4	a3.bmp	q1.bmp
24	20	male	1	1057	1	1003	7	b20.bmp	p2.bmp
24	20	male	1	676	1	1513	7	b12.bmp	q2.bmp
24	20	male	1	1732	1	2122	4	a8.bmp	p1.bmp
24	20	male	1	1015	1	1219	4	a10.bmp	q1.bmp
24	20	male	1	1022	1	982	7	b9.bmp	p2.bmp
24	20	male	1	690	1	1218	4	a14.bmp	q1.bmp
24	20	male	1	962	1	1681	6	b10.bmp	q1.bmp
24	20	male	1	609	1	745	7	b6.bmp	p2.bmp
24	20	male	1	859	1	1255	4	a5.bmp	p1.bmp
24	20	male	1	803	1	1038	6	b21.bmp	p1.bmp
24	20	male	1	730	1	1140	6	b13.bmp	q1.bmp
24	20	male	1	817	1	1608	6	b8.bmp	q1.bmp
24	20	male	1	860	1	1143	6	b3.bmp	q1.bmp
24	20	male	1	691	1	1157	6	b19.bmp	q1.bmp
24	20	male	1	697	1	1049	5	a4.bmp	p2.bmp
24	20	male	1	649	1	860	7	b4.bmp	p2.bmp
24	20	male	1	832	1	984	6	b5.bmp	q1.bmp
24	20	male	1	852	1	1147	4	a16.bmp	p1.bmp
24	20	male	1	939	1	1100	4	a17.bmp	q1.bmp
24	20	male	1	648	1	766	6	b17.bmp	p1.bmp
24	20	male	1	675	1	1193	7	b11.bmp	p2.bmp
24	20	male	1	602	1	1433	4	a2.bmp	q1.bmp
24	20	male	1	690	1	716	4	a21.bmp	q1.bmp
24	20	male	1	848	1	1300	5	a15.bmp	p2.bmp
24	20	male	1	1482	1	949	6	b16.bmp	q1.bmp
24	20	male	1	1392	1	782	5	a11.bmp	p2.bmp
24	20	male	1	695	1	994	7	b2.bmp	q2.bmp
24	20	male	1	669	1	728	5	a6.bmp	q2.bmp
24	20	male	1	665	1	977	7	b14.bmp	p2.bmp
24	20	male	1	784	1	566	5	a1.bmp	q2.bmp
24	20	male	1	1966	1	694	5	a19.bmp	q2.bmp
24	20	male	1	604	1	803	6	b7.bmp	p1.bmp
24	20	male	1	772	1	1142	7	b15.bmp	q2.bmp
24	20	male	1	562	1	861	4	a12.bmp	p1.bmp
