# Supplementary material for: What Directions Do We Look at Power from? Up-Down, Left-Right, and Front-Back
Source: PLoS One. 2015 Jul 10;10(7):e0132756. doi: 10.1371/journal.pone.0132756 (PMC4498758; doi:10.1371/journal.pone.0132756)
Supplement: S1 File — (ZIP) [file pone.0132756.s001.zip › S1-The Raw Data of Experiment1/Subject3.xls]

## Sheet: Sheet1
Subject	Age	Sex	Expprime.ACC	Expprime.RT	Expprobe.ACC	Expprobe.RT	stimtype	stimulus1	stimulus2
3	22	male	1	1227	null	null	1	lx13.bmp	null
3	22	male	1	813	null	null	1	lx3.bmp	null
3	22	male	1	789	null	null	1	lx15.bmp	null
3	22	male	1	776	null	null	1	lx4.bmp	null
3	22	male	1	702	null	null	1	lx14.bmp	null
3	22	male	1	1145	null	null	1	lx12.bmp	null
3	22	male	1	1246	null	null	1	lx7.bmp	null
3	22	male	1	3551	null	null	1	lx10.bmp	null
3	22	male	1	515	null	null	1	lx5.bmp	null
3	22	male	0	1905	null	null	1	lx9.bmp	null
3	22	male	1	762	null	null	1	lx8.bmp	null
3	22	male	1	765	null	null	1	lx1.bmp	null
3	22	male	1	603	null	null	1	lx11.bmp	null
3	22	male	1	468	null	null	1	lx6.bmp	null
3	22	male	1	587	null	null	1	lx2.bmp	null
3	22	male	1	757	null	null	1	lx16.bmp	null
3	22	male	1	4355	1	2516	2	lx5.bmp	p1.bmp
3	22	male	1	2220	1	1041	2	lx14.bmp	p2.bmp
3	22	male	1	1413	1	968	2	lx11.bmp	q1.bmp
3	22	male	1	6328	1	810	2	lx8.bmp	q2.bmp
3	22	male	1	1350	1	700	2	lx3.bmp	q1.bmp
3	22	male	1	958	1	1350	2	lx10.bmp	p2.bmp
3	22	male	1	920	1	677	2	lx4.bmp	q2.bmp
3	22	male	1	975	1	910	2	lx7.bmp	q1.bmp
3	22	male	1	1178	1	805	2	lx9.bmp	p1.bmp
3	22	male	1	907	1	807	2	lx15.bmp	q1.bmp
3	22	male	1	2626	1	1993	2	lx13.bmp	p1.bmp
3	22	male	1	852	1	897	2	lx1.bmp	p1.bmp
3	22	male	1	1143	1	714	2	lx12.bmp	q2.bmp
3	22	male	1	1229	1	625	2	lx2.bmp	p2.bmp
3	22	male	1	2898	1	998	2	lx6.bmp	p2.bmp
3	22	male	1	668	1	643	2	lx16.bmp	q2.bmp
3	22	male	1	6394	1	800	3	lx12.bmp	p1.bmp
3	22	male	1	1477	1	909	3	lx4.bmp	p2.bmp
3	22	male	1	829	1	753	3	lx16.bmp	q1.bmp
3	22	male	1	822	1	727	4	a11.bmp	q1.bmp
3	22	male	1	2223	1	795	6	b18.bmp	p1.bmp
3	22	male	1	1066	1	1351	7	b5.bmp	p2.bmp
3	22	male	1	1646	1	1081	7	b7.bmp	q2.bmp
3	22	male	1	1206	1	1454	5	a16.bmp	q2.bmp
3	22	male	1	903	1	2141	6	b12.bmp	p1.bmp
3	22	male	1	2771	1	1134	6	b20.bmp	q1.bmp
3	22	male	1	2068	1	1320	5	a2.bmp	p2.bmp
3	22	male	1	1593	1	793	7	b3.bmp	p2.bmp
3	22	male	1	874	1	934	5	a7.bmp	p2.bmp
3	22	male	1	1277	1	835	4	a9.bmp	p1.bmp
3	22	male	1	1113	1	1471	6	b14.bmp	q1.bmp
3	22	male	1	1000	1	1786	4	a19.bmp	p1.bmp
3	22	male	1	1479	1	1445	7	b19.bmp	p2.bmp
3	22	male	1	1438	1	797	7	b21.bmp	q2.bmp
3	22	male	1	813	1	760	6	b9.bmp	q1.bmp
3	22	male	1	1258	1	1204	4	a6.bmp	p1.bmp
3	22	male	1	1797	1	1235	6	b4.bmp	q1.bmp
3	22	male	1	1024	1	1283	5	a21.bmp	p2.bmp
3	22	male	1	4540	1	993	7	b8.bmp	p2.bmp
3	22	male	1	779	1	880	5	a8.bmp	q2.bmp
3	22	male	1	4662	1	1356	4	a15.bmp	q1.bmp
3	22	male	1	1262	1	783	6	b15.bmp	p1.bmp
3	22	male	1	3725	1	750	5	a3.bmp	p2.bmp
3	22	male	1	1087	1	753	4	a18.bmp	q1.bmp
3	22	male	1	656	1	768	7	b13.bmp	p2.bmp
3	22	male	1	1879	1	1807	5	a17.bmp	p2.bmp
3	22	male	1	1134	1	828	7	b17.bmp	q2.bmp
3	22	male	1	2119	1	793	5	a5.bmp	q2.bmp
3	22	male	1	3470	1	1007	6	b2.bmp	p1.bmp
3	22	male	1	3342	1	773	5	a12.bmp	q2.bmp
3	22	male	1	977	1	1145	5	a14.bmp	p2.bmp
3	22	male	1	774	1	762	5	a10.bmp	p2.bmp
3	22	male	1	1239	1	1588	6	b6.bmp	q1.bmp
3	22	male	1	4144	1	1049	7	b16.bmp	p2.bmp
3	22	male	1	4548	1	1363	4	a4.bmp	q1.bmp
3	22	male	1	698	1	719	5	a20.bmp	q2.bmp
3	22	male	1	1155	1	817	7	b10.bmp	p2.bmp
3	22	male	1	4907	1	1114	6	b11.bmp	q1.bmp
3	22	male	1	994	1	840	4	a1.bmp	p1.bmp
3	22	male	1	709	1	931	6	b1.bmp	q1.bmp
3	22	male	1	1299	1	995	4	a13.bmp	p1.bmp
3	22	male	1	3396	1	3579	3	lx10.bmp	p2.bmp
3	22	male	1	2696	1	1737	3	lx8.bmp	q1.bmp
3	22	male	1	8896	1	1448	3	lx5.bmp	q2.bmp
3	22	male	1	759	1	1332	7	b6.bmp	p2.bmp
3	22	male	1	837	1	780	4	a2.bmp	q1.bmp
3	22	male	1	876	1	995	5	a13.bmp	q2.bmp
3	22	male	1	1260	1	977	7	b2.bmp	q2.bmp
3	22	male	1	2327	1	701	4	a3.bmp	q1.bmp
3	22	male	1	1237	1	3274	4	a5.bmp	p1.bmp
3	22	male	1	831	1	661	6	b8.bmp	q1.bmp
3	22	male	1	9968	1	926	5	a19.bmp	q2.bmp
3	22	male	1	3735	1	1163	5	a6.bmp	q2.bmp
3	22	male	1	765	1	813	5	a18.bmp	p2.bmp
3	22	male	1	3281	1	839	6	b5.bmp	q1.bmp
3	22	male	1	829	1	670	4	a8.bmp	p1.bmp
3	22	male	1	3967	1	1373	6	b3.bmp	q1.bmp
3	22	male	1	780	1	697	4	a17.bmp	q1.bmp
3	22	male	1	1403	1	703	7	b1.bmp	p2.bmp
3	22	male	1	1246	1	793	6	b13.bmp	q1.bmp
3	22	male	1	3432	1	847	5	a9.bmp	q2.bmp
3	22	male	1	777	1	1348	6	b10.bmp	q1.bmp
3	22	male	1	1878	1	1552	7	b11.bmp	p2.bmp
3	22	male	1	1359	1	683	7	b14.bmp	p2.bmp
3	22	male	1	778	1	850	6	b21.bmp	p1.bmp
3	22	male	1	1556	1	771	4	a10.bmp	q1.bmp
3	22	male	1	1512	1	792	7	b20.bmp	p2.bmp
3	22	male	1	1256	1	1218	6	b17.bmp	p1.bmp
3	22	male	1	930	1	711	6	b16.bmp	q1.bmp
3	22	male	1	743	1	924	5	a4.bmp	p2.bmp
3	22	male	1	1485	1	885	5	a15.bmp	p2.bmp
3	22	male	1	968	1	1022	4	a7.bmp	q1.bmp
3	22	male	1	807	1	1054	6	b19.bmp	q1.bmp
3	22	male	1	1788	1	995	4	a12.bmp	p1.bmp
3	22	male	1	708	1	780	4	a21.bmp	q1.bmp
3	22	male	1	983	1	779	7	b12.bmp	q2.bmp
3	22	male	1	3868	1	877	7	b18.bmp	q2.bmp
3	22	male	1	771	1	903	4	a14.bmp	q1.bmp
3	22	male	1	776	1	1351	6	b7.bmp	p1.bmp
3	22	male	1	675	1	2274	5	a11.bmp	p2.bmp
3	22	male	1	982	1	1019	4	a20.bmp	p1.bmp
3	22	male	1	1227	1	840	7	b9.bmp	p2.bmp
3	22	male	1	954	1	697	7	b15.bmp	q2.bmp
3	22	male	1	2588	1	737	7	b4.bmp	p2.bmp
3	22	male	1	791	1	604	4	a16.bmp	p1.bmp
3	22	male	1	3681	1	971	5	a1.bmp	q2.bmp
