# Supplementary material for: What Directions Do We Look at Power from? Up-Down, Left-Right, and Front-Back
Source: PLoS One. 2015 Jul 10;10(7):e0132756. doi: 10.1371/journal.pone.0132756 (PMC4498758; doi:10.1371/journal.pone.0132756)
Supplement: S1 File — (ZIP) [file pone.0132756.s001.zip › S1-The Raw Data of Experiment1/Subject4.xls]

## Sheet: Sheet1
Subject	Age	Sex	Expprime.ACC	Expprime.RT	Expprobe.ACC	Expprobe.RT	stimtype	stimulus1	stimulus2
4	19	female	0	869	null	null	1	lx9.bmp	null
4	19	female	1	732	null	null	1	lx6.bmp	null
4	19	female	1	648	null	null	1	lx11.bmp	null
4	19	female	1	754	null	null	1	lx7.bmp	null
4	19	female	1	592	null	null	1	lx2.bmp	null
4	19	female	1	613	null	null	1	lx13.bmp	null
4	19	female	1	673	null	null	1	lx15.bmp	null
4	19	female	1	779	null	null	1	lx5.bmp	null
4	19	female	1	716	null	null	1	lx10.bmp	null
4	19	female	1	648	null	null	1	lx1.bmp	null
4	19	female	1	573	null	null	1	lx8.bmp	null
4	19	female	1	732	null	null	1	lx3.bmp	null
4	19	female	1	527	null	null	1	lx16.bmp	null
4	19	female	1	648	null	null	1	lx14.bmp	null
4	19	female	1	498	null	null	1	lx12.bmp	null
4	19	female	1	696	null	null	1	lx4.bmp	null
4	19	female	1	738	1	978	2	lx11.bmp	q1.bmp
4	19	female	1	482	1	1472	2	lx9.bmp	p1.bmp
4	19	female	1	596	1	860	2	lx16.bmp	q2.bmp
4	19	female	1	478	1	722	2	lx13.bmp	p1.bmp
4	19	female	1	531	1	636	2	lx12.bmp	q2.bmp
4	19	female	1	572	1	803	2	lx1.bmp	p1.bmp
4	19	female	1	523	1	722	2	lx15.bmp	q1.bmp
4	19	female	1	544	1	735	2	lx4.bmp	q2.bmp
4	19	female	1	490	1	691	2	lx10.bmp	p2.bmp
4	19	female	1	548	1	673	2	lx2.bmp	p2.bmp
4	19	female	1	655	1	1187	2	lx6.bmp	p2.bmp
4	19	female	1	412	1	763	2	lx3.bmp	q1.bmp
4	19	female	1	565	1	823	2	lx5.bmp	p1.bmp
4	19	female	1	523	1	966	2	lx14.bmp	p2.bmp
4	19	female	1	437	1	608	2	lx8.bmp	q2.bmp
4	19	female	1	471	1	545	2	lx7.bmp	q1.bmp
4	19	female	1	501	1	541	3	lx5.bmp	q1.bmp
4	19	female	1	736	1	569	3	lx15.bmp	p2.bmp
4	19	female	1	603	1	556	3	lx4.bmp	p1.bmp
4	19	female	1	602	1	528	6	b6.bmp	q1.bmp
4	19	female	1	496	1	567	4	a6.bmp	p1.bmp
4	19	female	1	527	1	697	7	b10.bmp	p2.bmp
4	19	female	1	529	1	646	4	a11.bmp	q1.bmp
4	19	female	1	577	1	630	7	b8.bmp	p2.bmp
4	19	female	1	506	1	672	7	b16.bmp	p2.bmp
4	19	female	1	560	1	589	6	b9.bmp	q1.bmp
4	19	female	1	504	1	713	6	b18.bmp	p1.bmp
4	19	female	1	543	1	874	5	a20.bmp	q2.bmp
4	19	female	1	491	1	526	5	a7.bmp	p2.bmp
4	19	female	1	513	1	553	5	a3.bmp	p2.bmp
4	19	female	1	514	1	536	4	a15.bmp	q1.bmp
4	19	female	1	629	1	517	6	b2.bmp	p1.bmp
4	19	female	1	514	1	537	7	b19.bmp	p2.bmp
4	19	female	1	560	1	528	5	a17.bmp	p2.bmp
4	19	female	1	543	1	542	4	a9.bmp	p1.bmp
4	19	female	1	608	1	530	6	b20.bmp	q1.bmp
4	19	female	1	515	1	431	4	a19.bmp	p1.bmp
4	19	female	1	525	1	532	5	a8.bmp	q2.bmp
4	19	female	1	627	1	556	4	a1.bmp	p1.bmp
4	19	female	1	663	1	522	7	b13.bmp	p2.bmp
4	19	female	1	496	1	570	5	a16.bmp	q2.bmp
4	19	female	1	820	1	410	7	b17.bmp	q2.bmp
4	19	female	1	521	1	452	6	b4.bmp	q1.bmp
4	19	female	1	570	1	583	5	a12.bmp	q2.bmp
4	19	female	1	505	1	550	7	b3.bmp	p2.bmp
4	19	female	1	634	1	550	5	a5.bmp	q2.bmp
4	19	female	1	618	1	520	7	b5.bmp	p2.bmp
4	19	female	1	517	1	533	5	a14.bmp	p2.bmp
4	19	female	1	741	1	584	5	a2.bmp	p2.bmp
4	19	female	1	472	1	576	6	b1.bmp	q1.bmp
4	19	female	1	551	1	505	4	a13.bmp	p1.bmp
4	19	female	1	504	1	588	4	a4.bmp	q1.bmp
4	19	female	1	544	1	497	4	a18.bmp	q1.bmp
4	19	female	1	768	1	642	6	b12.bmp	p1.bmp
4	19	female	1	706	1	582	6	b11.bmp	q1.bmp
4	19	female	1	659	1	598	5	a10.bmp	p2.bmp
4	19	female	1	579	1	500	6	b15.bmp	p1.bmp
4	19	female	1	527	1	604	7	b7.bmp	q2.bmp
4	19	female	1	658	1	410	7	b21.bmp	q2.bmp
4	19	female	1	570	1	491	6	b14.bmp	q1.bmp
4	19	female	1	675	1	572	5	a21.bmp	p2.bmp
4	19	female	1	645	1	552	3	lx3.bmp	q1.bmp
4	19	female	1	499	1	539	3	lx10.bmp	q2.bmp
4	19	female	1	669	1	538	3	lx16.bmp	p2.bmp
4	19	female	1	665	1	595	7	b20.bmp	p2.bmp
4	19	female	1	466	1	516	7	b15.bmp	q2.bmp
4	19	female	1	392	1	465	5	a4.bmp	p2.bmp
4	19	female	1	525	1	532	4	a12.bmp	p1.bmp
4	19	female	1	567	1	433	7	b11.bmp	p2.bmp
4	19	female	1	726	1	542	7	b1.bmp	p2.bmp
4	19	female	1	536	1	508	6	b10.bmp	q1.bmp
4	19	female	1	516	1	375	4	a14.bmp	q1.bmp
4	19	female	1	450	1	508	5	a9.bmp	q2.bmp
4	19	female	1	499	1	432	4	a10.bmp	q1.bmp
4	19	female	1	549	1	448	5	a11.bmp	p2.bmp
4	19	female	1	515	1	943	5	a6.bmp	q2.bmp
4	19	female	1	495	1	477	5	a13.bmp	q2.bmp
4	19	female	1	663	1	832	6	b21.bmp	p1.bmp
4	19	female	1	1038	1	444	4	a8.bmp	p1.bmp
4	19	female	1	583	1	561	6	b19.bmp	q1.bmp
4	19	female	1	540	1	538	4	a3.bmp	q1.bmp
4	19	female	1	615	1	502	4	a2.bmp	q1.bmp
4	19	female	1	554	1	536	7	b14.bmp	p2.bmp
4	19	female	1	625	1	594	6	b3.bmp	q1.bmp
4	19	female	1	600	1	564	6	b16.bmp	q1.bmp
4	19	female	1	521	1	510	7	b6.bmp	p2.bmp
4	19	female	1	589	1	493	5	a18.bmp	p2.bmp
4	19	female	1	485	1	494	4	a17.bmp	q1.bmp
4	19	female	1	430	1	359	4	a5.bmp	p1.bmp
4	19	female	1	933	1	538	4	a20.bmp	p1.bmp
4	19	female	1	504	1	589	6	b8.bmp	q1.bmp
4	19	female	1	558	1	580	5	a1.bmp	q2.bmp
4	19	female	1	960	1	479	6	b13.bmp	q1.bmp
4	19	female	1	485	1	489	7	b9.bmp	p2.bmp
4	19	female	1	557	1	725	5	a19.bmp	q2.bmp
4	19	female	1	502	1	462	7	b4.bmp	p2.bmp
4	19	female	1	545	1	430	7	b12.bmp	q2.bmp
4	19	female	1	534	1	450	6	b17.bmp	p1.bmp
4	19	female	1	492	1	533	7	b18.bmp	q2.bmp
4	19	female	1	608	1	522	5	a15.bmp	p2.bmp
4	19	female	1	531	1	427	4	a21.bmp	q1.bmp
4	19	female	1	556	1	353	7	b2.bmp	q2.bmp
4	19	female	1	554	1	389	4	a16.bmp	p1.bmp
4	19	female	1	487	1	486	6	b7.bmp	p1.bmp
4	19	female	1	502	1	476	4	a7.bmp	q1.bmp
4	19	female	1	577	1	499	6	b5.bmp	q1.bmp
