# Supplementary material for: What Directions Do We Look at Power from? Up-Down, Left-Right, and Front-Back
Source: PLoS One. 2015 Jul 10;10(7):e0132756. doi: 10.1371/journal.pone.0132756 (PMC4498758; doi:10.1371/journal.pone.0132756)
Supplement: S1 File — (ZIP) [file pone.0132756.s001.zip › S1-The Raw Data of Experiment1/Subject5.xls]

## Sheet: Sheet1
Subject	Age	Sex	Expprime.ACC	Expprime.RT	Expprobe.ACC	Expprobe.RT	stimtype	stimulus1	stimulus2
5	18	female	1	2975	null	null	1	lx13.bmp	null
5	18	female	1	1489	null	null	1	lx12.bmp	null
5	18	female	1	1533	null	null	1	lx9.bmp	null
5	18	female	1	2107	null	null	1	lx16.bmp	null
5	18	female	1	939	null	null	1	lx10.bmp	null
5	18	female	1	2878	null	null	1	lx5.bmp	null
5	18	female	1	948	null	null	1	lx8.bmp	null
5	18	female	1	1187	null	null	1	lx15.bmp	null
5	18	female	1	1211	null	null	1	lx7.bmp	null
5	18	female	1	2747	null	null	1	lx14.bmp	null
5	18	female	1	2610	null	null	1	lx3.bmp	null
5	18	female	1	1500	null	null	1	lx1.bmp	null
5	18	female	1	1034	null	null	1	lx2.bmp	null
5	18	female	1	886	null	null	1	lx6.bmp	null
5	18	female	1	1765	null	null	1	lx11.bmp	null
5	18	female	1	1231	null	null	1	lx4.bmp	null
5	18	female	1	1482	1	3172	2	lx15.bmp	q1.bmp
5	18	female	1	683	1	3594	2	lx8.bmp	q2.bmp
5	18	female	1	682	1	4590	2	lx3.bmp	q1.bmp
5	18	female	1	606	1	1186	2	lx10.bmp	p2.bmp
5	18	female	1	1382	1	1283	2	lx12.bmp	q2.bmp
5	18	female	1	800	1	1200	2	lx5.bmp	p1.bmp
5	18	female	1	1188	1	834	2	lx4.bmp	q2.bmp
5	18	female	1	1303	1	820	2	lx1.bmp	p1.bmp
5	18	female	1	721	1	676	2	lx7.bmp	q1.bmp
5	18	female	1	683	1	591	2	lx9.bmp	p1.bmp
5	18	female	1	1110	1	687	2	lx16.bmp	q2.bmp
5	18	female	1	722	1	783	2	lx13.bmp	p1.bmp
5	18	female	1	915	1	1030	2	lx14.bmp	p2.bmp
5	18	female	1	567	1	715	2	lx6.bmp	p2.bmp
5	18	female	1	761	1	655	2	lx2.bmp	p2.bmp
5	18	female	1	800	1	653	2	lx11.bmp	q1.bmp
5	18	female	1	821	1	536	3	lx15.bmp	p2.bmp
5	18	female	1	748	1	461	3	lx6.bmp	q1.bmp
5	18	female	1	631	1	536	3	lx14.bmp	p1.bmp
5	18	female	1	553	1	499	4	a11.bmp	q1.bmp
5	18	female	1	593	1	576	5	a12.bmp	q2.bmp
5	18	female	1	608	1	848	6	b6.bmp	q1.bmp
5	18	female	1	593	1	502	4	a1.bmp	p1.bmp
5	18	female	1	865	1	848	5	a8.bmp	q2.bmp
5	18	female	1	593	1	692	4	a18.bmp	q1.bmp
5	18	female	1	632	1	576	7	b21.bmp	q2.bmp
5	18	female	1	709	1	497	6	b2.bmp	p1.bmp
5	18	female	1	747	1	614	6	b18.bmp	p1.bmp
5	18	female	1	826	1	692	6	b15.bmp	p1.bmp
5	18	female	1	670	1	614	7	b5.bmp	p2.bmp
5	18	female	1	748	1	550	4	a9.bmp	p1.bmp
5	18	female	1	1293	1	575	6	b4.bmp	q1.bmp
5	18	female	1	904	1	731	5	a14.bmp	p2.bmp
5	18	female	1	631	1	575	7	b3.bmp	p2.bmp
5	18	female	1	709	1	1353	5	a3.bmp	p2.bmp
5	18	female	1	515	1	537	5	a2.bmp	p2.bmp
5	18	female	1	669	1	575	6	b12.bmp	p1.bmp
5	18	female	1	671	1	537	6	b20.bmp	q1.bmp
5	18	female	1	593	1	500	6	b11.bmp	q1.bmp
5	18	female	1	787	1	590	7	b19.bmp	p2.bmp
5	18	female	1	826	1	705	4	a13.bmp	p1.bmp
5	18	female	1	1138	1	653	5	a17.bmp	p2.bmp
5	18	female	1	1021	1	615	6	b9.bmp	q1.bmp
5	18	female	1	749	1	654	7	b7.bmp	q2.bmp
5	18	female	1	748	1	576	7	b10.bmp	p2.bmp
5	18	female	1	827	1	498	4	a4.bmp	q1.bmp
5	18	female	1	671	1	536	6	b1.bmp	q1.bmp
5	18	female	1	827	1	537	4	a19.bmp	p1.bmp
5	18	female	1	826	1	459	4	a6.bmp	p1.bmp
5	18	female	1	671	1	576	5	a21.bmp	p2.bmp
5	18	female	1	710	1	926	5	a16.bmp	q2.bmp
5	18	female	1	787	1	615	6	b14.bmp	q1.bmp
5	18	female	1	788	1	887	7	b8.bmp	p2.bmp
5	18	female	1	671	1	925	5	a7.bmp	p2.bmp
5	18	female	1	710	1	653	7	b16.bmp	p2.bmp
5	18	female	1	593	1	615	4	a15.bmp	q1.bmp
5	18	female	1	593	1	614	5	a10.bmp	p2.bmp
5	18	female	1	675	1	614	5	a20.bmp	q2.bmp
5	18	female	1	1370	1	575	5	a5.bmp	q2.bmp
5	18	female	1	594	1	498	7	b13.bmp	p2.bmp
5	18	female	1	881	1	576	7	b17.bmp	q2.bmp
5	18	female	1	1172	1	575	3	lx9.bmp	q2.bmp
5	18	female	1	632	1	615	3	lx4.bmp	q1.bmp
5	18	female	1	592	1	580	3	lx7.bmp	p2.bmp
5	18	female	1	514	1	498	7	b2.bmp	q2.bmp
5	18	female	1	631	1	498	6	b16.bmp	q1.bmp
5	18	female	1	631	1	537	4	a2.bmp	q1.bmp
5	18	female	1	942	1	420	5	a15.bmp	p2.bmp
5	18	female	1	553	1	424	5	a11.bmp	p2.bmp
5	18	female	1	553	1	459	5	a6.bmp	q2.bmp
5	18	female	1	514	1	536	4	a21.bmp	q1.bmp
5	18	female	1	632	0	576	4	a8.bmp	p1.bmp
5	18	female	1	720	1	616	6	b5.bmp	q1.bmp
5	18	female	1	1138	1	653	6	b21.bmp	p1.bmp
5	18	female	1	957	1	614	5	a13.bmp	q2.bmp
5	18	female	1	670	1	537	4	a14.bmp	q1.bmp
5	18	female	1	710	1	461	6	b13.bmp	q1.bmp
5	18	female	1	786	1	537	5	a4.bmp	p2.bmp
5	18	female	1	753	1	575	6	b10.bmp	q1.bmp
5	18	female	1	671	1	497	6	b8.bmp	q1.bmp
5	18	female	1	671	1	498	6	b19.bmp	q1.bmp
5	18	female	1	710	1	497	4	a17.bmp	q1.bmp
5	18	female	1	982	1	692	4	a3.bmp	q1.bmp
5	18	female	1	982	1	770	6	b7.bmp	p1.bmp
5	18	female	1	593	1	588	4	a12.bmp	p1.bmp
5	18	female	1	787	1	498	6	b3.bmp	q1.bmp
5	18	female	1	644	1	424	4	a16.bmp	p1.bmp
5	18	female	1	1177	1	459	5	a18.bmp	p2.bmp
5	18	female	1	515	1	575	5	a9.bmp	q2.bmp
5	18	female	1	671	1	498	4	a10.bmp	q1.bmp
5	18	female	1	865	1	459	4	a7.bmp	q1.bmp
5	18	female	1	982	1	536	7	b18.bmp	q2.bmp
5	18	female	1	593	1	575	7	b11.bmp	p2.bmp
5	18	female	1	671	1	537	7	b9.bmp	p2.bmp
5	18	female	1	555	1	576	6	b17.bmp	p1.bmp
5	18	female	1	747	1	537	5	a1.bmp	q2.bmp
5	18	female	1	866	1	502	4	a5.bmp	p1.bmp
5	18	female	1	632	1	498	5	a19.bmp	q2.bmp
5	18	female	1	710	1	614	4	a20.bmp	p1.bmp
5	18	female	1	748	1	537	7	b20.bmp	p2.bmp
5	18	female	1	675	1	576	7	b12.bmp	q2.bmp
5	18	female	1	671	1	463	7	b6.bmp	p2.bmp
5	18	female	1	593	1	463	7	b4.bmp	p2.bmp
5	18	female	1	749	1	536	7	b15.bmp	q2.bmp
5	18	female	1	1023	1	420	7	b1.bmp	p2.bmp
5	18	female	1	1021	1	498	7	b14.bmp	p2.bmp
