# Supplementary material for: What Directions Do We Look at Power from? Up-Down, Left-Right, and Front-Back
Source: PLoS One. 2015 Jul 10;10(7):e0132756. doi: 10.1371/journal.pone.0132756 (PMC4498758; doi:10.1371/journal.pone.0132756)
Supplement: S1 File — (ZIP) [file pone.0132756.s001.zip › S1-The Raw Data of Experiment1/Subject6.xls]

## Sheet: Sheet1
Subject	Age	Sex	Expprime.ACC	Expprime.RT	Expprobe.ACC	Expprobe.RT	stimtype	stimulus1	stimulus2
6	19	male	1	985	null	null	1	lx1.bmp	null
6	19	male	1	914	null	null	1	lx4.bmp	null
6	19	male	1	537	null	null	1	lx16.bmp	null
6	19	male	1	610	null	null	1	lx9.bmp	null
6	19	male	1	571	null	null	1	lx3.bmp	null
6	19	male	0	612	null	null	1	lx8.bmp	null
6	19	male	1	486	null	null	1	lx2.bmp	null
6	19	male	1	561	null	null	1	lx7.bmp	null
6	19	male	1	623	null	null	1	lx14.bmp	null
6	19	male	1	658	null	null	1	lx11.bmp	null
6	19	male	1	762	null	null	1	lx6.bmp	null
6	19	male	1	902	null	null	1	lx12.bmp	null
6	19	male	1	640	null	null	1	lx13.bmp	null
6	19	male	1	588	null	null	1	lx15.bmp	null
6	19	male	1	497	null	null	1	lx10.bmp	null
6	19	male	1	530	null	null	1	lx5.bmp	null
6	19	male	1	928	1	965	2	lx8.bmp	q2.bmp
6	19	male	1	477	1	958	2	lx13.bmp	p1.bmp
6	19	male	1	444	1	792	2	lx14.bmp	p2.bmp
6	19	male	1	579	1	661	2	lx10.bmp	p2.bmp
6	19	male	1	616	1	588	2	lx2.bmp	p2.bmp
6	19	male	1	562	1	582	2	lx11.bmp	q1.bmp
6	19	male	1	516	1	592	2	lx12.bmp	q2.bmp
6	19	male	1	609	1	486	2	lx1.bmp	p1.bmp
6	19	male	0	563	1	448	2	lx6.bmp	p2.bmp
6	19	male	1	856	1	408	2	lx15.bmp	q1.bmp
6	19	male	1	1297	1	491	2	lx9.bmp	p1.bmp
6	19	male	1	523	1	521	2	lx16.bmp	q2.bmp
6	19	male	1	567	1	480	2	lx7.bmp	q1.bmp
6	19	male	1	547	1	481	2	lx3.bmp	q1.bmp
6	19	male	1	655	1	811	2	lx4.bmp	q2.bmp
6	19	male	1	505	1	501	2	lx5.bmp	p1.bmp
6	19	male	1	1288	1	381	3	lx7.bmp	p1.bmp
6	19	male	1	666	1	543	3	lx9.bmp	q1.bmp
6	19	male	1	504	1	517	3	lx8.bmp	p2.bmp
6	19	male	1	653	1	395	6	b20.bmp	q1.bmp
6	19	male	1	499	1	507	5	a2.bmp	p2.bmp
6	19	male	1	1077	1	324	4	a1.bmp	p1.bmp
6	19	male	1	527	1	537	5	a14.bmp	p2.bmp
6	19	male	1	692	1	386	4	a19.bmp	p1.bmp
6	19	male	1	517	1	523	5	a12.bmp	q2.bmp
6	19	male	1	611	1	398	4	a9.bmp	p1.bmp
6	19	male	1	577	1	550	5	a21.bmp	p2.bmp
6	19	male	1	683	1	542	5	a20.bmp	q2.bmp
6	19	male	1	889	1	433	5	a7.bmp	p2.bmp
6	19	male	1	538	1	418	4	a6.bmp	p1.bmp
6	19	male	0	554	1	635	7	b21.bmp	q2.bmp
6	19	male	1	871	1	422	6	b9.bmp	q1.bmp
6	19	male	1	573	1	424	4	a11.bmp	q1.bmp
6	19	male	1	776	1	571	7	b5.bmp	p2.bmp
6	19	male	1	653	1	600	5	a10.bmp	p2.bmp
6	19	male	1	1262	1	547	6	b2.bmp	p1.bmp
6	19	male	1	1266	1	434	7	b13.bmp	p2.bmp
6	19	male	1	608	1	485	5	a8.bmp	q2.bmp
6	19	male	1	613	1	507	4	a15.bmp	q1.bmp
6	19	male	1	623	1	411	7	b8.bmp	p2.bmp
6	19	male	1	758	1	363	7	b7.bmp	q2.bmp
6	19	male	1	665	1	474	7	b10.bmp	p2.bmp
6	19	male	1	939	1	528	6	b4.bmp	q1.bmp
6	19	male	1	794	1	546	6	b15.bmp	p1.bmp
6	19	male	1	744	1	434	4	a13.bmp	p1.bmp
6	19	male	1	846	1	530	6	b14.bmp	q1.bmp
6	19	male	1	553	1	507	6	b1.bmp	q1.bmp
6	19	male	1	684	1	365	6	b11.bmp	q1.bmp
6	19	male	1	889	1	765	7	b3.bmp	p2.bmp
6	19	male	1	733	1	436	5	a5.bmp	q2.bmp
6	19	male	1	758	1	385	7	b17.bmp	q2.bmp
6	19	male	1	535	1	592	7	b19.bmp	p2.bmp
6	19	male	1	659	1	386	6	b12.bmp	p1.bmp
6	19	male	1	620	1	448	4	a18.bmp	q1.bmp
6	19	male	0	708	1	1322	6	b6.bmp	q1.bmp
6	19	male	1	687	1	494	5	a17.bmp	p2.bmp
6	19	male	1	649	1	511	4	a4.bmp	q1.bmp
6	19	male	1	567	1	498	5	a3.bmp	p2.bmp
6	19	male	1	537	1	481	6	b18.bmp	p1.bmp
6	19	male	1	668	1	533	7	b16.bmp	p2.bmp
6	19	male	1	1210	1	541	5	a16.bmp	q2.bmp
6	19	male	1	1291	1	602	3	lx5.bmp	p2.bmp
6	19	male	1	1162	1	574	3	lx10.bmp	q2.bmp
6	19	male	1	1048	1	351	3	lx13.bmp	q1.bmp
6	19	male	1	676	1	427	7	b1.bmp	p2.bmp
6	19	male	1	582	1	452	4	a12.bmp	p1.bmp
6	19	male	1	705	1	402	4	a21.bmp	q1.bmp
6	19	male	1	615	1	433	7	b9.bmp	p2.bmp
6	19	male	1	624	1	371	5	a13.bmp	q2.bmp
6	19	male	1	646	1	367	5	a6.bmp	q2.bmp
6	19	male	1	495	1	489	5	a18.bmp	p2.bmp
6	19	male	1	662	1	416	4	a5.bmp	p1.bmp
6	19	male	1	942	1	395	6	b21.bmp	p1.bmp
6	19	male	1	582	0	448	6	b10.bmp	q1.bmp
6	19	male	1	2276	1	526	6	b5.bmp	q1.bmp
6	19	male	1	1126	1	495	7	b14.bmp	p2.bmp
6	19	male	1	627	1	487	5	a4.bmp	p2.bmp
6	19	male	1	849	1	442	4	a16.bmp	p1.bmp
6	19	male	1	1070	1	394	5	a19.bmp	q2.bmp
6	19	male	1	531	1	478	7	b6.bmp	p2.bmp
6	19	male	1	695	1	412	4	a3.bmp	q1.bmp
6	19	male	1	637	1	458	4	a10.bmp	q1.bmp
6	19	male	1	772	1	433	4	a20.bmp	p1.bmp
6	19	male	1	1158	0	399	6	b3.bmp	q1.bmp
6	19	male	1	533	1	484	5	a11.bmp	p2.bmp
6	19	male	1	717	1	407	4	a8.bmp	p1.bmp
6	19	male	1	690	1	488	7	b18.bmp	q2.bmp
6	19	male	1	1108	1	530	6	b17.bmp	p1.bmp
6	19	male	1	663	1	445	6	b7.bmp	p1.bmp
6	19	male	1	702	1	413	5	a9.bmp	q2.bmp
6	19	male	1	569	1	484	7	b4.bmp	p2.bmp
6	19	male	1	747	1	494	7	b11.bmp	p2.bmp
6	19	male	1	939	1	436	7	b2.bmp	q2.bmp
6	19	male	1	638	1	643	4	a14.bmp	q1.bmp
6	19	male	1	640	1	491	7	b20.bmp	p2.bmp
6	19	male	1	684	1	564	4	a2.bmp	q1.bmp
6	19	male	1	616	1	511	4	a17.bmp	q1.bmp
6	19	male	1	883	1	417	6	b8.bmp	q1.bmp
6	19	male	1	854	1	498	4	a7.bmp	q1.bmp
6	19	male	1	753	1	485	5	a1.bmp	q2.bmp
6	19	male	1	648	1	596	6	b16.bmp	q1.bmp
6	19	male	1	517	1	435	7	b12.bmp	q2.bmp
6	19	male	1	569	1	389	6	b19.bmp	q1.bmp
6	19	male	1	841	1	629	6	b13.bmp	q1.bmp
6	19	male	1	457	1	475	7	b15.bmp	q2.bmp
6	19	male	1	705	1	549	5	a15.bmp	p2.bmp
