# Supplementary material for: What Directions Do We Look at Power from? Up-Down, Left-Right, and Front-Back
Source: PLoS One. 2015 Jul 10;10(7):e0132756. doi: 10.1371/journal.pone.0132756 (PMC4498758; doi:10.1371/journal.pone.0132756)
Supplement: S1 File — (ZIP) [file pone.0132756.s001.zip › S1-The Raw Data of Experiment1/Subject7.xls]

## Sheet: Sheet1
Subject	Age	Sex	Expprime.ACC	Expprime.RT	Expprobe.ACC	Expprobe.RT	stimtype	stimulus1	stimulus2
7	18	female	1	1066	null	null	1	lx3.bmp	null
7	18	female	1	782	null	null	1	lx2.bmp	null
7	18	female	1	1002	null	null	1	lx9.bmp	null
7	18	female	1	687	null	null	1	lx14.bmp	null
7	18	female	1	675	null	null	1	lx12.bmp	null
7	18	female	1	1420	null	null	1	lx11.bmp	null
7	18	female	1	697	null	null	1	lx6.bmp	null
7	18	female	1	597	null	null	1	lx1.bmp	null
7	18	female	1	502	null	null	1	lx13.bmp	null
7	18	female	1	737	null	null	1	lx10.bmp	null
7	18	female	1	1134	null	null	1	lx16.bmp	null
7	18	female	1	651	null	null	1	lx4.bmp	null
7	18	female	1	584	null	null	1	lx8.bmp	null
7	18	female	1	955	null	null	1	lx15.bmp	null
7	18	female	1	1540	null	null	1	lx7.bmp	null
7	18	female	1	923	null	null	1	lx5.bmp	null
7	18	female	1	1000	1	810	2	lx9.bmp	p1.bmp
7	18	female	1	769	1	614	2	lx4.bmp	q2.bmp
7	18	female	1	656	1	828	2	lx8.bmp	q2.bmp
7	18	female	1	675	1	565	2	lx3.bmp	q1.bmp
7	18	female	1	737	1	950	2	lx2.bmp	p2.bmp
7	18	female	1	710	1	471	2	lx7.bmp	q1.bmp
7	18	female	1	633	1	511	2	lx5.bmp	p1.bmp
7	18	female	1	585	1	425	2	lx1.bmp	p1.bmp
7	18	female	1	758	1	644	2	lx11.bmp	q1.bmp
7	18	female	1	892	1	512	2	lx14.bmp	p2.bmp
7	18	female	1	1151	1	539	2	lx16.bmp	q2.bmp
7	18	female	1	804	1	459	2	lx10.bmp	p2.bmp
7	18	female	1	994	1	588	2	lx6.bmp	p2.bmp
7	18	female	1	1035	1	557	2	lx15.bmp	q1.bmp
7	18	female	1	672	1	413	2	lx13.bmp	p1.bmp
7	18	female	1	722	1	454	2	lx12.bmp	q2.bmp
7	18	female	1	1278	1	807	3	lx16.bmp	p2.bmp
7	18	female	1	753	1	627	3	lx4.bmp	q1.bmp
7	18	female	1	726	1	854	3	lx2.bmp	p1.bmp
7	18	female	1	786	1	883	7	b16.bmp	p2.bmp
7	18	female	1	663	1	770	7	b19.bmp	p2.bmp
7	18	female	1	1122	1	739	7	b13.bmp	p2.bmp
7	18	female	1	956	1	648	6	b20.bmp	q1.bmp
7	18	female	1	822	1	736	5	a10.bmp	p2.bmp
7	18	female	1	667	1	732	6	b12.bmp	p1.bmp
7	18	female	1	891	1	946	4	a11.bmp	q1.bmp
7	18	female	1	843	1	1361	4	a15.bmp	q1.bmp
7	18	female	1	799	1	636	4	a18.bmp	q1.bmp
7	18	female	1	651	1	670	6	b4.bmp	q1.bmp
7	18	female	1	750	1	675	6	b9.bmp	q1.bmp
7	18	female	1	1624	1	910	6	b14.bmp	q1.bmp
7	18	female	1	662	1	636	7	b21.bmp	q2.bmp
7	18	female	1	629	1	615	6	b11.bmp	q1.bmp
7	18	female	1	583	1	681	7	b3.bmp	p2.bmp
7	18	female	1	896	1	842	5	a14.bmp	p2.bmp
7	18	female	1	679	1	672	7	b5.bmp	p2.bmp
7	18	female	1	623	1	666	4	a6.bmp	p1.bmp
7	18	female	1	550	1	645	7	b8.bmp	p2.bmp
7	18	female	1	673	1	789	4	a9.bmp	p1.bmp
7	18	female	1	611	1	764	7	b10.bmp	p2.bmp
7	18	female	1	901	1	590	5	a3.bmp	p2.bmp
7	18	female	1	791	1	681	5	a7.bmp	p2.bmp
7	18	female	1	615	1	967	6	b2.bmp	p1.bmp
7	18	female	1	836	1	658	7	b17.bmp	q2.bmp
7	18	female	1	747	1	749	5	a17.bmp	p2.bmp
7	18	female	1	604	1	1102	5	a21.bmp	p2.bmp
7	18	female	1	1054	1	540	4	a19.bmp	p1.bmp
7	18	female	1	589	1	621	5	a8.bmp	q2.bmp
7	18	female	1	633	1	817	7	b7.bmp	q2.bmp
7	18	female	1	626	1	678	6	b6.bmp	q1.bmp
7	18	female	1	601	1	643	5	a12.bmp	q2.bmp
7	18	female	1	655	1	820	6	b15.bmp	p1.bmp
7	18	female	1	606	1	652	5	a5.bmp	q2.bmp
7	18	female	1	606	1	737	4	a13.bmp	p1.bmp
7	18	female	1	596	1	882	6	b18.bmp	p1.bmp
7	18	female	1	753	1	463	6	b1.bmp	q1.bmp
7	18	female	1	635	1	723	4	a1.bmp	p1.bmp
7	18	female	1	597	1	630	5	a2.bmp	p2.bmp
7	18	female	0	860	1	647	5	a20.bmp	q2.bmp
7	18	female	1	1109	1	687	4	a4.bmp	q1.bmp
7	18	female	1	536	1	845	5	a16.bmp	q2.bmp
7	18	female	1	610	1	577	3	lx9.bmp	q2.bmp
7	18	female	1	559	1	617	3	lx14.bmp	p2.bmp
7	18	female	1	1149	1	552	3	lx7.bmp	q1.bmp
7	18	female	1	1121	1	1063	6	b21.bmp	p1.bmp
7	18	female	1	571	1	619	4	a12.bmp	p1.bmp
7	18	female	1	612	1	587	7	b6.bmp	p2.bmp
7	18	female	1	793	1	563	4	a10.bmp	q1.bmp
7	18	female	1	585	1	684	7	b2.bmp	q2.bmp
7	18	female	1	829	1	700	6	b7.bmp	p1.bmp
7	18	female	1	566	1	554	7	b20.bmp	p2.bmp
7	18	female	1	698	1	1042	4	a14.bmp	q1.bmp
7	18	female	1	619	1	677	6	b17.bmp	p1.bmp
7	18	female	1	761	1	630	7	b4.bmp	p2.bmp
7	18	female	1	941	1	593	4	a7.bmp	q1.bmp
7	18	female	1	649	1	555	7	b11.bmp	p2.bmp
7	18	female	1	596	1	627	6	b8.bmp	q1.bmp
7	18	female	1	722	1	607	4	a5.bmp	p1.bmp
7	18	female	1	678	1	835	5	a4.bmp	p2.bmp
7	18	female	1	659	1	864	6	b10.bmp	q1.bmp
7	18	female	1	635	1	822	7	b18.bmp	q2.bmp
7	18	female	1	680	1	819	4	a16.bmp	p1.bmp
7	18	female	1	656	1	648	7	b15.bmp	q2.bmp
7	18	female	1	557	1	618	6	b3.bmp	q1.bmp
7	18	female	1	606	1	639	5	a18.bmp	p2.bmp
7	18	female	1	665	1	608	4	a8.bmp	p1.bmp
7	18	female	1	595	1	836	6	b13.bmp	q1.bmp
7	18	female	1	587	1	606	5	a9.bmp	q2.bmp
7	18	female	1	623	1	670	5	a11.bmp	p2.bmp
7	18	female	1	648	1	688	7	b14.bmp	p2.bmp
7	18	female	1	698	1	1078	5	a6.bmp	q2.bmp
7	18	female	1	535	1	847	5	a13.bmp	q2.bmp
7	18	female	1	793	1	851	4	a17.bmp	q1.bmp
7	18	female	1	641	1	637	6	b5.bmp	q1.bmp
7	18	female	1	934	1	830	4	a3.bmp	q1.bmp
7	18	female	1	960	1	594	7	b9.bmp	p2.bmp
7	18	female	1	673	1	1114	4	a2.bmp	q1.bmp
7	18	female	1	645	1	706	5	a19.bmp	q2.bmp
7	18	female	1	589	1	683	4	a20.bmp	p1.bmp
7	18	female	1	595	1	777	4	a21.bmp	q1.bmp
7	18	female	1	619	1	1535	6	b19.bmp	q1.bmp
7	18	female	1	611	1	1504	5	a1.bmp	q2.bmp
7	18	female	1	761	1	1487	5	a15.bmp	p2.bmp
7	18	female	1	643	1	642	6	b16.bmp	q1.bmp
7	18	female	1	586	1	942	7	b1.bmp	p2.bmp
7	18	female	1	627	1	833	7	b12.bmp	q2.bmp
