# Supplementary material for: What Directions Do We Look at Power from? Up-Down, Left-Right, and Front-Back
Source: PLoS One. 2015 Jul 10;10(7):e0132756. doi: 10.1371/journal.pone.0132756 (PMC4498758; doi:10.1371/journal.pone.0132756)
Supplement: S1 File — (ZIP) [file pone.0132756.s001.zip › S1-The Raw Data of Experiment1/Subject8.xls]

## Sheet: Sheet1
Subject	Age	Sex	Expprime.ACC	Expprime.RT	Expprobe.ACC	Expprobe.RT	stimtype	stimulus1	stimulus2
8	20	female	1	584	null	null	1	lx12.bmp	null
8	20	female	1	687	null	null	1	lx16.bmp	null
8	20	female	1	518	null	null	1	lx1.bmp	null
8	20	female	1	507	null	null	1	lx8.bmp	null
8	20	female	1	526	null	null	1	lx6.bmp	null
8	20	female	1	706	null	null	1	lx11.bmp	null
8	20	female	1	679	null	null	1	lx2.bmp	null
8	20	female	1	806	null	null	1	lx7.bmp	null
8	20	female	1	630	null	null	1	lx14.bmp	null
8	20	female	1	621	null	null	1	lx5.bmp	null
8	20	female	1	612	null	null	1	lx13.bmp	null
8	20	female	1	553	null	null	1	lx3.bmp	null
8	20	female	1	613	null	null	1	lx4.bmp	null
8	20	female	1	577	null	null	1	lx9.bmp	null
8	20	female	0	707	null	null	1	lx15.bmp	null
8	20	female	1	606	null	null	1	lx10.bmp	null
8	20	female	1	697	1	1497	2	lx11.bmp	q1.bmp
8	20	female	1	861	1	1053	2	lx6.bmp	p2.bmp
8	20	female	1	851	1	652	2	lx13.bmp	p1.bmp
8	20	female	1	708	1	714	2	lx3.bmp	q1.bmp
8	20	female	1	809	1	660	2	lx2.bmp	p2.bmp
8	20	female	1	862	1	624	2	lx16.bmp	q2.bmp
8	20	female	1	755	1	565	2	lx1.bmp	p1.bmp
8	20	female	1	645	1	575	2	lx8.bmp	q2.bmp
8	20	female	1	641	1	728	2	lx4.bmp	q2.bmp
8	20	female	1	641	1	466	2	lx5.bmp	p1.bmp
8	20	female	1	734	1	564	2	lx9.bmp	p1.bmp
8	20	female	1	573	1	586	2	lx7.bmp	q1.bmp
8	20	female	1	599	1	595	2	lx15.bmp	q1.bmp
8	20	female	1	620	1	470	2	lx12.bmp	q2.bmp
8	20	female	1	568	1	566	2	lx14.bmp	p2.bmp
8	20	female	1	627	1	450	2	lx10.bmp	p2.bmp
8	20	female	1	795	1	540	3	lx7.bmp	p2.bmp
8	20	female	1	730	1	770	3	lx13.bmp	q1.bmp
8	20	female	1	675	1	496	3	lx5.bmp	p1.bmp
8	20	female	1	688	1	650	7	b17.bmp	q2.bmp
8	20	female	1	616	1	565	5	a21.bmp	p2.bmp
8	20	female	1	597	1	594	4	a13.bmp	p1.bmp
8	20	female	1	607	1	503	5	a16.bmp	q2.bmp
8	20	female	1	600	1	455	4	a19.bmp	p1.bmp
8	20	female	1	662	1	525	5	a5.bmp	q2.bmp
8	20	female	1	715	1	538	4	a1.bmp	p1.bmp
8	20	female	1	631	1	493	6	b11.bmp	q1.bmp
8	20	female	1	920	1	570	6	b2.bmp	p1.bmp
8	20	female	1	612	1	619	5	a3.bmp	p2.bmp
8	20	female	1	660	1	515	7	b16.bmp	p2.bmp
8	20	female	1	655	1	469	7	b3.bmp	p2.bmp
8	20	female	1	613	1	469	5	a17.bmp	p2.bmp
8	20	female	1	699	1	614	4	a18.bmp	q1.bmp
8	20	female	1	1226	1	465	6	b6.bmp	q1.bmp
8	20	female	1	767	1	559	7	b19.bmp	p2.bmp
8	20	female	1	689	1	475	6	b18.bmp	p1.bmp
8	20	female	1	706	1	519	6	b20.bmp	q1.bmp
8	20	female	1	606	1	564	5	a2.bmp	p2.bmp
8	20	female	1	764	1	505	7	b8.bmp	p2.bmp
8	20	female	1	659	1	473	5	a7.bmp	p2.bmp
8	20	female	1	889	1	391	4	a6.bmp	p1.bmp
8	20	female	1	691	1	414	7	b5.bmp	p2.bmp
8	20	female	1	608	1	607	6	b9.bmp	q1.bmp
8	20	female	1	750	1	415	4	a11.bmp	q1.bmp
8	20	female	1	628	1	441	4	a15.bmp	q1.bmp
8	20	female	1	832	0	365	4	a9.bmp	p1.bmp
8	20	female	1	625	1	562	5	a10.bmp	p2.bmp
8	20	female	0	616	1	1137	6	b4.bmp	q1.bmp
8	20	female	1	1277	1	679	5	a20.bmp	q2.bmp
8	20	female	1	665	1	586	5	a12.bmp	q2.bmp
8	20	female	1	895	1	521	6	b14.bmp	q1.bmp
8	20	female	1	711	1	528	6	b12.bmp	p1.bmp
8	20	female	1	779	1	513	7	b13.bmp	p2.bmp
8	20	female	1	679	1	451	7	b21.bmp	q2.bmp
8	20	female	1	659	1	474	5	a8.bmp	q2.bmp
8	20	female	1	714	1	377	7	b10.bmp	p2.bmp
8	20	female	1	682	1	507	6	b1.bmp	q1.bmp
8	20	female	1	908	1	446	7	b7.bmp	q2.bmp
8	20	female	1	622	1	426	4	a4.bmp	q1.bmp
8	20	female	1	715	1	565	6	b15.bmp	p1.bmp
8	20	female	1	641	1	548	5	a14.bmp	p2.bmp
8	20	female	1	772	1	502	3	lx13.bmp	p2.bmp
8	20	female	1	575	1	504	3	lx12.bmp	q1.bmp
8	20	female	1	516	1	529	3	lx8.bmp	q2.bmp
8	20	female	1	599	1	486	4	a21.bmp	q1.bmp
8	20	female	1	545	1	459	6	b16.bmp	q1.bmp
8	20	female	1	542	1	393	4	a10.bmp	q1.bmp
8	20	female	1	588	1	500	4	a16.bmp	p1.bmp
8	20	female	1	670	1	468	4	a7.bmp	q1.bmp
8	20	female	1	637	1	402	7	b18.bmp	q2.bmp
8	20	female	1	552	1	400	6	b19.bmp	q1.bmp
8	20	female	1	621	1	438	5	a1.bmp	q2.bmp
8	20	female	1	728	1	410	7	b12.bmp	q2.bmp
8	20	female	1	571	1	483	5	a15.bmp	p2.bmp
8	20	female	1	558	1	473	6	b7.bmp	p1.bmp
8	20	female	1	597	1	576	5	a9.bmp	q2.bmp
8	20	female	1	635	1	498	7	b6.bmp	p2.bmp
8	20	female	1	536	1	374	5	a4.bmp	p2.bmp
8	20	female	1	648	1	493	7	b20.bmp	p2.bmp
8	20	female	1	637	1	495	4	a5.bmp	p1.bmp
8	20	female	1	771	1	465	7	b4.bmp	p2.bmp
8	20	female	1	671	1	509	4	a17.bmp	q1.bmp
8	20	female	1	776	0	496	6	b17.bmp	p1.bmp
8	20	female	1	748	1	480	4	a2.bmp	q1.bmp
8	20	female	1	675	1	482	4	a8.bmp	p1.bmp
8	20	female	1	727	1	355	6	b21.bmp	p1.bmp
8	20	female	1	567	1	477	4	a3.bmp	q1.bmp
8	20	female	1	570	1	384	5	a18.bmp	p2.bmp
8	20	female	1	623	1	537	6	b10.bmp	q1.bmp
8	20	female	1	538	1	385	5	a11.bmp	p2.bmp
8	20	female	1	526	1	493	7	b15.bmp	q2.bmp
8	20	female	1	556	1	644	5	a19.bmp	q2.bmp
8	20	female	1	724	1	530	6	b3.bmp	q1.bmp
8	20	female	1	617	1	470	4	a12.bmp	p1.bmp
8	20	female	1	564	1	501	7	b9.bmp	p2.bmp
8	20	female	1	853	1	383	7	b14.bmp	p2.bmp
8	20	female	1	565	1	582	6	b8.bmp	q1.bmp
8	20	female	1	699	1	471	6	b5.bmp	q1.bmp
8	20	female	1	508	1	406	6	b13.bmp	q1.bmp
8	20	female	1	666	1	466	5	a6.bmp	q2.bmp
8	20	female	1	846	1	446	7	b2.bmp	q2.bmp
8	20	female	1	537	1	611	7	b1.bmp	p2.bmp
8	20	female	1	628	1	406	7	b11.bmp	p2.bmp
8	20	female	1	774	1	480	4	a14.bmp	q1.bmp
8	20	female	1	568	1	487	5	a13.bmp	q2.bmp
8	20	female	1	635	1	387	4	a20.bmp	p1.bmp
