# Supplementary material for: What Directions Do We Look at Power from? Up-Down, Left-Right, and Front-Back
Source: PLoS One. 2015 Jul 10;10(7):e0132756. doi: 10.1371/journal.pone.0132756 (PMC4498758; doi:10.1371/journal.pone.0132756)
Supplement: S1 File — (ZIP) [file pone.0132756.s001.zip › S1-The Raw Data of Experiment1/Subject9.xls]

## Sheet: Sheet1
Subject	Age	Sex	Expprime.ACC	Expprime.RT	Expprobe.ACC	Expprobe.RT	stimtype	stimulus1	stimulus2
9	20	male	1	3435	null	null	1	lx12.bmp	null
9	20	male	1	1029	null	null	1	lx6.bmp	null
9	20	male	1	771	null	null	1	lx4.bmp	null
9	20	male	1	719	null	null	1	lx7.bmp	null
9	20	male	1	735	null	null	1	lx11.bmp	null
9	20	male	1	561	null	null	1	lx16.bmp	null
9	20	male	1	612	null	null	1	lx9.bmp	null
9	20	male	1	883	null	null	1	lx13.bmp	null
9	20	male	1	632	null	null	1	lx2.bmp	null
9	20	male	1	711	null	null	1	lx8.bmp	null
9	20	male	1	793	null	null	1	lx1.bmp	null
9	20	male	0	520	null	null	1	lx10.bmp	null
9	20	male	1	586	null	null	1	lx14.bmp	null
9	20	male	1	704	null	null	1	lx15.bmp	null
9	20	male	1	812	null	null	1	lx3.bmp	null
9	20	male	1	980	null	null	1	lx5.bmp	null
9	20	male	1	704	1	966	2	lx5.bmp	p1.bmp
9	20	male	1	751	1	1130	2	lx13.bmp	p1.bmp
9	20	male	1	600	1	459	2	lx10.bmp	p2.bmp
9	20	male	1	749	1	487	2	lx16.bmp	q2.bmp
9	20	male	1	637	1	466	2	lx14.bmp	p2.bmp
9	20	male	1	560	1	403	2	lx1.bmp	p1.bmp
9	20	male	1	705	1	449	2	lx3.bmp	q1.bmp
9	20	male	1	608	1	470	2	lx9.bmp	p1.bmp
9	20	male	1	604	1	429	2	lx15.bmp	q1.bmp
9	20	male	1	565	1	408	2	lx8.bmp	q2.bmp
9	20	male	1	654	1	539	2	lx2.bmp	p2.bmp
9	20	male	1	1142	1	393	2	lx7.bmp	q1.bmp
9	20	male	1	548	1	367	2	lx6.bmp	p2.bmp
9	20	male	0	969	1	358	2	lx11.bmp	q1.bmp
9	20	male	1	694	1	348	2	lx4.bmp	q2.bmp
9	20	male	1	655	1	421	2	lx12.bmp	q2.bmp
9	20	male	1	619	1	554	3	lx7.bmp	p1.bmp
9	20	male	1	649	1	474	3	lx9.bmp	q1.bmp
9	20	male	1	685	1	500	3	lx8.bmp	p2.bmp
9	20	male	1	600	1	735	5	a5.bmp	q2.bmp
9	20	male	1	624	1	657	6	b20.bmp	q1.bmp
9	20	male	1	677	1	691	5	a21.bmp	p2.bmp
9	20	male	1	645	1	415	4	a11.bmp	q1.bmp
9	20	male	1	664	1	567	7	b10.bmp	p2.bmp
9	20	male	1	513	1	551	5	a7.bmp	p2.bmp
9	20	male	1	681	1	629	7	b3.bmp	p2.bmp
9	20	male	1	853	1	457	5	a14.bmp	p2.bmp
9	20	male	1	733	1	532	5	a20.bmp	q2.bmp
9	20	male	1	966	1	764	6	b18.bmp	p1.bmp
9	20	male	1	614	1	445	5	a12.bmp	q2.bmp
9	20	male	1	1045	1	799	7	b17.bmp	q2.bmp
9	20	male	1	647	1	494	7	b13.bmp	p2.bmp
9	20	male	1	1017	1	497	6	b14.bmp	q1.bmp
9	20	male	1	803	1	541	4	a13.bmp	p1.bmp
9	20	male	1	738	1	530	5	a10.bmp	p2.bmp
9	20	male	1	575	1	617	5	a2.bmp	p2.bmp
9	20	male	1	933	1	568	7	b19.bmp	p2.bmp
9	20	male	1	826	1	576	5	a16.bmp	q2.bmp
9	20	male	1	667	1	644	5	a17.bmp	p2.bmp
9	20	male	1	914	1	446	6	b15.bmp	p1.bmp
9	20	male	1	555	1	508	7	b16.bmp	p2.bmp
9	20	male	1	563	1	469	4	a6.bmp	p1.bmp
9	20	male	1	707	1	542	5	a3.bmp	p2.bmp
9	20	male	1	568	1	526	4	a18.bmp	q1.bmp
9	20	male	1	798	1	469	6	b4.bmp	q1.bmp
9	20	male	1	572	1	512	7	b5.bmp	p2.bmp
9	20	male	1	769	1	394	7	b7.bmp	q2.bmp
9	20	male	1	630	1	431	6	b11.bmp	q1.bmp
9	20	male	1	665	1	495	4	a1.bmp	p1.bmp
9	20	male	1	547	1	437	6	b2.bmp	p1.bmp
9	20	male	1	1031	1	401	6	b9.bmp	q1.bmp
9	20	male	1	579	1	498	4	a9.bmp	p1.bmp
9	20	male	1	628	1	430	6	b12.bmp	p1.bmp
9	20	male	1	1433	1	439	6	b1.bmp	q1.bmp
9	20	male	1	491	1	479	5	a8.bmp	q2.bmp
9	20	male	1	586	1	443	7	b8.bmp	p2.bmp
9	20	male	1	1200	1	407	4	a4.bmp	q1.bmp
9	20	male	1	580	1	441	7	b21.bmp	q2.bmp
9	20	male	1	1390	0	576	6	b6.bmp	q1.bmp
9	20	male	1	1077	1	437	4	a19.bmp	p1.bmp
9	20	male	1	659	1	444	4	a15.bmp	q1.bmp
9	20	male	1	608	1	721	3	lx10.bmp	q2.bmp
9	20	male	1	541	1	628	3	lx5.bmp	p2.bmp
9	20	male	1	487	1	778	3	lx13.bmp	q1.bmp
9	20	male	1	474	1	421	6	b16.bmp	q1.bmp
9	20	male	1	710	1	433	4	a21.bmp	q1.bmp
9	20	male	1	523	1	581	4	a3.bmp	q1.bmp
9	20	male	1	863	1	458	4	a12.bmp	p1.bmp
9	20	male	1	1063	1	368	4	a7.bmp	q1.bmp
9	20	male	1	585	1	446	6	b17.bmp	p1.bmp
9	20	male	1	859	1	418	6	b21.bmp	p1.bmp
9	20	male	1	510	1	446	5	a19.bmp	q2.bmp
9	20	male	1	618	1	393	6	b13.bmp	q1.bmp
9	20	male	1	870	1	403	4	a17.bmp	q1.bmp
9	20	male	1	605	1	672	5	a6.bmp	q2.bmp
9	20	male	1	563	1	400	5	a9.bmp	q2.bmp
9	20	male	1	1513	1	470	4	a14.bmp	q1.bmp
9	20	male	1	1646	1	347	6	b3.bmp	q1.bmp
9	20	male	1	661	1	380	4	a10.bmp	q1.bmp
9	20	male	1	646	1	445	7	b12.bmp	q2.bmp
9	20	male	1	777	0	352	5	a15.bmp	p2.bmp
9	20	male	1	780	1	672	7	b20.bmp	p2.bmp
9	20	male	1	895	1	439	7	b9.bmp	p2.bmp
9	20	male	1	752	1	420	7	b18.bmp	q2.bmp
9	20	male	1	604	1	422	7	b1.bmp	p2.bmp
9	20	male	1	736	1	412	4	a5.bmp	p1.bmp
9	20	male	1	800	1	1307	5	a4.bmp	p2.bmp
9	20	male	1	1044	1	500	7	b2.bmp	q2.bmp
9	20	male	1	895	1	443	4	a16.bmp	p1.bmp
9	20	male	1	784	1	824	5	a11.bmp	p2.bmp
9	20	male	1	817	1	486	5	a13.bmp	q2.bmp
9	20	male	1	671	1	595	6	b8.bmp	q1.bmp
9	20	male	1	636	1	612	5	a18.bmp	p2.bmp
9	20	male	1	577	1	630	7	b15.bmp	q2.bmp
9	20	male	1	743	1	481	6	b10.bmp	q1.bmp
9	20	male	1	558	1	421	7	b6.bmp	p2.bmp
9	20	male	1	588	1	378	4	a8.bmp	p1.bmp
9	20	male	1	1190	1	394	4	a20.bmp	p1.bmp
9	20	male	1	501	1	511	6	b19.bmp	q1.bmp
9	20	male	1	626	1	445	7	b14.bmp	p2.bmp
9	20	male	1	495	1	418	6	b7.bmp	p1.bmp
9	20	male	1	625	1	391	5	a1.bmp	q2.bmp
9	20	male	1	717	1	532	6	b5.bmp	q1.bmp
9	20	male	1	536	1	528	7	b4.bmp	p2.bmp
9	20	male	1	523	1	475	7	b11.bmp	p2.bmp
9	20	male	1	708	1	845	4	a2.bmp	q1.bmp
