# Supplementary material for: What Directions Do We Look at Power from? Up-Down, Left-Right, and Front-Back
Source: PLoS One. 2015 Jul 10;10(7):e0132756. doi: 10.1371/journal.pone.0132756 (PMC4498758; doi:10.1371/journal.pone.0132756)
Supplement: S2 File — (ZIP) [file pone.0132756.s002.zip]

Archive with 33 entries (32 files):
- S2-The Raw Data of Experiment 2/
- S2-The Raw Data of Experiment 2/Readme.txt
- S2-The Raw Data of Experiment 2/Subject1.xls
- S2-The Raw Data of Experiment 2/Subject10.xls
- S2-The Raw Data of Experiment 2/Subject11.xls
- S2-The Raw Data of Experiment 2/Subject12.xls
- S2-The Raw Data of Experiment 2/Subject13.xls
- S2-The Raw Data of Experiment 2/Subject14.xls
- S2-The Raw Data of Experiment 2/Subject15.xls
- S2-The Raw Data of Experiment 2/Subject16.xls
- S2-The Raw Data of Experiment 2/Subject17.xls
- S2-The Raw Data of Experiment 2/Subject18.xls
- S2-The Raw Data of Experiment 2/Subject19.xls
- S2-The Raw Data of Experiment 2/Subject2.xls
- S2-The Raw Data of Experiment 2/Subject20.xls
- S2-The Raw Data of Experiment 2/Subject21.xls
- S2-The Raw Data of Experiment 2/Subject22.xls
- S2-The Raw Data of Experiment 2/Subject23.xls
- S2-The Raw Data of Experiment 2/Subject24.xls
- S2-The Raw Data of Experiment 2/Subject25.xls
- S2-The Raw Data of Experiment 2/Subject26.xls
- S2-The Raw Data of Experiment 2/Subject27.xls
- S2-The Raw Data of Experiment 2/Subject28.xls
- S2-The Raw Data of Experiment 2/Subject29.xls
- S2-The Raw Data of Experiment 2/Subject3.xls
- S2-The Raw Data of Experiment 2/Subject30.xls
- S2-The Raw Data of Experiment 2/Subject31.xls
- S2-The Raw Data of Experiment 2/Subject4.xls
- S2-The Raw Data of Experiment 2/Subject5.xls
- S2-The Raw Data of Experiment 2/Subject6.xls
- S2-The Raw Data of Experiment 2/Subject7.xls
- S2-The Raw Data of Experiment 2/Subject8.xls
- S2-The Raw Data of Experiment 2/Subject9.xls
