# Supplementary material for: What Directions Do We Look at Power from? Up-Down, Left-Right, and Front-Back
Source: PLoS One. 2015 Jul 10;10(7):e0132756. doi: 10.1371/journal.pone.0132756 (PMC4498758; doi:10.1371/journal.pone.0132756)
Supplement: S2 File — (ZIP) [file pone.0132756.s002.zip › S2-The Raw Data of Experiment 2/Readme.txt]

Stimtype:
1 represents practice trials in session one.
2 represents practice trials in session two.
3 represents warm-up trials.
4 represents elder-kin-left-letter condition .
5 represents elder-kin-right-letter condition.
6 represents junior-kin-left-letter condition.
7 represents junior-kin-right-letter condition.

Expprime.RT records the RT in kin word judgment.
Expprime.ACC records the accuracy in kin word judgment.

Expprobe.RT records the RT in letter judgment.
Expprobe.ACC records the accuracy in letter judgment.

Stimulus1 presents the kin word stimuli.
Stimulus2 presents the letter stimuli.
