# Supplementary material for: What Directions Do We Look at Power from? Up-Down, Left-Right, and Front-Back
Source: PLoS One. 2015 Jul 10;10(7):e0132756. doi: 10.1371/journal.pone.0132756 (PMC4498758; doi:10.1371/journal.pone.0132756)
Supplement: S2 File — (ZIP) [file pone.0132756.s002.zip › S2-The Raw Data of Experiment 2/Subject1.xls]

## Sheet: Sheet1
Subject	Age	Sex	Expprime.ACC	Expprime.RT	Expprobe.ACC	Expprobe.RT	stimtype	stimulus1	stimulus2
1	20	female	1	858	null	null	1	lx9.bmp	null
1	20	female	0	591	null	null	1	lx6.bmp	null
1	20	female	1	797	null	null	1	lx1.bmp	null
1	20	female	1	624	null	null	1	lx7.bmp	null
1	20	female	1	458	null	null	1	lx8.bmp	null
1	20	female	1	469	null	null	1	lx2.bmp	null
1	20	female	1	600	null	null	1	lx12.bmp	null
1	20	female	1	510	null	null	1	lx15.bmp	null
1	20	female	0	562	null	null	1	lx13.bmp	null
1	20	female	1	589	null	null	1	lx11.bmp	null
1	20	female	1	583	null	null	1	lx4.bmp	null
1	20	female	1	618	null	null	1	lx3.bmp	null
1	20	female	1	625	null	null	1	lx5.bmp	null
1	20	female	0	410	null	null	1	lx16.bmp	null
1	20	female	1	510	null	null	1	lx14.bmp	null
1	20	female	1	418	null	null	1	lx10.bmp	null
1	20	female	1	1229	0	943	2	lx4.bmp	q2.bmp
1	20	female	1	985	0	790	2	lx3.bmp	q1.bmp
1	20	female	1	794	1	764	2	lx15.bmp	q1.bmp
1	20	female	1	732	0	458	2	lx1.bmp	p1.bmp
1	20	female	1	889	1	1128	2	lx7.bmp	q1.bmp
1	20	female	1	724	1	806	2	lx10.bmp	p2.bmp
1	20	female	1	652	0	928	2	lx2.bmp	p2.bmp
1	20	female	1	826	1	695	2	lx6.bmp	p2.bmp
1	20	female	1	783	1	623	2	lx12.bmp	q2.bmp
1	20	female	1	658	1	1254	2	lx8.bmp	q2.bmp
1	20	female	1	722	1	938	2	lx16.bmp	q2.bmp
1	20	female	1	682	1	897	2	lx13.bmp	p1.bmp
1	20	female	1	607	1	760	2	lx9.bmp	p1.bmp
1	20	female	1	484	1	468	2	lx14.bmp	p2.bmp
1	20	female	1	573	0	871	2	lx11.bmp	q1.bmp
1	20	female	1	610	1	661	2	lx5.bmp	p1.bmp
1	20	female	1	1208	1	3489	2	lx15.bmp	q1.bmp
1	20	female	1	774	1	449	2	lx6.bmp	p2.bmp
1	20	female	1	566	1	605	2	lx1.bmp	p1.bmp
1	20	female	1	705	1	461	2	lx14.bmp	p2.bmp
1	20	female	1	577	1	671	2	lx8.bmp	q2.bmp
1	20	female	1	634	1	584	2	lx2.bmp	p2.bmp
1	20	female	1	633	1	871	2	lx4.bmp	q2.bmp
1	20	female	1	562	1	1072	2	lx16.bmp	q2.bmp
1	20	female	1	634	1	568	2	lx10.bmp	p2.bmp
1	20	female	1	609	1	993	2	lx12.bmp	q2.bmp
1	20	female	1	594	1	1429	2	lx3.bmp	q1.bmp
1	20	female	1	792	1	611	2	lx5.bmp	p1.bmp
1	20	female	1	558	1	553	2	lx13.bmp	p1.bmp
1	20	female	1	788	1	523	2	lx9.bmp	p1.bmp
1	20	female	1	676	1	695	2	lx11.bmp	q1.bmp
1	20	female	1	619	1	2118	2	lx7.bmp	q1.bmp
1	20	female	1	668	1	744	3	lx3.bmp	p1.bmp
1	20	female	1	662	1	709	3	lx7.bmp	p2.bmp
1	20	female	1	539	1	661	3	lx9.bmp	q2.bmp
1	20	female	1	759	1	425	5	a3.bmp	p2.bmp
1	20	female	1	1399	1	635	6	b18.bmp	p1.bmp
1	20	female	1	1150	1	632	6	b6.bmp	q1.bmp
1	20	female	1	711	1	795	7	b17.bmp	q2.bmp
1	20	female	1	1282	1	600	4	a1.bmp	p1.bmp
1	20	female	1	459	1	758	5	a12.bmp	q2.bmp
1	20	female	1	777	1	595	7	b3.bmp	p2.bmp
1	20	female	1	627	1	1300	6	b1.bmp	q1.bmp
1	20	female	1	617	1	832	4	a19.bmp	p1.bmp
1	20	female	1	468	1	592	5	a14.bmp	p2.bmp
1	20	female	0	573	1	1114	7	b13.bmp	p2.bmp
1	20	female	1	715	1	804	6	b11.bmp	q1.bmp
1	20	female	1	1237	0	760	4	a4.bmp	q1.bmp
1	20	female	1	820	1	1068	6	b12.bmp	p1.bmp
1	20	female	1	681	1	718	7	b8.bmp	p2.bmp
1	20	female	1	2005	1	673	4	a13.bmp	p1.bmp
1	20	female	1	585	1	631	5	a8.bmp	q2.bmp
1	20	female	1	837	1	419	7	b10.bmp	p2.bmp
1	20	female	1	811	1	596	7	b19.bmp	p2.bmp
1	20	female	1	997	1	576	5	a21.bmp	p2.bmp
1	20	female	1	671	1	669	6	b2.bmp	p1.bmp
1	20	female	1	788	1	904	7	b7.bmp	q2.bmp
1	20	female	1	507	1	863	7	b21.bmp	q2.bmp
1	20	female	1	720	1	579	4	a9.bmp	p1.bmp
1	20	female	1	578	1	1607	5	a16.bmp	q2.bmp
1	20	female	1	659	1	888	4	a18.bmp	q1.bmp
1	20	female	1	622	1	838	5	a20.bmp	q2.bmp
1	20	female	1	713	1	526	7	b5.bmp	p2.bmp
1	20	female	1	1798	1	1260	5	a7.bmp	p2.bmp
1	20	female	1	755	1	679	6	b20.bmp	q1.bmp
1	20	female	1	673	0	622	4	a6.bmp	p1.bmp
1	20	female	1	1855	1	828	6	b14.bmp	q1.bmp
1	20	female	1	768	1	1021	4	a15.bmp	q1.bmp
1	20	female	1	761	1	653	4	a11.bmp	q1.bmp
1	20	female	1	1923	1	713	5	a2.bmp	p2.bmp
1	20	female	1	489	1	515	5	a17.bmp	p2.bmp
1	20	female	1	699	1	449	6	b15.bmp	p1.bmp
1	20	female	1	1262	1	1382	7	b16.bmp	p2.bmp
1	20	female	1	603	1	712	5	a5.bmp	q2.bmp
1	20	female	1	648	1	728	5	a10.bmp	p2.bmp
1	20	female	1	774	1	1495	6	b4.bmp	q1.bmp
1	20	female	1	638	1	922	6	b9.bmp	q1.bmp
1	20	female	1	2735	1	814	3	lx15.bmp	p2.bmp
1	20	female	1	743	1	1300	3	lx10.bmp	q1.bmp
1	20	female	1	741	1	833	3	lx1.bmp	q1.bmp
1	20	female	1	533	1	871	6	b17.bmp	p1.bmp
1	20	female	1	588	0	1118	6	b13.bmp	q1.bmp
1	20	female	0	877	0	1814	7	b20.bmp	p2.bmp
1	20	female	1	701	1	919	7	b6.bmp	p2.bmp
1	20	female	1	714	1	466	5	a15.bmp	p2.bmp
1	20	female	1	665	1	880	6	b5.bmp	q1.bmp
1	20	female	1	1887	1	1048	4	a2.bmp	q1.bmp
1	20	female	1	589	1	600	4	a16.bmp	p1.bmp
1	20	female	1	1833	0	884	6	b10.bmp	q1.bmp
1	20	female	1	626	1	426	6	b7.bmp	p1.bmp
1	20	female	1	912	1	1094	7	b9.bmp	p2.bmp
1	20	female	1	719	1	1261	5	a13.bmp	q2.bmp
1	20	female	1	949	1	752	4	a7.bmp	q1.bmp
1	20	female	1	1089	1	1007	7	b4.bmp	p2.bmp
1	20	female	1	715	1	794	4	a8.bmp	p1.bmp
1	20	female	1	616	1	840	6	b3.bmp	q1.bmp
1	20	female	1	674	1	654	7	b14.bmp	p2.bmp
1	20	female	1	689	1	808	5	a11.bmp	p2.bmp
1	20	female	1	686	1	814	6	b8.bmp	q1.bmp
1	20	female	1	654	1	1370	5	a19.bmp	q2.bmp
1	20	female	1	889	1	705	5	a4.bmp	p2.bmp
1	20	female	1	657	1	837	5	a9.bmp	q2.bmp
1	20	female	1	1255	1	604	5	a18.bmp	p2.bmp
1	20	female	1	709	1	1939	4	a10.bmp	q1.bmp
1	20	female	1	1053	0	779	7	b2.bmp	q2.bmp
1	20	female	1	707	1	813	7	b12.bmp	q2.bmp
1	20	female	1	1315	1	830	6	b16.bmp	q1.bmp
1	20	female	1	750	1	990	4	a21.bmp	q1.bmp
1	20	female	1	547	0	984	7	b15.bmp	q2.bmp
1	20	female	1	679	0	810	7	b11.bmp	p2.bmp
1	20	female	1	683	1	542	5	a6.bmp	q2.bmp
1	20	female	1	667	1	682	4	a12.bmp	p1.bmp
1	20	female	1	931	1	590	6	b21.bmp	p1.bmp
1	20	female	1	1943	1	1028	7	b18.bmp	q2.bmp
1	20	female	1	597	0	941	6	b19.bmp	q1.bmp
1	20	female	1	606	1	1780	5	a1.bmp	q2.bmp
1	20	female	0	773	1	968	4	a20.bmp	p1.bmp
1	20	female	1	1463	1	718	4	a5.bmp	p1.bmp
1	20	female	1	635	1	832	4	a14.bmp	q1.bmp
1	20	female	1	794	0	1052	4	a3.bmp	q1.bmp
1	20	female	1	2411	1	647	7	b1.bmp	p2.bmp
1	20	female	1	664	1	1748	4	a17.bmp	q1.bmp
