# Supplementary material for: What Directions Do We Look at Power from? Up-Down, Left-Right, and Front-Back
Source: PLoS One. 2015 Jul 10;10(7):e0132756. doi: 10.1371/journal.pone.0132756 (PMC4498758; doi:10.1371/journal.pone.0132756)
Supplement: S2 File — (ZIP) [file pone.0132756.s002.zip › S2-The Raw Data of Experiment 2/Subject10.xls]

## Sheet: Sheet1
Subject	Age	Sex	Expprime.ACC	Expprime.RT	Expprobe.ACC	Expprobe.RT	stimtype	stimulus1	stimulus2
10	19	male	1	852	null	null	1	lx13.bmp	null
10	19	male	1	729	null	null	1	lx14.bmp	null
10	19	male	1	585	null	null	1	lx10.bmp	null
10	19	male	1	734	null	null	1	lx12.bmp	null
10	19	male	1	558	null	null	1	lx2.bmp	null
10	19	male	1	550	null	null	1	lx11.bmp	null
10	19	male	1	460	null	null	1	lx9.bmp	null
10	19	male	1	593	null	null	1	lx7.bmp	null
10	19	male	1	495	null	null	1	lx8.bmp	null
10	19	male	1	717	null	null	1	lx3.bmp	null
10	19	male	1	528	null	null	1	lx1.bmp	null
10	19	male	1	685	null	null	1	lx5.bmp	null
10	19	male	1	598	null	null	1	lx15.bmp	null
10	19	male	1	734	null	null	1	lx4.bmp	null
10	19	male	1	540	null	null	1	lx6.bmp	null
10	19	male	0	550	null	null	1	lx16.bmp	null
10	19	male	1	619	1	2928	2	lx4.bmp	q2.bmp
10	19	male	1	710	1	981	2	lx5.bmp	p1.bmp
10	19	male	1	1215	0	577	2	lx10.bmp	p2.bmp
10	19	male	1	726	1	1064	2	lx11.bmp	q1.bmp
10	19	male	1	754	0	963	2	lx12.bmp	q2.bmp
10	19	male	1	1344	1	927	2	lx7.bmp	q1.bmp
10	19	male	1	842	1	685	2	lx8.bmp	q2.bmp
10	19	male	1	762	1	551	2	lx1.bmp	p1.bmp
10	19	male	1	771	0	823	2	lx3.bmp	q1.bmp
10	19	male	1	922	1	873	2	lx14.bmp	p2.bmp
10	19	male	1	689	1	653	2	lx2.bmp	p2.bmp
10	19	male	1	724	1	596	2	lx15.bmp	q1.bmp
10	19	male	0	1007	0	751	2	lx9.bmp	p1.bmp
10	19	male	1	747	1	931	2	lx6.bmp	p2.bmp
10	19	male	1	820	1	698	2	lx16.bmp	q2.bmp
10	19	male	1	734	1	590	2	lx13.bmp	p1.bmp
10	19	male	1	830	1	677	2	lx11.bmp	q1.bmp
10	19	male	1	580	1	1271	2	lx12.bmp	q2.bmp
10	19	male	1	858	1	1745	2	lx9.bmp	p1.bmp
10	19	male	1	926	1	1813	2	lx3.bmp	q1.bmp
10	19	male	1	1234	1	623	2	lx7.bmp	q1.bmp
10	19	male	0	980	1	1728	2	lx6.bmp	p2.bmp
10	19	male	1	5028	1	662	2	lx13.bmp	p1.bmp
10	19	male	1	2679	1	1717	2	lx15.bmp	q1.bmp
10	19	male	1	859	1	669	2	lx2.bmp	p2.bmp
10	19	male	1	779	1	898	2	lx4.bmp	q2.bmp
10	19	male	1	3271	0	555	2	lx16.bmp	q2.bmp
10	19	male	1	757	1	1070	2	lx1.bmp	p1.bmp
10	19	male	1	603	1	884	2	lx8.bmp	q2.bmp
10	19	male	1	681	1	554	2	lx5.bmp	p1.bmp
10	19	male	1	809	1	987	2	lx10.bmp	p2.bmp
10	19	male	0	1110	0	976	2	lx14.bmp	p2.bmp
10	19	male	1	778	1	635	3	lx11.bmp	p2.bmp
10	19	male	1	801	1	1516	3	lx8.bmp	q2.bmp
10	19	male	1	597	1	664	3	lx6.bmp	p1.bmp
10	19	male	1	787	0	522	6	b9.bmp	q1.bmp
10	19	male	1	658	1	996	4	a19.bmp	p1.bmp
10	19	male	1	1606	0	522	6	b20.bmp	q1.bmp
10	19	male	1	1351	1	528	7	b13.bmp	p2.bmp
10	19	male	1	771	1	641	5	a12.bmp	q2.bmp
10	19	male	1	829	1	787	4	a15.bmp	q1.bmp
10	19	male	1	939	1	583	7	b5.bmp	p2.bmp
10	19	male	0	708	0	836	5	a5.bmp	q2.bmp
10	19	male	1	863	1	592	5	a8.bmp	q2.bmp
10	19	male	1	1388	1	580	5	a21.bmp	p2.bmp
10	19	male	1	825	0	503	7	b8.bmp	p2.bmp
10	19	male	1	701	1	519	7	b10.bmp	p2.bmp
10	19	male	1	767	1	539	5	a16.bmp	q2.bmp
10	19	male	1	691	1	769	4	a13.bmp	p1.bmp
10	19	male	1	1263	1	1355	4	a18.bmp	q1.bmp
10	19	male	1	1256	1	2646	5	a7.bmp	p2.bmp
10	19	male	1	1693	1	752	6	b4.bmp	q1.bmp
10	19	male	1	931	1	944	5	a20.bmp	q2.bmp
10	19	male	1	694	1	1609	6	b14.bmp	q1.bmp
10	19	male	1	879	1	516	7	b19.bmp	p2.bmp
10	19	male	1	929	1	538	7	b7.bmp	q2.bmp
10	19	male	1	750	1	443	6	b11.bmp	q1.bmp
10	19	male	1	730	1	557	7	b17.bmp	q2.bmp
10	19	male	1	916	1	587	4	a9.bmp	p1.bmp
10	19	male	1	696	1	508	6	b1.bmp	q1.bmp
10	19	male	1	1245	1	688	5	a2.bmp	p2.bmp
10	19	male	1	938	1	407	6	b6.bmp	q1.bmp
10	19	male	1	786	1	445	6	b18.bmp	p1.bmp
10	19	male	0	949	1	830	6	b12.bmp	p1.bmp
10	19	male	1	1306	1	713	5	a10.bmp	p2.bmp
10	19	male	1	2084	1	586	5	a17.bmp	p2.bmp
10	19	male	1	2173	1	487	6	b2.bmp	p1.bmp
10	19	male	1	1805	1	539	7	b16.bmp	p2.bmp
10	19	male	1	737	1	443	6	b15.bmp	p1.bmp
10	19	male	1	618	1	555	7	b21.bmp	q2.bmp
10	19	male	1	909	1	549	4	a4.bmp	q1.bmp
10	19	male	1	752	1	444	4	a11.bmp	q1.bmp
10	19	male	1	1874	1	591	5	a14.bmp	p2.bmp
10	19	male	1	1429	1	686	5	a3.bmp	p2.bmp
10	19	male	1	1034	1	609	4	a1.bmp	p1.bmp
10	19	male	1	1048	1	506	4	a6.bmp	p1.bmp
10	19	male	1	637	1	671	7	b3.bmp	p2.bmp
10	19	male	1	943	1	1192	3	lx2.bmp	q1.bmp
10	19	male	1	736	1	884	3	lx12.bmp	q1.bmp
10	19	male	1	1004	1	633	3	lx13.bmp	p2.bmp
10	19	male	1	1333	1	858	7	b18.bmp	q2.bmp
10	19	male	1	669	1	430	4	a12.bmp	p1.bmp
10	19	male	1	916	1	964	5	a4.bmp	p2.bmp
10	19	male	1	670	1	512	7	b20.bmp	p2.bmp
10	19	male	1	856	1	608	4	a17.bmp	q1.bmp
10	19	male	1	780	1	877	6	b19.bmp	q1.bmp
10	19	male	1	1984	1	730	7	b6.bmp	p2.bmp
10	19	male	1	2191	0	852	4	a2.bmp	q1.bmp
10	19	male	1	825	1	673	6	b8.bmp	q1.bmp
10	19	male	1	670	1	460	6	b10.bmp	q1.bmp
10	19	male	1	1785	1	603	5	a13.bmp	q2.bmp
10	19	male	1	616	1	596	6	b21.bmp	p1.bmp
10	19	male	1	555	1	802	5	a11.bmp	p2.bmp
10	19	male	1	981	1	586	5	a19.bmp	q2.bmp
10	19	male	1	591	1	565	6	b16.bmp	q1.bmp
10	19	male	1	637	1	499	5	a9.bmp	q2.bmp
10	19	male	1	1521	1	429	4	a16.bmp	p1.bmp
10	19	male	1	719	1	608	6	b17.bmp	p1.bmp
10	19	male	1	1230	1	801	5	a15.bmp	p2.bmp
10	19	male	1	755	1	469	6	b3.bmp	q1.bmp
10	19	male	1	772	1	544	7	b15.bmp	q2.bmp
10	19	male	1	675	1	517	4	a5.bmp	p1.bmp
10	19	male	1	713	1	485	4	a7.bmp	q1.bmp
10	19	male	1	754	1	597	6	b7.bmp	p1.bmp
10	19	male	1	1022	1	691	4	a3.bmp	q1.bmp
10	19	male	1	780	1	488	7	b12.bmp	q2.bmp
10	19	male	1	1095	1	676	6	b13.bmp	q1.bmp
10	19	male	1	821	1	642	4	a21.bmp	q1.bmp
10	19	male	1	683	1	513	4	a10.bmp	q1.bmp
10	19	male	1	687	1	438	6	b5.bmp	q1.bmp
10	19	male	1	777	1	732	5	a6.bmp	q2.bmp
10	19	male	1	3489	1	530	5	a1.bmp	q2.bmp
10	19	male	1	1024	0	916	4	a8.bmp	p1.bmp
10	19	male	1	1109	1	926	4	a14.bmp	q1.bmp
10	19	male	1	956	1	758	7	b9.bmp	p2.bmp
10	19	male	0	873	1	671	7	b1.bmp	p2.bmp
10	19	male	1	763	1	535	7	b11.bmp	p2.bmp
10	19	male	1	924	1	636	5	a18.bmp	p2.bmp
10	19	male	1	723	1	480	7	b4.bmp	p2.bmp
10	19	male	1	647	1	548	7	b2.bmp	q2.bmp
10	19	male	1	736	1	604	4	a20.bmp	p1.bmp
10	19	male	1	883	1	529	7	b14.bmp	p2.bmp
