# Supplementary material for: What Directions Do We Look at Power from? Up-Down, Left-Right, and Front-Back
Source: PLoS One. 2015 Jul 10;10(7):e0132756. doi: 10.1371/journal.pone.0132756 (PMC4498758; doi:10.1371/journal.pone.0132756)
Supplement: S2 File — (ZIP) [file pone.0132756.s002.zip › S2-The Raw Data of Experiment 2/Subject11.xls]

## Sheet: Sheet1
Subject	Age	Sex	Expprime.ACC	Expprime.RT	Expprobe.ACC	Expprobe.RT	stimtype	stimulus1	stimulus2
11	21	female	1	851	null	null	1	lx2.bmp	null
11	21	female	1	573	null	null	1	lx12.bmp	null
11	21	female	1	660	null	null	1	lx8.bmp	null
11	21	female	1	483	null	null	1	lx15.bmp	null
11	21	female	1	581	null	null	1	lx13.bmp	null
11	21	female	1	477	null	null	1	lx11.bmp	null
11	21	female	1	371	null	null	1	lx3.bmp	null
11	21	female	1	514	null	null	1	lx6.bmp	null
11	21	female	1	465	null	null	1	lx10.bmp	null
11	21	female	1	610	null	null	1	lx14.bmp	null
11	21	female	1	606	null	null	1	lx9.bmp	null
11	21	female	1	537	null	null	1	lx16.bmp	null
11	21	female	1	862	null	null	1	lx7.bmp	null
11	21	female	1	570	null	null	1	lx5.bmp	null
11	21	female	1	517	null	null	1	lx1.bmp	null
11	21	female	1	403	null	null	1	lx4.bmp	null
11	21	female	1	562	1	721	2	lx5.bmp	p1.bmp
11	21	female	1	409	0	637	2	lx10.bmp	p2.bmp
11	21	female	1	608	1	575	2	lx13.bmp	p1.bmp
11	21	female	1	550	1	742	2	lx14.bmp	p2.bmp
11	21	female	1	544	1	467	2	lx6.bmp	p2.bmp
11	21	female	0	470	1	852	2	lx16.bmp	q2.bmp
11	21	female	1	669	0	769	2	lx7.bmp	q1.bmp
11	21	female	1	607	0	687	2	lx11.bmp	q1.bmp
11	21	female	1	580	1	1020	2	lx1.bmp	p1.bmp
11	21	female	1	527	1	683	2	lx4.bmp	q2.bmp
11	21	female	1	523	1	827	2	lx8.bmp	q2.bmp
11	21	female	1	624	0	597	2	lx15.bmp	q1.bmp
11	21	female	1	696	1	588	2	lx12.bmp	q2.bmp
11	21	female	1	732	1	858	2	lx9.bmp	p1.bmp
11	21	female	1	761	1	538	2	lx2.bmp	p2.bmp
11	21	female	1	546	1	590	2	lx3.bmp	q1.bmp
11	21	female	1	513	1	1010	2	lx13.bmp	p1.bmp
11	21	female	1	519	1	607	2	lx8.bmp	q2.bmp
11	21	female	1	557	1	756	2	lx14.bmp	p2.bmp
11	21	female	1	467	1	670	2	lx5.bmp	p1.bmp
11	21	female	1	572	1	578	2	lx11.bmp	q1.bmp
11	21	female	1	481	1	618	2	lx3.bmp	q1.bmp
11	21	female	1	471	1	700	2	lx6.bmp	p2.bmp
11	21	female	1	513	1	585	2	lx4.bmp	q2.bmp
11	21	female	1	481	1	604	2	lx15.bmp	q1.bmp
11	21	female	1	461	1	524	2	lx7.bmp	q1.bmp
11	21	female	1	585	1	695	2	lx10.bmp	p2.bmp
11	21	female	1	532	1	560	2	lx16.bmp	q2.bmp
11	21	female	1	1089	0	464	2	lx9.bmp	p1.bmp
11	21	female	1	533	1	688	2	lx1.bmp	p1.bmp
11	21	female	1	609	1	757	2	lx2.bmp	p2.bmp
11	21	female	1	621	1	477	2	lx12.bmp	q2.bmp
11	21	female	1	1404	1	635	3	lx14.bmp	p2.bmp
11	21	female	1	717	1	756	3	lx7.bmp	p1.bmp
11	21	female	1	495	1	472	3	lx4.bmp	q2.bmp
11	21	female	1	578	1	584	6	b14.bmp	q1.bmp
11	21	female	1	450	1	624	5	a2.bmp	p2.bmp
11	21	female	1	557	1	471	5	a17.bmp	p2.bmp
11	21	female	1	649	1	502	5	a21.bmp	p2.bmp
11	21	female	1	519	1	430	6	b11.bmp	q1.bmp
11	21	female	1	485	1	434	5	a10.bmp	p2.bmp
11	21	female	1	584	0	829	7	b13.bmp	p2.bmp
11	21	female	1	1005	1	613	7	b17.bmp	q2.bmp
11	21	female	1	599	1	489	6	b1.bmp	q1.bmp
11	21	female	1	529	1	571	7	b3.bmp	p2.bmp
11	21	female	1	614	1	714	6	b4.bmp	q1.bmp
11	21	female	1	597	1	617	5	a3.bmp	p2.bmp
11	21	female	1	705	1	606	4	a19.bmp	p1.bmp
11	21	female	1	767	1	522	6	b18.bmp	p1.bmp
11	21	female	1	763	1	635	7	b5.bmp	p2.bmp
11	21	female	1	613	1	477	6	b12.bmp	p1.bmp
11	21	female	1	549	1	441	5	a7.bmp	p2.bmp
11	21	female	1	557	1	556	4	a6.bmp	p1.bmp
11	21	female	1	518	1	534	6	b9.bmp	q1.bmp
11	21	female	1	564	1	600	4	a9.bmp	p1.bmp
11	21	female	1	476	0	840	7	b16.bmp	p2.bmp
11	21	female	1	1214	1	574	7	b21.bmp	q2.bmp
11	21	female	1	561	1	611	4	a11.bmp	q1.bmp
11	21	female	1	662	1	589	5	a8.bmp	q2.bmp
11	21	female	1	619	0	480	6	b2.bmp	p1.bmp
11	21	female	1	886	1	538	7	b8.bmp	p2.bmp
11	21	female	1	745	1	612	5	a16.bmp	q2.bmp
11	21	female	1	565	1	610	4	a15.bmp	q1.bmp
11	21	female	1	612	1	779	6	b20.bmp	q1.bmp
11	21	female	1	426	1	640	4	a13.bmp	p1.bmp
11	21	female	1	736	1	643	7	b7.bmp	q2.bmp
11	21	female	1	541	1	712	5	a14.bmp	p2.bmp
11	21	female	1	510	1	1065	5	a20.bmp	q2.bmp
11	21	female	1	579	1	577	5	a12.bmp	q2.bmp
11	21	female	1	570	1	779	4	a18.bmp	q1.bmp
11	21	female	1	696	1	626	4	a1.bmp	p1.bmp
11	21	female	1	805	1	668	6	b15.bmp	p1.bmp
11	21	female	1	691	1	516	7	b10.bmp	p2.bmp
11	21	female	1	625	1	432	6	b6.bmp	q1.bmp
11	21	female	1	568	1	656	4	a4.bmp	q1.bmp
11	21	female	1	554	1	671	7	b19.bmp	p2.bmp
11	21	female	1	591	1	409	5	a5.bmp	q2.bmp
11	21	female	1	636	1	728	3	lx11.bmp	p2.bmp
11	21	female	1	520	1	824	3	lx13.bmp	q1.bmp
11	21	female	1	552	1	520	3	lx4.bmp	q1.bmp
11	21	female	1	543	1	520	6	b19.bmp	q1.bmp
11	21	female	1	521	1	600	4	a14.bmp	q1.bmp
11	21	female	1	660	1	501	4	a3.bmp	q1.bmp
11	21	female	1	582	1	615	6	b21.bmp	p1.bmp
11	21	female	1	568	1	538	4	a2.bmp	q1.bmp
11	21	female	1	521	1	518	6	b10.bmp	q1.bmp
11	21	female	1	624	1	484	7	b14.bmp	p2.bmp
11	21	female	1	535	1	530	6	b16.bmp	q1.bmp
11	21	female	1	476	1	608	5	a9.bmp	q2.bmp
11	21	female	1	577	0	808	5	a4.bmp	p2.bmp
11	21	female	1	549	1	467	4	a10.bmp	q1.bmp
11	21	female	1	576	1	654	6	b13.bmp	q1.bmp
11	21	female	1	527	1	754	4	a17.bmp	q1.bmp
11	21	female	1	567	1	932	7	b1.bmp	p2.bmp
11	21	female	1	651	1	795	7	b6.bmp	p2.bmp
11	21	female	1	566	1	579	7	b15.bmp	q2.bmp
11	21	female	1	486	1	634	5	a11.bmp	p2.bmp
11	21	female	1	614	1	703	4	a8.bmp	p1.bmp
11	21	female	1	496	1	483	7	b12.bmp	q2.bmp
11	21	female	1	526	1	710	7	b11.bmp	p2.bmp
11	21	female	1	583	1	619	4	a20.bmp	p1.bmp
11	21	female	1	701	1	551	4	a16.bmp	p1.bmp
11	21	female	1	488	1	511	5	a19.bmp	q2.bmp
11	21	female	1	582	1	479	4	a5.bmp	p1.bmp
11	21	female	1	476	1	628	5	a18.bmp	p2.bmp
11	21	female	1	554	1	1010	4	a21.bmp	q1.bmp
11	21	female	1	1273	1	529	6	b5.bmp	q1.bmp
11	21	female	1	931	1	1553	6	b7.bmp	p1.bmp
11	21	female	1	578	1	1013	4	a12.bmp	p1.bmp
11	21	female	1	565	1	566	6	b8.bmp	q1.bmp
11	21	female	1	827	1	560	7	b20.bmp	p2.bmp
11	21	female	1	852	1	945	7	b18.bmp	q2.bmp
11	21	female	1	566	1	543	6	b17.bmp	p1.bmp
11	21	female	1	706	1	615	7	b9.bmp	p2.bmp
11	21	female	1	619	1	620	5	a13.bmp	q2.bmp
11	21	female	1	715	1	511	7	b4.bmp	p2.bmp
11	21	female	1	542	1	546	4	a7.bmp	q1.bmp
11	21	female	1	547	1	528	6	b3.bmp	q1.bmp
11	21	female	1	539	1	735	7	b2.bmp	q2.bmp
11	21	female	1	566	1	530	5	a1.bmp	q2.bmp
11	21	female	1	514	1	1143	5	a15.bmp	p2.bmp
11	21	female	1	525	1	619	5	a6.bmp	q2.bmp
