# Supplementary material for: What Directions Do We Look at Power from? Up-Down, Left-Right, and Front-Back
Source: PLoS One. 2015 Jul 10;10(7):e0132756. doi: 10.1371/journal.pone.0132756 (PMC4498758; doi:10.1371/journal.pone.0132756)
Supplement: S2 File — (ZIP) [file pone.0132756.s002.zip › S2-The Raw Data of Experiment 2/Subject12.xls]

## Sheet: Sheet1
Subject	Age	Sex	Expprime.ACC	Expprime.RT	Expprobe.ACC	Expprobe.RT	stimtype	stimulus1	stimulus2
12	21	male	1	2224	null	null	1	lx4.bmp	null
12	21	male	1	832	null	null	1	lx16.bmp	null
12	21	male	1	794	null	null	1	lx11.bmp	null
12	21	male	1	828	null	null	1	lx6.bmp	null
12	21	male	1	903	null	null	1	lx9.bmp	null
12	21	male	1	680	null	null	1	lx2.bmp	null
12	21	male	1	570	null	null	1	lx15.bmp	null
12	21	male	1	770	null	null	1	lx8.bmp	null
12	21	male	1	733	null	null	1	lx14.bmp	null
12	21	male	1	617	null	null	1	lx10.bmp	null
12	21	male	1	750	null	null	1	lx1.bmp	null
12	21	male	1	771	null	null	1	lx3.bmp	null
12	21	male	1	658	null	null	1	lx13.bmp	null
12	21	male	1	718	null	null	1	lx5.bmp	null
12	21	male	1	631	null	null	1	lx12.bmp	null
12	21	male	1	653	null	null	1	lx7.bmp	null
12	21	male	1	693	1	728	2	lx14.bmp	p2.bmp
12	21	male	1	668	1	871	2	lx5.bmp	p1.bmp
12	21	male	1	866	1	610	2	lx9.bmp	p1.bmp
12	21	male	1	854	1	558	2	lx13.bmp	p1.bmp
12	21	male	1	664	1	539	2	lx2.bmp	p2.bmp
12	21	male	1	756	1	551	2	lx11.bmp	q1.bmp
12	21	male	1	833	1	427	2	lx10.bmp	p2.bmp
12	21	male	1	795	1	840	2	lx16.bmp	q2.bmp
12	21	male	1	1033	0	544	2	lx7.bmp	q1.bmp
12	21	male	1	1814	0	745	2	lx15.bmp	q1.bmp
12	21	male	1	2206	1	762	2	lx1.bmp	p1.bmp
12	21	male	1	693	1	492	2	lx4.bmp	q2.bmp
12	21	male	1	759	0	1535	2	lx6.bmp	p2.bmp
12	21	male	1	1357	0	726	2	lx8.bmp	q2.bmp
12	21	male	1	670	1	2432	2	lx3.bmp	q1.bmp
12	21	male	1	849	1	761	2	lx12.bmp	q2.bmp
12	21	male	0	817	1	2338	2	lx15.bmp	q1.bmp
12	21	male	1	1004	1	3582	2	lx4.bmp	q2.bmp
12	21	male	1	845	1	1724	2	lx7.bmp	q1.bmp
12	21	male	1	758	1	704	2	lx16.bmp	q2.bmp
12	21	male	1	993	1	694	2	lx8.bmp	q2.bmp
12	21	male	1	612	1	731	2	lx1.bmp	p1.bmp
12	21	male	1	926	1	425	2	lx5.bmp	p1.bmp
12	21	male	1	680	1	537	2	lx11.bmp	q1.bmp
12	21	male	1	946	0	864	2	lx13.bmp	p1.bmp
12	21	male	1	1054	1	621	2	lx12.bmp	q2.bmp
12	21	male	1	1626	1	1207	2	lx9.bmp	p1.bmp
12	21	male	1	2036	1	1026	2	lx2.bmp	p2.bmp
12	21	male	1	1005	1	571	2	lx14.bmp	p2.bmp
12	21	male	1	761	1	569	2	lx3.bmp	q1.bmp
12	21	male	1	887	1	465	2	lx6.bmp	p2.bmp
12	21	male	1	1049	1	552	2	lx10.bmp	p2.bmp
12	21	male	1	627	1	579	3	lx9.bmp	p1.bmp
12	21	male	1	774	1	499	3	lx5.bmp	q2.bmp
12	21	male	1	623	1	681	3	lx1.bmp	p2.bmp
12	21	male	1	840	1	707	6	b14.bmp	q1.bmp
12	21	male	1	635	1	508	5	a12.bmp	q2.bmp
12	21	male	0	947	1	883	4	a4.bmp	q1.bmp
12	21	male	1	1823	1	565	5	a8.bmp	q2.bmp
12	21	male	1	1026	0	746	5	a7.bmp	p2.bmp
12	21	male	1	1805	1	722	6	b11.bmp	q1.bmp
12	21	male	1	1990	1	488	7	b21.bmp	q2.bmp
12	21	male	1	1544	1	605	7	b13.bmp	p2.bmp
12	21	male	1	735	1	1227	7	b19.bmp	p2.bmp
12	21	male	1	1952	1	605	6	b4.bmp	q1.bmp
12	21	male	1	2902	1	686	5	a21.bmp	p2.bmp
12	21	male	1	2864	1	550	5	a16.bmp	q2.bmp
12	21	male	1	762	1	553	4	a11.bmp	q1.bmp
12	21	male	1	881	1	466	5	a20.bmp	q2.bmp
12	21	male	1	941	1	890	5	a10.bmp	p2.bmp
12	21	male	1	631	1	639	6	b9.bmp	q1.bmp
12	21	male	1	3632	1	540	7	b5.bmp	p2.bmp
12	21	male	1	1593	1	506	7	b8.bmp	p2.bmp
12	21	male	1	1874	1	560	6	b20.bmp	q1.bmp
12	21	male	1	617	1	562	7	b16.bmp	p2.bmp
12	21	male	1	809	1	723	6	b6.bmp	q1.bmp
12	21	male	1	1466	1	761	4	a15.bmp	q1.bmp
12	21	male	1	2143	1	1274	6	b12.bmp	p1.bmp
12	21	male	1	1008	1	650	4	a1.bmp	p1.bmp
12	21	male	1	1582	1	782	4	a6.bmp	p1.bmp
12	21	male	1	754	1	661	4	a19.bmp	p1.bmp
12	21	male	1	689	1	595	7	b7.bmp	q2.bmp
12	21	male	1	781	1	667	4	a13.bmp	p1.bmp
12	21	male	1	899	1	664	5	a2.bmp	p2.bmp
12	21	male	0	1770	1	1023	5	a14.bmp	p2.bmp
12	21	male	1	1384	1	513	5	a3.bmp	p2.bmp
12	21	male	1	1283	1	552	7	b17.bmp	q2.bmp
12	21	male	1	1092	1	857	4	a18.bmp	q1.bmp
12	21	male	1	2047	1	697	4	a9.bmp	p1.bmp
12	21	male	1	1719	1	583	5	a5.bmp	q2.bmp
12	21	male	1	626	0	548	7	b10.bmp	p2.bmp
12	21	male	1	2155	1	2250	6	b1.bmp	q1.bmp
12	21	male	1	1213	1	504	5	a17.bmp	p2.bmp
12	21	male	1	829	1	633	6	b15.bmp	p1.bmp
12	21	male	1	2360	1	1331	7	b3.bmp	p2.bmp
12	21	male	1	825	1	430	6	b18.bmp	p1.bmp
12	21	male	1	841	1	576	6	b2.bmp	p1.bmp
12	21	male	1	870	1	1255	3	lx14.bmp	q1.bmp
12	21	male	1	1011	1	858	3	lx3.bmp	q1.bmp
12	21	male	1	700	1	669	3	lx15.bmp	p2.bmp
12	21	male	1	746	1	753	4	a12.bmp	p1.bmp
12	21	male	1	618	1	619	6	b19.bmp	q1.bmp
12	21	male	1	730	1	529	6	b8.bmp	q1.bmp
12	21	male	1	1302	1	978	4	a17.bmp	q1.bmp
12	21	male	1	691	1	607	7	b14.bmp	p2.bmp
12	21	male	1	982	1	1018	4	a21.bmp	q1.bmp
12	21	male	1	942	1	896	5	a6.bmp	q2.bmp
12	21	male	1	2675	1	1591	6	b3.bmp	q1.bmp
12	21	male	1	1062	1	1121	5	a9.bmp	q2.bmp
12	21	male	1	1618	1	520	7	b9.bmp	p2.bmp
12	21	male	1	729	1	599	6	b7.bmp	p1.bmp
12	21	male	1	924	0	765	5	a4.bmp	p2.bmp
12	21	male	1	995	1	494	5	a15.bmp	p2.bmp
12	21	male	1	821	1	613	4	a10.bmp	q1.bmp
12	21	male	1	975	1	873	7	b2.bmp	q2.bmp
12	21	male	1	995	0	1353	4	a3.bmp	q1.bmp
12	21	male	1	1274	1	680	4	a16.bmp	p1.bmp
12	21	male	1	2609	1	545	6	b17.bmp	p1.bmp
12	21	male	1	1326	1	1180	5	a19.bmp	q2.bmp
12	21	male	1	1278	1	569	6	b16.bmp	q1.bmp
12	21	male	1	1368	0	658	5	a11.bmp	p2.bmp
12	21	male	1	993	1	773	4	a20.bmp	p1.bmp
12	21	male	1	1936	1	565	6	b13.bmp	q1.bmp
12	21	male	1	1185	1	649	6	b10.bmp	q1.bmp
12	21	male	1	844	1	561	7	b11.bmp	p2.bmp
12	21	male	1	1812	1	521	7	b6.bmp	p2.bmp
12	21	male	1	1526	1	892	4	a14.bmp	q1.bmp
12	21	male	1	1021	1	809	7	b20.bmp	p2.bmp
12	21	male	1	1616	1	580	4	a5.bmp	p1.bmp
12	21	male	1	1038	1	537	4	a2.bmp	q1.bmp
12	21	male	1	1650	1	467	7	b1.bmp	p2.bmp
12	21	male	1	772	1	417	7	b4.bmp	p2.bmp
12	21	male	1	1060	1	538	7	b12.bmp	q2.bmp
12	21	male	1	1006	1	614	7	b18.bmp	q2.bmp
12	21	male	1	780	1	954	4	a7.bmp	q1.bmp
12	21	male	1	1018	1	507	7	b15.bmp	q2.bmp
12	21	male	1	799	1	458	5	a1.bmp	q2.bmp
12	21	male	1	1819	1	627	6	b5.bmp	q1.bmp
12	21	male	1	912	1	528	6	b21.bmp	p1.bmp
12	21	male	1	877	1	676	4	a8.bmp	p1.bmp
12	21	male	1	592	1	634	5	a18.bmp	p2.bmp
12	21	male	1	1332	1	503	5	a13.bmp	q2.bmp
