# Supplementary material for: What Directions Do We Look at Power from? Up-Down, Left-Right, and Front-Back
Source: PLoS One. 2015 Jul 10;10(7):e0132756. doi: 10.1371/journal.pone.0132756 (PMC4498758; doi:10.1371/journal.pone.0132756)
Supplement: S2 File — (ZIP) [file pone.0132756.s002.zip › S2-The Raw Data of Experiment 2/Subject13.xls]

## Sheet: Sheet1
Subject	Age	Sex	Expprime.ACC	Expprime.RT	Expprobe.ACC	Expprobe.RT	stimtype	stimulus1	stimulus2
13	21	male	1	2104	null	null	1	lx7.bmp	null
13	21	male	1	1111	null	null	1	lx14.bmp	null
13	21	male	1	1656	null	null	1	lx13.bmp	null
13	21	male	1	916	null	null	1	lx3.bmp	null
13	21	male	1	761	null	null	1	lx12.bmp	null
13	21	male	1	1005	null	null	1	lx9.bmp	null
13	21	male	1	1501	null	null	1	lx5.bmp	null
13	21	male	1	1228	null	null	1	lx2.bmp	null
13	21	male	1	864	null	null	1	lx16.bmp	null
13	21	male	1	724	null	null	1	lx15.bmp	null
13	21	male	1	917	null	null	1	lx11.bmp	null
13	21	male	1	1151	null	null	1	lx10.bmp	null
13	21	male	1	840	null	null	1	lx4.bmp	null
13	21	male	1	802	null	null	1	lx1.bmp	null
13	21	male	1	919	null	null	1	lx6.bmp	null
13	21	male	1	1229	null	null	1	lx8.bmp	null
13	21	male	1	1340	1	1628	2	lx10.bmp	p2.bmp
13	21	male	1	996	1	3306	2	lx16.bmp	q2.bmp
13	21	male	1	1386	1	1005	2	lx5.bmp	p1.bmp
13	21	male	1	1463	1	926	2	lx11.bmp	q1.bmp
13	21	male	1	1307	1	849	2	lx14.bmp	p2.bmp
13	21	male	1	1198	1	849	2	lx8.bmp	q2.bmp
13	21	male	1	1776	1	850	2	lx7.bmp	q1.bmp
13	21	male	1	1074	1	772	2	lx9.bmp	p1.bmp
13	21	male	1	926	1	811	2	lx3.bmp	q1.bmp
13	21	male	1	1087	1	1395	2	lx4.bmp	q2.bmp
13	21	male	1	886	1	928	2	lx15.bmp	q1.bmp
13	21	male	1	1309	1	733	2	lx1.bmp	p1.bmp
13	21	male	1	1308	1	966	2	lx13.bmp	p1.bmp
13	21	male	1	1074	1	849	2	lx2.bmp	p2.bmp
13	21	male	1	1036	1	927	2	lx6.bmp	p2.bmp
13	21	male	1	880	1	821	2	lx12.bmp	q2.bmp
13	21	male	1	1057	1	856	3	lx4.bmp	q2.bmp
13	21	male	1	1690	1	771	3	lx14.bmp	p2.bmp
13	21	male	1	945	1	1005	3	lx7.bmp	p1.bmp
13	21	male	1	951	1	811	6	b14.bmp	q1.bmp
13	21	male	1	1062	1	966	6	b2.bmp	p1.bmp
13	21	male	1	944	1	1043	6	b11.bmp	q1.bmp
13	21	male	1	712	1	927	4	a19.bmp	p1.bmp
13	21	male	1	944	1	732	5	a17.bmp	p2.bmp
13	21	male	1	1023	1	810	6	b20.bmp	q1.bmp
13	21	male	1	1179	1	928	7	b16.bmp	p2.bmp
13	21	male	1	711	1	740	6	b9.bmp	q1.bmp
13	21	male	1	829	1	811	5	a20.bmp	q2.bmp
13	21	male	1	749	1	772	6	b4.bmp	q1.bmp
13	21	male	1	839	1	772	7	b10.bmp	p2.bmp
13	21	male	1	712	1	773	4	a9.bmp	p1.bmp
13	21	male	1	1062	1	733	6	b1.bmp	q1.bmp
13	21	male	1	1100	1	772	4	a15.bmp	q1.bmp
13	21	male	1	722	1	821	6	b18.bmp	p1.bmp
13	21	male	1	1257	1	772	4	a4.bmp	q1.bmp
13	21	male	1	672	1	811	5	a2.bmp	p2.bmp
13	21	male	1	1101	1	695	7	b13.bmp	p2.bmp
13	21	male	1	710	1	928	7	b7.bmp	q2.bmp
13	21	male	1	790	1	693	5	a3.bmp	p2.bmp
13	21	male	1	712	1	700	4	a18.bmp	q1.bmp
13	21	male	1	673	1	694	5	a5.bmp	q2.bmp
13	21	male	1	991	1	772	5	a7.bmp	p2.bmp
13	21	male	1	952	1	694	7	b3.bmp	p2.bmp
13	21	male	1	829	1	734	5	a21.bmp	p2.bmp
13	21	male	1	712	1	1084	4	a1.bmp	p1.bmp
13	21	male	1	2036	1	772	5	a14.bmp	p2.bmp
13	21	male	1	712	1	617	5	a10.bmp	p2.bmp
13	21	male	1	751	1	733	6	b15.bmp	p1.bmp
13	21	male	1	1257	1	694	6	b6.bmp	q1.bmp
13	21	male	1	867	1	1668	4	a11.bmp	q1.bmp
13	21	male	1	790	1	578	6	b12.bmp	p1.bmp
13	21	male	1	1063	1	630	4	a13.bmp	p1.bmp
13	21	male	1	634	1	694	5	a12.bmp	q2.bmp
13	21	male	1	595	1	694	5	a16.bmp	q2.bmp
13	21	male	1	790	1	772	7	b17.bmp	q2.bmp
13	21	male	1	751	1	578	7	b21.bmp	q2.bmp
13	21	male	1	1140	1	1239	7	b19.bmp	p2.bmp
13	21	male	1	1374	1	656	7	b5.bmp	p2.bmp
13	21	male	1	1490	1	733	5	a8.bmp	q2.bmp
13	21	male	1	1763	1	889	7	b8.bmp	p2.bmp
13	21	male	1	712	1	617	4	a6.bmp	p1.bmp
13	21	male	1	1446	1	928	3	lx13.bmp	q1.bmp
13	21	male	1	1607	1	732	3	lx4.bmp	q1.bmp
13	21	male	1	1295	1	1083	3	lx11.bmp	p2.bmp
13	21	male	1	1296	1	732	6	b10.bmp	q1.bmp
13	21	male	1	750	1	746	5	a4.bmp	p2.bmp
13	21	male	1	1101	1	655	5	a13.bmp	q2.bmp
13	21	male	1	1452	1	1784	5	a11.bmp	p2.bmp
13	21	male	1	722	0	1239	7	b2.bmp	q2.bmp
13	21	male	1	906	1	850	7	b1.bmp	p2.bmp
13	21	male	1	946	1	656	7	b20.bmp	p2.bmp
13	21	male	1	3787	1	850	5	a9.bmp	q2.bmp
13	21	male	1	634	1	888	6	b8.bmp	q1.bmp
13	21	male	1	867	1	694	5	a18.bmp	p2.bmp
13	21	male	1	2035	1	1211	7	b15.bmp	q2.bmp
13	21	male	1	3280	1	732	7	b6.bmp	p2.bmp
13	21	male	1	711	1	694	6	b16.bmp	q1.bmp
13	21	male	0	1608	1	771	7	b11.bmp	p2.bmp
13	21	male	1	867	0	693	5	a6.bmp	q2.bmp
13	21	male	1	801	1	732	6	b5.bmp	q1.bmp
13	21	male	1	1139	1	927	6	b13.bmp	q1.bmp
13	21	male	1	877	1	1278	7	b4.bmp	p2.bmp
13	21	male	1	2387	1	626	7	b12.bmp	q2.bmp
13	21	male	0	1179	1	1317	6	b21.bmp	p1.bmp
13	21	male	1	789	1	772	4	a10.bmp	q1.bmp
13	21	male	1	750	1	1083	4	a20.bmp	p1.bmp
13	21	male	1	1062	1	812	4	a5.bmp	p1.bmp
13	21	male	1	867	1	732	4	a3.bmp	q1.bmp
13	21	male	1	1373	1	1433	4	a17.bmp	q1.bmp
13	21	male	1	1102	1	655	7	b18.bmp	q2.bmp
13	21	male	1	945	1	700	4	a2.bmp	q1.bmp
13	21	male	1	672	1	1278	4	a21.bmp	q1.bmp
13	21	male	1	635	1	733	6	b19.bmp	q1.bmp
13	21	male	1	1217	1	733	5	a15.bmp	p2.bmp
13	21	male	1	3398	1	967	6	b17.bmp	p1.bmp
13	21	male	1	1762	1	778	5	a1.bmp	q2.bmp
13	21	male	1	751	1	654	7	b9.bmp	p2.bmp
13	21	male	1	751	1	656	5	a19.bmp	q2.bmp
13	21	male	1	2230	1	1435	6	b7.bmp	p1.bmp
13	21	male	1	672	1	577	4	a12.bmp	p1.bmp
13	21	male	1	1263	1	694	6	b3.bmp	q1.bmp
13	21	male	1	711	1	616	4	a14.bmp	q1.bmp
13	21	male	1	788	1	888	4	a16.bmp	p1.bmp
13	21	male	1	672	1	733	4	a8.bmp	p1.bmp
13	21	male	1	1101	1	772	4	a7.bmp	q1.bmp
13	21	male	1	2347	1	772	7	b14.bmp	p2.bmp
