# Supplementary material for: What Directions Do We Look at Power from? Up-Down, Left-Right, and Front-Back
Source: PLoS One. 2015 Jul 10;10(7):e0132756. doi: 10.1371/journal.pone.0132756 (PMC4498758; doi:10.1371/journal.pone.0132756)
Supplement: S2 File — (ZIP) [file pone.0132756.s002.zip › S2-The Raw Data of Experiment 2/Subject14.xls]

## Sheet: Sheet1
Subject	Age	Sex	Expprime.ACC	Expprime.RT	Expprobe.ACC	Expprobe.RT	stimtype	stimulus1	stimulus2
14	22	male	0	2454	null	null	1	lx4.bmp	null
14	22	male	0	1538	null	null	1	lx12.bmp	null
14	22	male	1	1627	null	null	1	lx6.bmp	null
14	22	male	1	761	null	null	1	lx7.bmp	null
14	22	male	1	800	null	null	1	lx11.bmp	null
14	22	male	1	1228	null	null	1	lx16.bmp	null
14	22	male	1	2433	null	null	1	lx2.bmp	null
14	22	male	1	1929	null	null	1	lx13.bmp	null
14	22	male	1	721	null	null	1	lx5.bmp	null
14	22	male	1	840	null	null	1	lx1.bmp	null
14	22	male	1	916	null	null	1	lx9.bmp	null
14	22	male	1	879	null	null	1	lx15.bmp	null
14	22	male	1	1851	null	null	1	lx8.bmp	null
14	22	male	1	878	null	null	1	lx3.bmp	null
14	22	male	1	1073	null	null	1	lx14.bmp	null
14	22	male	1	1189	null	null	1	lx10.bmp	null
14	22	male	1	1172	1	2951	2	lx6.bmp	p2.bmp
14	22	male	1	918	1	1005	2	lx2.bmp	p2.bmp
14	22	male	1	847	1	1278	2	lx14.bmp	p2.bmp
14	22	male	1	924	1	966	2	lx7.bmp	q1.bmp
14	22	male	1	931	1	966	2	lx10.bmp	p2.bmp
14	22	male	1	1267	1	1861	2	lx8.bmp	q2.bmp
14	22	male	1	801	1	1083	2	lx11.bmp	q1.bmp
14	22	male	1	1813	1	1355	2	lx16.bmp	q2.bmp
14	22	male	1	1268	1	863	2	lx13.bmp	p1.bmp
14	22	male	1	1360	1	927	2	lx9.bmp	p1.bmp
14	22	male	1	1346	1	733	2	lx15.bmp	q1.bmp
14	22	male	1	918	1	849	2	lx12.bmp	q2.bmp
14	22	male	1	723	1	849	2	lx3.bmp	q1.bmp
14	22	male	1	841	1	850	2	lx5.bmp	p1.bmp
14	22	male	1	647	1	733	2	lx1.bmp	p1.bmp
14	22	male	1	996	1	850	2	lx4.bmp	q2.bmp
14	22	male	1	1057	1	772	3	lx9.bmp	q2.bmp
14	22	male	1	2267	1	772	3	lx4.bmp	p1.bmp
14	22	male	1	828	1	1045	3	lx14.bmp	p2.bmp
14	22	male	1	595	1	539	5	a10.bmp	p2.bmp
14	22	male	1	1023	1	771	7	b17.bmp	q2.bmp
14	22	male	1	867	1	1317	6	b20.bmp	q1.bmp
14	22	male	1	750	1	888	6	b2.bmp	p1.bmp
14	22	male	1	640	1	1045	6	b12.bmp	p1.bmp
14	22	male	1	673	1	629	7	b10.bmp	p2.bmp
14	22	male	1	634	1	616	6	b4.bmp	q1.bmp
14	22	male	1	906	1	732	7	b19.bmp	p2.bmp
14	22	male	1	1411	1	733	5	a17.bmp	p2.bmp
14	22	male	1	846	1	1005	5	a14.bmp	p2.bmp
14	22	male	1	841	1	733	6	b11.bmp	q1.bmp
14	22	male	0	1269	1	1317	5	a21.bmp	p2.bmp
14	22	male	1	1568	1	1005	6	b6.bmp	q1.bmp
14	22	male	1	789	0	811	7	b21.bmp	q2.bmp
14	22	male	1	828	1	850	4	a11.bmp	q1.bmp
14	22	male	1	1528	1	2252	5	a8.bmp	q2.bmp
14	22	male	1	722	1	1317	4	a15.bmp	q1.bmp
14	22	male	1	867	1	655	5	a20.bmp	q2.bmp
14	22	male	1	829	1	772	7	b8.bmp	p2.bmp
14	22	male	1	906	1	1005	7	b7.bmp	q2.bmp
14	22	male	1	906	1	1356	4	a9.bmp	p1.bmp
14	22	male	1	1841	1	772	6	b14.bmp	q1.bmp
14	22	male	1	945	1	1317	5	a3.bmp	p2.bmp
14	22	male	1	1062	0	850	4	a1.bmp	p1.bmp
14	22	male	1	724	0	1044	5	a16.bmp	q2.bmp
14	22	male	1	1179	1	1668	6	b1.bmp	q1.bmp
14	22	male	1	2580	1	2135	7	b5.bmp	p2.bmp
14	22	male	1	1841	1	772	7	b3.bmp	p2.bmp
14	22	male	0	1062	1	655	7	b13.bmp	p2.bmp
14	22	male	1	645	0	811	5	a5.bmp	q2.bmp
14	22	male	1	750	1	811	7	b16.bmp	p2.bmp
14	22	male	1	1140	0	694	6	b15.bmp	p1.bmp
14	22	male	0	634	1	655	5	a2.bmp	p2.bmp
14	22	male	0	594	1	1239	4	a18.bmp	q1.bmp
14	22	male	1	867	1	1045	4	a4.bmp	q1.bmp
14	22	male	1	829	1	733	6	b9.bmp	q1.bmp
14	22	male	1	984	0	850	6	b18.bmp	p1.bmp
14	22	male	1	1464	1	1706	4	a6.bmp	p1.bmp
14	22	male	1	556	1	539	4	a19.bmp	p1.bmp
14	22	male	1	750	1	500	4	a13.bmp	p1.bmp
14	22	male	1	446	1	1356	5	a12.bmp	q2.bmp
14	22	male	1	633	1	733	5	a7.bmp	p2.bmp
14	22	male	1	901	1	1863	3	lx12.bmp	p2.bmp
14	22	male	1	796	1	967	3	lx6.bmp	q1.bmp
14	22	male	1	1139	0	889	3	lx8.bmp	q1.bmp
14	22	male	0	1036	1	1356	4	a21.bmp	q1.bmp
14	22	male	1	1647	1	1239	7	b15.bmp	q2.bmp
14	22	male	1	1257	1	1012	6	b16.bmp	q1.bmp
14	22	male	1	985	0	928	5	a19.bmp	q2.bmp
14	22	male	1	1256	1	577	4	a14.bmp	q1.bmp
14	22	male	1	411	1	850	4	a12.bmp	p1.bmp
14	22	male	1	828	1	1356	6	b3.bmp	q1.bmp
14	22	male	0	556	1	1085	5	a9.bmp	q2.bmp
14	22	male	1	867	1	1828	7	b14.bmp	p2.bmp
14	22	male	1	2696	1	850	4	a16.bmp	p1.bmp
14	22	male	1	672	1	3030	7	b2.bmp	q2.bmp
14	22	male	0	879	1	1318	7	b6.bmp	p2.bmp
14	22	male	1	2346	1	1590	7	b20.bmp	p2.bmp
14	22	male	1	790	1	499	6	b17.bmp	p1.bmp
14	22	male	1	673	1	1084	5	a18.bmp	p2.bmp
14	22	male	1	1306	1	811	4	a3.bmp	q1.bmp
14	22	male	1	1413	1	584	4	a20.bmp	p1.bmp
14	22	male	0	984	1	811	7	b12.bmp	q2.bmp
14	22	male	0	789	1	928	7	b18.bmp	q2.bmp
14	22	male	1	1062	1	889	5	a11.bmp	p2.bmp
14	22	male	1	1374	1	1434	6	b5.bmp	q1.bmp
14	22	male	1	1069	1	928	6	b19.bmp	q1.bmp
14	22	male	1	678	1	967	5	a13.bmp	q2.bmp
14	22	male	1	3632	1	694	6	b7.bmp	p1.bmp
14	22	male	1	1112	1	655	4	a7.bmp	q1.bmp
14	22	male	1	1178	1	655	4	a8.bmp	p1.bmp
14	22	male	1	712	1	1444	4	a2.bmp	q1.bmp
14	22	male	0	400	1	889	7	b11.bmp	p2.bmp
14	22	male	1	1450	0	811	6	b13.bmp	q1.bmp
14	22	male	1	608	1	714	7	b1.bmp	p2.bmp
14	22	male	1	1412	1	733	5	a1.bmp	q2.bmp
14	22	male	0	1179	1	772	6	b8.bmp	q1.bmp
14	22	male	1	634	1	1434	4	a10.bmp	q1.bmp
14	22	male	1	750	1	772	4	a17.bmp	q1.bmp
14	22	male	0	1178	1	617	6	b10.bmp	q1.bmp
14	22	male	1	711	1	1395	5	a15.bmp	p2.bmp
14	22	male	1	751	1	617	7	b9.bmp	p2.bmp
14	22	male	1	712	1	772	4	a5.bmp	p1.bmp
14	22	male	1	674	1	1123	5	a4.bmp	p2.bmp
14	22	male	1	1814	1	772	6	b21.bmp	p1.bmp
14	22	male	0	1812	1	850	7	b4.bmp	p2.bmp
14	22	male	1	641	1	889	5	a6.bmp	q2.bmp
