# Supplementary material for: What Directions Do We Look at Power from? Up-Down, Left-Right, and Front-Back
Source: PLoS One. 2015 Jul 10;10(7):e0132756. doi: 10.1371/journal.pone.0132756 (PMC4498758; doi:10.1371/journal.pone.0132756)
Supplement: S2 File — (ZIP) [file pone.0132756.s002.zip › S2-The Raw Data of Experiment 2/Subject15.xls]

## Sheet: Sheet1
Subject	Age	Sex	Expprime.ACC	Expprime.RT	Expprobe.ACC	Expprobe.RT	stimtype	stimulus1	stimulus2
15	21	male	1	1088	null	null	1	lx15.bmp	null
15	21	male	1	738	null	null	1	lx1.bmp	null
15	21	male	1	701	null	null	1	lx14.bmp	null
15	21	male	1	541	null	null	1	lx10.bmp	null
15	21	male	1	951	null	null	1	lx2.bmp	null
15	21	male	1	597	null	null	1	lx5.bmp	null
15	21	male	1	970	null	null	1	lx11.bmp	null
15	21	male	1	529	null	null	1	lx8.bmp	null
15	21	male	1	676	null	null	1	lx6.bmp	null
15	21	male	1	807	null	null	1	lx4.bmp	null
15	21	male	1	618	null	null	1	lx12.bmp	null
15	21	male	1	709	null	null	1	lx9.bmp	null
15	21	male	1	913	null	null	1	lx3.bmp	null
15	21	male	1	1266	null	null	1	lx13.bmp	null
15	21	male	1	772	null	null	1	lx16.bmp	null
15	21	male	1	812	null	null	1	lx7.bmp	null
15	21	male	1	648	1	1326	2	lx8.bmp	q2.bmp
15	21	male	1	599	1	941	2	lx15.bmp	q1.bmp
15	21	male	1	734	1	684	2	lx9.bmp	p1.bmp
15	21	male	1	690	1	948	2	lx2.bmp	p2.bmp
15	21	male	1	621	1	664	2	lx4.bmp	q2.bmp
15	21	male	1	543	1	658	2	lx5.bmp	p1.bmp
15	21	male	1	660	1	591	2	lx12.bmp	q2.bmp
15	21	male	1	694	1	995	2	lx1.bmp	p1.bmp
15	21	male	1	563	1	538	2	lx16.bmp	q2.bmp
15	21	male	1	563	1	647	2	lx7.bmp	q1.bmp
15	21	male	1	745	1	693	2	lx14.bmp	p2.bmp
15	21	male	1	590	1	539	2	lx11.bmp	q1.bmp
15	21	male	1	550	1	571	2	lx10.bmp	p2.bmp
15	21	male	1	580	1	815	2	lx13.bmp	p1.bmp
15	21	male	1	681	1	474	2	lx3.bmp	q1.bmp
15	21	male	1	769	1	463	2	lx6.bmp	p2.bmp
15	21	male	1	806	1	706	3	lx6.bmp	p1.bmp
15	21	male	1	992	1	554	3	lx4.bmp	q2.bmp
15	21	male	1	618	1	440	3	lx13.bmp	p2.bmp
15	21	male	1	641	1	556	6	b4.bmp	q1.bmp
15	21	male	1	585	1	432	7	b10.bmp	p2.bmp
15	21	male	1	869	1	409	5	a7.bmp	p2.bmp
15	21	male	1	669	1	481	7	b7.bmp	q2.bmp
15	21	male	1	660	1	462	5	a20.bmp	q2.bmp
15	21	male	1	559	1	425	7	b16.bmp	p2.bmp
15	21	male	1	1266	1	499	4	a15.bmp	q1.bmp
15	21	male	1	586	1	411	7	b19.bmp	p2.bmp
15	21	male	1	706	1	453	6	b12.bmp	p1.bmp
15	21	male	1	581	1	462	6	b2.bmp	p1.bmp
15	21	male	1	622	1	412	5	a8.bmp	q2.bmp
15	21	male	1	574	1	490	4	a11.bmp	q1.bmp
15	21	male	1	662	1	472	4	a6.bmp	p1.bmp
15	21	male	1	563	1	500	4	a13.bmp	p1.bmp
15	21	male	1	449	1	428	6	b14.bmp	q1.bmp
15	21	male	1	755	1	382	5	a2.bmp	p2.bmp
15	21	male	1	1032	1	444	4	a1.bmp	p1.bmp
15	21	male	1	749	1	481	6	b20.bmp	q1.bmp
15	21	male	1	714	1	603	7	b17.bmp	q2.bmp
15	21	male	1	676	1	500	5	a16.bmp	q2.bmp
15	21	male	1	842	1	385	7	b5.bmp	p2.bmp
15	21	male	1	634	1	449	5	a14.bmp	p2.bmp
15	21	male	1	643	1	430	7	b3.bmp	p2.bmp
15	21	male	1	620	1	415	6	b11.bmp	q1.bmp
15	21	male	1	591	1	393	5	a10.bmp	p2.bmp
15	21	male	1	646	1	483	4	a4.bmp	q1.bmp
15	21	male	1	626	1	453	6	b1.bmp	q1.bmp
15	21	male	1	914	1	448	5	a12.bmp	q2.bmp
15	21	male	1	514	1	434	7	b13.bmp	p2.bmp
15	21	male	0	594	1	516	5	a5.bmp	q2.bmp
15	21	male	1	562	1	442	4	a18.bmp	q1.bmp
15	21	male	1	580	1	620	6	b15.bmp	p1.bmp
15	21	male	1	860	1	703	5	a17.bmp	p2.bmp
15	21	male	1	776	1	430	5	a21.bmp	p2.bmp
15	21	male	1	567	1	468	6	b6.bmp	q1.bmp
15	21	male	1	700	1	464	7	b8.bmp	p2.bmp
15	21	male	1	558	1	487	7	b21.bmp	q2.bmp
15	21	male	1	974	0	708	4	a19.bmp	p1.bmp
15	21	male	1	594	1	502	6	b9.bmp	q1.bmp
15	21	male	1	781	1	515	5	a3.bmp	p2.bmp
15	21	male	1	572	0	684	6	b18.bmp	p1.bmp
15	21	male	1	524	1	1031	4	a9.bmp	p1.bmp
15	21	male	1	706	1	524	3	lx14.bmp	p2.bmp
15	21	male	1	540	1	449	3	lx10.bmp	q1.bmp
15	21	male	1	702	1	410	3	lx2.bmp	q1.bmp
15	21	male	1	590	1	520	5	a9.bmp	q2.bmp
15	21	male	1	531	1	450	7	b18.bmp	q2.bmp
15	21	male	1	542	1	430	5	a6.bmp	q2.bmp
15	21	male	1	1027	1	559	4	a8.bmp	p1.bmp
15	21	male	1	588	1	718	4	a14.bmp	q1.bmp
15	21	male	1	913	0	611	6	b7.bmp	p1.bmp
15	21	male	1	592	1	619	6	b19.bmp	q1.bmp
15	21	male	1	981	1	514	4	a3.bmp	q1.bmp
15	21	male	1	661	1	489	7	b12.bmp	q2.bmp
15	21	male	1	882	1	538	4	a10.bmp	q1.bmp
15	21	male	1	721	1	466	4	a2.bmp	q1.bmp
15	21	male	1	474	1	527	5	a4.bmp	p2.bmp
15	21	male	1	791	1	838	4	a12.bmp	p1.bmp
15	21	male	1	876	1	576	5	a1.bmp	q2.bmp
15	21	male	1	574	1	784	7	b15.bmp	q2.bmp
15	21	male	1	616	1	1160	4	a5.bmp	p1.bmp
15	21	male	1	455	1	608	5	a11.bmp	p2.bmp
15	21	male	1	521	1	510	7	b6.bmp	p2.bmp
15	21	male	1	638	1	524	5	a13.bmp	q2.bmp
15	21	male	1	711	1	419	6	b16.bmp	q1.bmp
15	21	male	1	464	1	386	7	b9.bmp	p2.bmp
15	21	male	1	519	1	428	7	b4.bmp	p2.bmp
15	21	male	1	475	1	420	6	b8.bmp	q1.bmp
15	21	male	1	543	1	422	4	a17.bmp	q1.bmp
15	21	male	1	412	1	366	7	b20.bmp	p2.bmp
15	21	male	1	543	1	386	6	b3.bmp	q1.bmp
15	21	male	1	493	1	412	6	b10.bmp	q1.bmp
15	21	male	1	617	1	417	5	a15.bmp	p2.bmp
15	21	male	1	786	1	402	7	b2.bmp	q2.bmp
15	21	male	1	669	1	637	6	b13.bmp	q1.bmp
15	21	male	1	1098	1	519	4	a21.bmp	q1.bmp
15	21	male	1	521	1	581	6	b17.bmp	p1.bmp
15	21	male	1	512	1	473	6	b21.bmp	p1.bmp
15	21	male	1	466	1	614	7	b1.bmp	p2.bmp
15	21	male	1	776	1	417	5	a19.bmp	q2.bmp
15	21	male	1	759	1	435	7	b11.bmp	p2.bmp
15	21	male	1	719	1	685	7	b14.bmp	p2.bmp
15	21	male	1	500	1	397	6	b5.bmp	q1.bmp
15	21	male	1	1433	1	583	4	a20.bmp	p1.bmp
15	21	male	1	632	1	433	4	a7.bmp	q1.bmp
15	21	male	1	423	1	427	5	a18.bmp	p2.bmp
15	21	male	1	590	1	725	4	a16.bmp	p1.bmp
