# Supplementary material for: What Directions Do We Look at Power from? Up-Down, Left-Right, and Front-Back
Source: PLoS One. 2015 Jul 10;10(7):e0132756. doi: 10.1371/journal.pone.0132756 (PMC4498758; doi:10.1371/journal.pone.0132756)
Supplement: S2 File — (ZIP) [file pone.0132756.s002.zip › S2-The Raw Data of Experiment 2/Subject16.xls]

## Sheet: Sheet1
Subject	Age	Sex	Expprime.ACC	Expprime.RT	Expprobe.ACC	Expprobe.RT	stimtype	stimulus1	stimulus2
16	20	male	1	3152	null	null	1	lx5.bmp	null
16	20	male	1	841	null	null	1	lx1.bmp	null
16	20	male	1	742	null	null	1	lx10.bmp	null
16	20	male	1	624	null	null	1	lx3.bmp	null
16	20	male	1	570	null	null	1	lx8.bmp	null
16	20	male	1	827	null	null	1	lx13.bmp	null
16	20	male	1	808	null	null	1	lx4.bmp	null
16	20	male	1	602	null	null	1	lx2.bmp	null
16	20	male	1	489	null	null	1	lx7.bmp	null
16	20	male	1	635	null	null	1	lx9.bmp	null
16	20	male	1	1024	null	null	1	lx12.bmp	null
16	20	male	1	569	null	null	1	lx15.bmp	null
16	20	male	1	777	null	null	1	lx16.bmp	null
16	20	male	1	633	null	null	1	lx11.bmp	null
16	20	male	1	647	null	null	1	lx6.bmp	null
16	20	male	1	647	null	null	1	lx14.bmp	null
16	20	male	1	1344	1	1706	2	lx11.bmp	q1.bmp
16	20	male	1	700	1	585	2	lx12.bmp	q2.bmp
16	20	male	1	555	1	543	2	lx1.bmp	p1.bmp
16	20	male	1	1323	0	703	2	lx14.bmp	p2.bmp
16	20	male	1	825	0	1757	2	lx2.bmp	p2.bmp
16	20	male	1	817	1	1253	2	lx9.bmp	p1.bmp
16	20	male	1	1300	1	1133	2	lx7.bmp	q1.bmp
16	20	male	1	881	1	579	2	lx15.bmp	q1.bmp
16	20	male	1	887	1	855	2	lx13.bmp	p1.bmp
16	20	male	1	857	1	1023	2	lx4.bmp	q2.bmp
16	20	male	1	737	1	611	2	lx16.bmp	q2.bmp
16	20	male	1	570	1	842	2	lx5.bmp	p1.bmp
16	20	male	1	809	1	896	2	lx3.bmp	q1.bmp
16	20	male	1	751	0	742	2	lx10.bmp	p2.bmp
16	20	male	1	628	1	819	2	lx8.bmp	q2.bmp
16	20	male	1	1103	1	862	2	lx6.bmp	p2.bmp
16	20	male	1	641	1	793	2	lx2.bmp	p2.bmp
16	20	male	1	950	1	994	2	lx13.bmp	p1.bmp
16	20	male	1	617	1	630	2	lx4.bmp	q2.bmp
16	20	male	1	831	1	1392	2	lx9.bmp	p1.bmp
16	20	male	1	596	1	1130	2	lx14.bmp	p2.bmp
16	20	male	1	570	1	952	2	lx10.bmp	p2.bmp
16	20	male	1	1050	1	779	2	lx8.bmp	q2.bmp
16	20	male	1	623	1	722	2	lx16.bmp	q2.bmp
16	20	male	1	831	1	937	2	lx11.bmp	q1.bmp
16	20	male	1	1016	0	660	2	lx6.bmp	p2.bmp
16	20	male	1	652	0	787	2	lx3.bmp	q1.bmp
16	20	male	1	698	1	1066	2	lx7.bmp	q1.bmp
16	20	male	1	882	1	743	2	lx1.bmp	p1.bmp
16	20	male	1	824	1	1182	2	lx15.bmp	q1.bmp
16	20	male	1	771	1	793	2	lx5.bmp	p1.bmp
16	20	male	1	726	1	1291	2	lx12.bmp	q2.bmp
16	20	male	1	1763	1	997	3	lx1.bmp	p2.bmp
16	20	male	1	780	1	715	3	lx9.bmp	p1.bmp
16	20	male	1	481	1	398	3	lx5.bmp	q2.bmp
16	20	male	1	618	1	601	5	a5.bmp	q2.bmp
16	20	male	1	668	1	540	5	a16.bmp	q2.bmp
16	20	male	1	669	1	947	7	b19.bmp	p2.bmp
16	20	male	1	786	1	1112	4	a13.bmp	p1.bmp
16	20	male	1	708	1	828	6	b9.bmp	q1.bmp
16	20	male	1	663	1	612	7	b7.bmp	q2.bmp
16	20	male	1	779	1	890	6	b20.bmp	q1.bmp
16	20	male	0	1295	1	1677	4	a19.bmp	p1.bmp
16	20	male	1	879	1	696	6	b1.bmp	q1.bmp
16	20	male	1	1560	1	1006	5	a12.bmp	q2.bmp
16	20	male	1	659	1	745	5	a21.bmp	p2.bmp
16	20	male	1	1082	1	897	6	b6.bmp	q1.bmp
16	20	male	1	814	1	808	5	a7.bmp	p2.bmp
16	20	male	1	664	1	675	4	a4.bmp	q1.bmp
16	20	male	1	790	1	1274	4	a9.bmp	p1.bmp
16	20	male	1	615	1	801	5	a10.bmp	p2.bmp
16	20	male	1	893	1	856	5	a14.bmp	p2.bmp
16	20	male	1	837	1	1054	4	a6.bmp	p1.bmp
16	20	male	1	845	0	798	7	b3.bmp	p2.bmp
16	20	male	1	806	0	694	6	b11.bmp	q1.bmp
16	20	male	1	817	1	948	4	a18.bmp	q1.bmp
16	20	male	1	672	1	738	6	b18.bmp	p1.bmp
16	20	male	1	631	1	998	6	b15.bmp	p1.bmp
16	20	male	1	632	1	541	5	a8.bmp	q2.bmp
16	20	male	1	952	1	615	5	a20.bmp	q2.bmp
16	20	male	1	678	1	1146	7	b16.bmp	p2.bmp
16	20	male	1	705	1	883	4	a1.bmp	p1.bmp
16	20	male	1	636	1	1085	5	a17.bmp	p2.bmp
16	20	male	1	1039	1	1241	7	b21.bmp	q2.bmp
16	20	male	1	574	1	825	4	a11.bmp	q1.bmp
16	20	male	1	542	1	697	5	a3.bmp	p2.bmp
16	20	male	1	698	0	1366	6	b14.bmp	q1.bmp
16	20	male	1	804	0	692	6	b2.bmp	p1.bmp
16	20	male	1	680	1	538	7	b8.bmp	p2.bmp
16	20	male	1	787	1	779	5	a2.bmp	p2.bmp
16	20	male	1	766	1	894	6	b12.bmp	p1.bmp
16	20	male	1	656	1	734	7	b5.bmp	p2.bmp
16	20	male	1	582	1	606	7	b10.bmp	p2.bmp
16	20	male	1	1017	1	1381	4	a15.bmp	q1.bmp
16	20	male	1	799	1	1628	7	b13.bmp	p2.bmp
16	20	male	1	510	1	640	6	b4.bmp	q1.bmp
16	20	male	1	550	1	572	7	b17.bmp	q2.bmp
16	20	male	1	1369	1	461	3	lx3.bmp	q1.bmp
16	20	male	1	615	1	711	3	lx15.bmp	p2.bmp
16	20	male	1	540	1	611	3	lx14.bmp	q1.bmp
16	20	male	1	952	1	520	4	a7.bmp	q1.bmp
16	20	male	1	667	1	777	5	a4.bmp	p2.bmp
16	20	male	1	781	1	1393	5	a18.bmp	p2.bmp
16	20	male	1	761	1	652	7	b15.bmp	q2.bmp
16	20	male	1	1022	1	874	7	b11.bmp	p2.bmp
16	20	male	1	588	1	874	4	a8.bmp	p1.bmp
16	20	male	1	625	1	523	4	a10.bmp	q1.bmp
16	20	male	1	643	1	1879	6	b21.bmp	p1.bmp
16	20	male	1	629	1	576	4	a3.bmp	q1.bmp
16	20	male	1	606	1	716	7	b20.bmp	p2.bmp
16	20	male	1	908	1	431	5	a9.bmp	q2.bmp
16	20	male	1	784	1	484	5	a13.bmp	q2.bmp
16	20	male	1	594	1	642	7	b14.bmp	p2.bmp
16	20	male	1	618	1	845	7	b6.bmp	p2.bmp
16	20	male	1	703	1	602	6	b5.bmp	q1.bmp
16	20	male	1	916	1	594	5	a15.bmp	p2.bmp
16	20	male	1	709	1	405	6	b16.bmp	q1.bmp
16	20	male	1	781	1	769	6	b19.bmp	q1.bmp
16	20	male	1	758	1	439	6	b10.bmp	q1.bmp
16	20	male	1	1188	1	551	4	a21.bmp	q1.bmp
16	20	male	1	699	1	413	6	b3.bmp	q1.bmp
16	20	male	1	538	1	384	6	b13.bmp	q1.bmp
16	20	male	1	653	1	589	6	b7.bmp	p1.bmp
16	20	male	1	379	1	418	4	a17.bmp	q1.bmp
16	20	male	1	667	1	603	6	b17.bmp	p1.bmp
16	20	male	1	641	0	310	7	b4.bmp	p2.bmp
16	20	male	1	595	1	568	4	a16.bmp	p1.bmp
16	20	male	1	601	1	547	5	a19.bmp	q2.bmp
16	20	male	1	748	1	385	5	a6.bmp	q2.bmp
16	20	male	1	579	1	444	6	b8.bmp	q1.bmp
16	20	male	0	739	1	1883	4	a5.bmp	p1.bmp
16	20	male	1	757	1	691	7	b1.bmp	p2.bmp
16	20	male	1	630	1	393	7	b18.bmp	q2.bmp
16	20	male	1	685	1	513	7	b2.bmp	q2.bmp
16	20	male	1	1272	1	525	5	a11.bmp	p2.bmp
16	20	male	1	683	1	497	4	a20.bmp	p1.bmp
16	20	male	1	685	1	658	4	a12.bmp	p1.bmp
16	20	male	1	662	1	744	7	b9.bmp	p2.bmp
16	20	male	1	1130	1	406	4	a14.bmp	q1.bmp
16	20	male	1	742	1	414	7	b12.bmp	q2.bmp
16	20	male	0	672	1	591	5	a1.bmp	q2.bmp
16	20	male	1	527	1	424	4	a2.bmp	q1.bmp
