# Supplementary material for: What Directions Do We Look at Power from? Up-Down, Left-Right, and Front-Back
Source: PLoS One. 2015 Jul 10;10(7):e0132756. doi: 10.1371/journal.pone.0132756 (PMC4498758; doi:10.1371/journal.pone.0132756)
Supplement: S2 File — (ZIP) [file pone.0132756.s002.zip › S2-The Raw Data of Experiment 2/Subject17.xls]

## Sheet: Sheet1
Subject	Age	Sex	Expprime.ACC	Expprime.RT	Expprobe.ACC	Expprobe.RT	stimtype	stimulus1	stimulus2
17	25	female	1	1309	null	null	1	lx9.bmp	null
17	25	female	1	1958	null	null	1	lx11.bmp	null
17	25	female	1	496	null	null	1	lx12.bmp	null
17	25	female	1	450	null	null	1	lx7.bmp	null
17	25	female	1	445	null	null	1	lx10.bmp	null
17	25	female	1	536	null	null	1	lx1.bmp	null
17	25	female	1	496	null	null	1	lx2.bmp	null
17	25	female	1	464	null	null	1	lx8.bmp	null
17	25	female	1	494	null	null	1	lx13.bmp	null
17	25	female	0	683	null	null	1	lx15.bmp	null
17	25	female	1	608	null	null	1	lx4.bmp	null
17	25	female	1	1054	null	null	1	lx16.bmp	null
17	25	female	0	717	null	null	1	lx5.bmp	null
17	25	female	1	515	null	null	1	lx3.bmp	null
17	25	female	1	566	null	null	1	lx14.bmp	null
17	25	female	1	575	null	null	1	lx6.bmp	null
17	25	female	1	616	0	859	2	lx5.bmp	p1.bmp
17	25	female	1	507	1	448	2	lx1.bmp	p1.bmp
17	25	female	1	517	1	523	2	lx2.bmp	p2.bmp
17	25	female	1	490	1	583	2	lx3.bmp	q1.bmp
17	25	female	1	609	1	615	2	lx12.bmp	q2.bmp
17	25	female	1	634	1	623	2	lx13.bmp	p1.bmp
17	25	female	1	531	1	656	2	lx8.bmp	q2.bmp
17	25	female	0	563	1	1468	2	lx16.bmp	q2.bmp
17	25	female	1	617	1	624	2	lx10.bmp	p2.bmp
17	25	female	1	596	1	613	2	lx14.bmp	p2.bmp
17	25	female	0	832	1	845	2	lx4.bmp	q2.bmp
17	25	female	1	568	1	776	2	lx7.bmp	q1.bmp
17	25	female	1	650	1	758	2	lx9.bmp	p1.bmp
17	25	female	1	754	1	622	2	lx15.bmp	q1.bmp
17	25	female	1	583	1	778	2	lx6.bmp	p2.bmp
17	25	female	1	562	1	537	2	lx11.bmp	q1.bmp
17	25	female	1	535	1	610	3	lx11.bmp	p2.bmp
17	25	female	1	521	1	523	3	lx8.bmp	q2.bmp
17	25	female	1	778	1	774	3	lx6.bmp	p1.bmp
17	25	female	1	507	1	557	5	a10.bmp	p2.bmp
17	25	female	1	515	1	715	6	b4.bmp	q1.bmp
17	25	female	1	552	1	535	7	b8.bmp	p2.bmp
17	25	female	1	520	1	658	7	b7.bmp	q2.bmp
17	25	female	1	935	1	622	4	a9.bmp	p1.bmp
17	25	female	1	708	1	581	4	a18.bmp	q1.bmp
17	25	female	1	545	1	563	6	b20.bmp	q1.bmp
17	25	female	1	524	1	718	7	b3.bmp	p2.bmp
17	25	female	1	718	1	764	4	a19.bmp	p1.bmp
17	25	female	1	459	1	520	7	b5.bmp	p2.bmp
17	25	female	1	699	1	480	4	a4.bmp	q1.bmp
17	25	female	1	458	1	586	4	a15.bmp	q1.bmp
17	25	female	1	518	1	501	4	a1.bmp	p1.bmp
17	25	female	1	597	1	475	6	b15.bmp	p1.bmp
17	25	female	1	540	1	584	4	a13.bmp	p1.bmp
17	25	female	1	1042	1	566	5	a3.bmp	p2.bmp
17	25	female	1	599	1	515	6	b1.bmp	q1.bmp
17	25	female	1	691	1	627	4	a6.bmp	p1.bmp
17	25	female	1	585	1	679	5	a7.bmp	p2.bmp
17	25	female	1	893	1	822	5	a2.bmp	p2.bmp
17	25	female	1	590	1	508	7	b19.bmp	p2.bmp
17	25	female	1	555	1	672	7	b17.bmp	q2.bmp
17	25	female	1	589	1	672	5	a20.bmp	q2.bmp
17	25	female	1	566	1	583	6	b11.bmp	q1.bmp
17	25	female	1	477	1	424	5	a16.bmp	q2.bmp
17	25	female	1	434	1	507	7	b16.bmp	p2.bmp
17	25	female	1	543	1	554	6	b14.bmp	q1.bmp
17	25	female	1	778	1	426	7	b21.bmp	q2.bmp
17	25	female	1	594	1	444	5	a5.bmp	q2.bmp
17	25	female	1	634	1	623	5	a17.bmp	p2.bmp
17	25	female	1	558	1	490	5	a21.bmp	p2.bmp
17	25	female	1	579	1	494	7	b10.bmp	p2.bmp
17	25	female	1	466	1	526	4	a11.bmp	q1.bmp
17	25	female	0	703	1	635	6	b12.bmp	p1.bmp
17	25	female	1	628	0	527	5	a12.bmp	q2.bmp
17	25	female	1	608	1	1184	6	b9.bmp	q1.bmp
17	25	female	1	813	1	672	7	b13.bmp	p2.bmp
17	25	female	1	620	1	534	6	b18.bmp	p1.bmp
17	25	female	1	600	1	650	6	b2.bmp	p1.bmp
17	25	female	1	500	1	567	6	b6.bmp	q1.bmp
17	25	female	1	739	1	468	5	a14.bmp	p2.bmp
17	25	female	1	487	1	634	5	a8.bmp	q2.bmp
17	25	female	1	510	1	814	3	lx2.bmp	q1.bmp
17	25	female	1	627	1	604	3	lx12.bmp	q1.bmp
17	25	female	1	1289	1	530	3	lx13.bmp	p2.bmp
17	25	female	1	641	1	685	6	b3.bmp	q1.bmp
17	25	female	1	707	1	601	7	b1.bmp	p2.bmp
17	25	female	1	604	1	499	6	b5.bmp	q1.bmp
17	25	female	1	514	1	650	5	a9.bmp	q2.bmp
17	25	female	1	710	1	620	7	b14.bmp	p2.bmp
17	25	female	1	525	0	528	6	b10.bmp	q1.bmp
17	25	female	1	679	1	622	4	a20.bmp	p1.bmp
17	25	female	1	553	1	758	6	b8.bmp	q1.bmp
17	25	female	1	536	1	542	6	b17.bmp	p1.bmp
17	25	female	1	533	1	646	7	b11.bmp	p2.bmp
17	25	female	1	416	1	670	7	b9.bmp	p2.bmp
17	25	female	1	525	1	568	6	b21.bmp	p1.bmp
17	25	female	1	1052	1	444	4	a12.bmp	p1.bmp
17	25	female	1	558	1	691	7	b15.bmp	q2.bmp
17	25	female	1	546	1	572	4	a3.bmp	q1.bmp
17	25	female	1	531	1	530	4	a5.bmp	p1.bmp
17	25	female	1	896	1	535	6	b13.bmp	q1.bmp
17	25	female	1	635	0	651	7	b12.bmp	q2.bmp
17	25	female	1	618	1	613	5	a1.bmp	q2.bmp
17	25	female	1	570	1	518	5	a18.bmp	p2.bmp
17	25	female	1	504	1	539	5	a4.bmp	p2.bmp
17	25	female	1	590	1	539	6	b19.bmp	q1.bmp
17	25	female	1	795	1	504	7	b18.bmp	q2.bmp
17	25	female	1	840	1	482	7	b4.bmp	p2.bmp
17	25	female	1	526	1	496	7	b20.bmp	p2.bmp
17	25	female	1	522	1	500	4	a16.bmp	p1.bmp
17	25	female	1	749	1	587	4	a7.bmp	q1.bmp
17	25	female	1	533	1	542	7	b6.bmp	p2.bmp
17	25	female	1	552	1	438	5	a15.bmp	p2.bmp
17	25	female	1	624	1	1129	5	a11.bmp	p2.bmp
17	25	female	1	588	1	528	5	a19.bmp	q2.bmp
17	25	female	1	518	1	612	4	a17.bmp	q1.bmp
17	25	female	1	561	1	733	4	a21.bmp	q1.bmp
17	25	female	1	567	1	584	5	a13.bmp	q2.bmp
17	25	female	1	537	0	529	4	a10.bmp	q1.bmp
17	25	female	1	606	1	469	5	a6.bmp	q2.bmp
17	25	female	1	538	1	531	6	b7.bmp	p1.bmp
17	25	female	1	601	1	504	6	b16.bmp	q1.bmp
17	25	female	1	554	1	569	4	a8.bmp	p1.bmp
17	25	female	1	541	1	536	4	a14.bmp	q1.bmp
17	25	female	1	741	0	505	7	b2.bmp	q2.bmp
17	25	female	1	599	1	711	4	a2.bmp	q1.bmp
