# Supplementary material for: What Directions Do We Look at Power from? Up-Down, Left-Right, and Front-Back
Source: PLoS One. 2015 Jul 10;10(7):e0132756. doi: 10.1371/journal.pone.0132756 (PMC4498758; doi:10.1371/journal.pone.0132756)
Supplement: S2 File — (ZIP) [file pone.0132756.s002.zip › S2-The Raw Data of Experiment 2/Subject18.xls]

## Sheet: Sheet1
Subject	Age	Sex	Expprime.ACC	Expprime.RT	Expprobe.ACC	Expprobe.RT	stimtype	stimulus1	stimulus2
18	24	female	1	1104	null	null	1	lx16.bmp	null
18	24	female	1	1187	null	null	1	lx9.bmp	null
18	24	female	1	846	null	null	1	lx6.bmp	null
18	24	female	1	820	null	null	1	lx12.bmp	null
18	24	female	1	802	null	null	1	lx8.bmp	null
18	24	female	1	1026	null	null	1	lx10.bmp	null
18	24	female	1	790	null	null	1	lx4.bmp	null
18	24	female	1	654	null	null	1	lx7.bmp	null
18	24	female	1	763	null	null	1	lx3.bmp	null
18	24	female	1	644	null	null	1	lx13.bmp	null
18	24	female	1	849	null	null	1	lx11.bmp	null
18	24	female	1	630	null	null	1	lx1.bmp	null
18	24	female	1	954	null	null	1	lx15.bmp	null
18	24	female	1	651	null	null	1	lx5.bmp	null
18	24	female	1	608	null	null	1	lx2.bmp	null
18	24	female	1	615	null	null	1	lx14.bmp	null
18	24	female	1	1459	1	954	2	lx8.bmp	q2.bmp
18	24	female	1	804	1	1006	2	lx3.bmp	q1.bmp
18	24	female	1	709	1	838	2	lx15.bmp	q1.bmp
18	24	female	1	700	1	1075	2	lx1.bmp	p1.bmp
18	24	female	1	1775	1	920	2	lx2.bmp	p2.bmp
18	24	female	1	715	1	836	2	lx7.bmp	q1.bmp
18	24	female	1	922	1	985	2	lx9.bmp	p1.bmp
18	24	female	1	641	1	844	2	lx10.bmp	p2.bmp
18	24	female	1	635	1	791	2	lx5.bmp	p1.bmp
18	24	female	1	975	1	948	2	lx11.bmp	q1.bmp
18	24	female	1	838	1	840	2	lx13.bmp	p1.bmp
18	24	female	1	887	1	952	2	lx16.bmp	q2.bmp
18	24	female	1	777	1	895	2	lx4.bmp	q2.bmp
18	24	female	1	827	1	751	2	lx14.bmp	p2.bmp
18	24	female	1	761	1	807	2	lx12.bmp	q2.bmp
18	24	female	1	751	1	774	2	lx6.bmp	p2.bmp
18	24	female	1	806	1	754	3	lx4.bmp	q2.bmp
18	24	female	1	710	1	711	3	lx14.bmp	p2.bmp
18	24	female	1	677	1	735	3	lx7.bmp	p1.bmp
18	24	female	1	780	1	673	7	b10.bmp	p2.bmp
18	24	female	1	656	1	786	5	a21.bmp	p2.bmp
18	24	female	1	811	1	807	4	a4.bmp	q1.bmp
18	24	female	1	688	1	1017	7	b16.bmp	p2.bmp
18	24	female	1	1255	1	600	5	a2.bmp	p2.bmp
18	24	female	1	706	1	610	5	a7.bmp	p2.bmp
18	24	female	1	696	1	585	5	a14.bmp	p2.bmp
18	24	female	1	690	1	635	6	b20.bmp	q1.bmp
18	24	female	1	812	1	817	6	b4.bmp	q1.bmp
18	24	female	1	929	1	752	4	a6.bmp	p1.bmp
18	24	female	1	729	1	777	6	b12.bmp	p1.bmp
18	24	female	1	867	1	756	5	a8.bmp	q2.bmp
18	24	female	1	719	1	839	5	a10.bmp	p2.bmp
18	24	female	1	870	1	904	7	b21.bmp	q2.bmp
18	24	female	1	790	1	731	7	b3.bmp	p2.bmp
18	24	female	1	983	1	765	6	b15.bmp	p1.bmp
18	24	female	1	905	1	1001	5	a12.bmp	q2.bmp
18	24	female	1	1065	1	802	5	a3.bmp	p2.bmp
18	24	female	0	1603	1	1310	6	b2.bmp	p1.bmp
18	24	female	1	843	1	1270	4	a1.bmp	p1.bmp
18	24	female	1	699	1	788	5	a17.bmp	p2.bmp
18	24	female	1	687	1	696	4	a18.bmp	q1.bmp
18	24	female	1	1215	1	1002	7	b8.bmp	p2.bmp
18	24	female	1	620	1	960	4	a19.bmp	p1.bmp
18	24	female	1	731	1	715	4	a11.bmp	q1.bmp
18	24	female	1	737	1	871	7	b5.bmp	p2.bmp
18	24	female	1	1837	1	757	6	b14.bmp	q1.bmp
18	24	female	1	681	1	890	7	b13.bmp	p2.bmp
18	24	female	1	587	1	777	7	b19.bmp	p2.bmp
18	24	female	1	852	1	1086	6	b18.bmp	p1.bmp
18	24	female	1	1398	1	769	6	b1.bmp	q1.bmp
18	24	female	1	770	1	824	7	b7.bmp	q2.bmp
18	24	female	1	713	1	802	4	a15.bmp	q1.bmp
18	24	female	0	722	1	1194	6	b9.bmp	q1.bmp
18	24	female	1	906	1	1106	6	b6.bmp	q1.bmp
18	24	female	1	686	1	703	4	a9.bmp	p1.bmp
18	24	female	1	756	1	764	6	b11.bmp	q1.bmp
18	24	female	1	622	1	802	7	b17.bmp	q2.bmp
18	24	female	1	642	1	718	5	a16.bmp	q2.bmp
18	24	female	1	771	1	712	5	a20.bmp	q2.bmp
18	24	female	1	616	1	868	4	a13.bmp	p1.bmp
18	24	female	1	696	1	1009	5	a5.bmp	q2.bmp
18	24	female	1	926	1	853	3	lx11.bmp	p2.bmp
18	24	female	1	781	1	923	3	lx4.bmp	q1.bmp
18	24	female	1	815	1	828	3	lx13.bmp	q1.bmp
18	24	female	1	1453	1	1157	7	b1.bmp	p2.bmp
18	24	female	1	632	0	1379	6	b5.bmp	q1.bmp
18	24	female	1	1697	1	1016	6	b19.bmp	q1.bmp
18	24	female	1	737	1	768	6	b10.bmp	q1.bmp
18	24	female	1	820	1	871	5	a18.bmp	p2.bmp
18	24	female	1	678	1	688	6	b13.bmp	q1.bmp
18	24	female	1	687	1	656	4	a12.bmp	p1.bmp
18	24	female	1	751	1	1533	5	a4.bmp	p2.bmp
18	24	female	1	921	1	1136	7	b18.bmp	q2.bmp
18	24	female	1	780	0	2058	4	a20.bmp	p1.bmp
18	24	female	1	799	1	628	4	a8.bmp	p1.bmp
18	24	female	1	826	1	742	4	a5.bmp	p1.bmp
18	24	female	1	1034	1	941	6	b7.bmp	p1.bmp
18	24	female	1	741	1	764	5	a6.bmp	q2.bmp
18	24	female	1	664	1	819	4	a17.bmp	q1.bmp
18	24	female	1	764	1	1137	7	b4.bmp	p2.bmp
18	24	female	1	1197	1	1593	7	b12.bmp	q2.bmp
18	24	female	1	642	1	637	6	b8.bmp	q1.bmp
18	24	female	1	894	1	1007	6	b17.bmp	p1.bmp
18	24	female	1	810	1	1158	7	b6.bmp	p2.bmp
18	24	female	1	857	1	891	7	b9.bmp	p2.bmp
18	24	female	1	657	1	780	5	a15.bmp	p2.bmp
18	24	female	1	1855	1	895	6	b3.bmp	q1.bmp
18	24	female	1	749	1	900	4	a14.bmp	q1.bmp
18	24	female	1	943	1	1030	4	a10.bmp	q1.bmp
18	24	female	1	719	1	759	7	b11.bmp	p2.bmp
18	24	female	1	1883	1	1130	7	b2.bmp	q2.bmp
18	24	female	1	702	1	1015	4	a21.bmp	q1.bmp
18	24	female	1	841	1	932	7	b20.bmp	p2.bmp
18	24	female	1	1466	1	827	7	b15.bmp	q2.bmp
18	24	female	1	748	1	1106	6	b16.bmp	q1.bmp
18	24	female	1	745	1	712	4	a7.bmp	q1.bmp
18	24	female	1	692	1	790	5	a9.bmp	q2.bmp
18	24	female	1	736	1	847	4	a16.bmp	p1.bmp
18	24	female	1	807	1	907	4	a3.bmp	q1.bmp
18	24	female	1	1081	1	1010	7	b14.bmp	p2.bmp
18	24	female	1	708	1	692	4	a2.bmp	q1.bmp
18	24	female	1	633	1	933	5	a19.bmp	q2.bmp
18	24	female	1	642	1	997	5	a11.bmp	p2.bmp
18	24	female	1	578	1	688	5	a13.bmp	q2.bmp
18	24	female	1	656	1	1074	5	a1.bmp	q2.bmp
18	24	female	1	894	1	790	6	b21.bmp	p1.bmp
