# Supplementary material for: What Directions Do We Look at Power from? Up-Down, Left-Right, and Front-Back
Source: PLoS One. 2015 Jul 10;10(7):e0132756. doi: 10.1371/journal.pone.0132756 (PMC4498758; doi:10.1371/journal.pone.0132756)
Supplement: S2 File — (ZIP) [file pone.0132756.s002.zip › S2-The Raw Data of Experiment 2/Subject19.xls]

## Sheet: Sheet1
Subject	Age	Sex	Expprime.ACC	Expprime.RT	Expprobe.ACC	Expprobe.RT	stimtype	stimulus1	stimulus2
19	18	male	1	1653	null	null	1	lx12.bmp	null
19	18	male	1	745	null	null	1	lx3.bmp	null
19	18	male	1	710	null	null	1	lx5.bmp	null
19	18	male	1	645	null	null	1	lx14.bmp	null
19	18	male	1	481	null	null	1	lx10.bmp	null
19	18	male	1	607	null	null	1	lx15.bmp	null
19	18	male	1	597	null	null	1	lx16.bmp	null
19	18	male	1	630	null	null	1	lx8.bmp	null
19	18	male	1	642	null	null	1	lx11.bmp	null
19	18	male	1	828	null	null	1	lx7.bmp	null
19	18	male	1	706	null	null	1	lx2.bmp	null
19	18	male	1	862	null	null	1	lx13.bmp	null
19	18	male	1	576	null	null	1	lx1.bmp	null
19	18	male	1	596	null	null	1	lx6.bmp	null
19	18	male	1	623	null	null	1	lx9.bmp	null
19	18	male	1	660	null	null	1	lx4.bmp	null
19	18	male	1	773	1	2593	2	lx3.bmp	q1.bmp
19	18	male	1	740	1	955	2	lx8.bmp	q2.bmp
19	18	male	1	625	1	1050	2	lx11.bmp	q1.bmp
19	18	male	1	608	1	673	2	lx2.bmp	p2.bmp
19	18	male	1	969	1	1272	2	lx9.bmp	p1.bmp
19	18	male	1	563	1	748	2	lx13.bmp	p1.bmp
19	18	male	1	564	1	743	2	lx10.bmp	p2.bmp
19	18	male	1	491	1	502	2	lx14.bmp	p2.bmp
19	18	male	1	505	1	626	2	lx7.bmp	q1.bmp
19	18	male	1	591	1	541	2	lx6.bmp	p2.bmp
19	18	male	1	671	1	479	2	lx16.bmp	q2.bmp
19	18	male	1	545	1	448	2	lx5.bmp	p1.bmp
19	18	male	1	515	0	593	2	lx15.bmp	q1.bmp
19	18	male	1	835	1	1431	2	lx4.bmp	q2.bmp
19	18	male	1	589	1	530	2	lx12.bmp	q2.bmp
19	18	male	1	568	1	1231	2	lx1.bmp	p1.bmp
19	18	male	1	691	1	2812	3	lx7.bmp	p2.bmp
19	18	male	1	1201	1	484	3	lx9.bmp	q2.bmp
19	18	male	1	842	1	582	3	lx3.bmp	p1.bmp
19	18	male	1	594	1	441	4	a9.bmp	p1.bmp
19	18	male	1	942	1	867	6	b4.bmp	q1.bmp
19	18	male	1	763	1	530	6	b20.bmp	q1.bmp
19	18	male	1	785	1	816	5	a8.bmp	q2.bmp
19	18	male	1	694	1	605	6	b6.bmp	q1.bmp
19	18	male	1	562	1	509	6	b15.bmp	p1.bmp
19	18	male	1	623	1	462	4	a4.bmp	q1.bmp
19	18	male	1	656	1	658	4	a19.bmp	p1.bmp
19	18	male	1	672	1	634	5	a5.bmp	q2.bmp
19	18	male	1	482	0	782	5	a17.bmp	p2.bmp
19	18	male	1	470	1	654	4	a13.bmp	p1.bmp
19	18	male	1	658	1	714	7	b17.bmp	q2.bmp
19	18	male	1	605	1	1049	4	a15.bmp	q1.bmp
19	18	male	1	583	1	499	7	b21.bmp	q2.bmp
19	18	male	1	910	1	523	6	b12.bmp	p1.bmp
19	18	male	1	540	1	480	4	a6.bmp	p1.bmp
19	18	male	1	1012	1	1269	6	b11.bmp	q1.bmp
19	18	male	1	529	1	377	5	a14.bmp	p2.bmp
19	18	male	1	965	1	518	5	a12.bmp	q2.bmp
19	18	male	1	483	1	620	7	b16.bmp	p2.bmp
19	18	male	1	493	1	505	4	a11.bmp	q1.bmp
19	18	male	1	1320	1	655	6	b14.bmp	q1.bmp
19	18	male	1	899	1	505	6	b2.bmp	p1.bmp
19	18	male	1	565	1	637	4	a18.bmp	q1.bmp
19	18	male	1	654	1	426	7	b13.bmp	p2.bmp
19	18	male	1	659	1	710	4	a1.bmp	p1.bmp
19	18	male	1	667	1	599	6	b9.bmp	q1.bmp
19	18	male	1	925	1	452	7	b8.bmp	p2.bmp
19	18	male	1	1265	1	728	6	b18.bmp	p1.bmp
19	18	male	1	949	1	534	7	b3.bmp	p2.bmp
19	18	male	1	647	1	485	5	a21.bmp	p2.bmp
19	18	male	1	479	1	498	7	b7.bmp	q2.bmp
19	18	male	1	1271	1	488	5	a7.bmp	p2.bmp
19	18	male	1	688	1	344	5	a10.bmp	p2.bmp
19	18	male	1	601	1	465	5	a20.bmp	q2.bmp
19	18	male	1	648	1	629	6	b1.bmp	q1.bmp
19	18	male	1	759	1	552	5	a16.bmp	q2.bmp
19	18	male	1	551	1	712	7	b10.bmp	p2.bmp
19	18	male	1	804	1	477	5	a2.bmp	p2.bmp
19	18	male	1	850	1	694	7	b5.bmp	p2.bmp
19	18	male	1	842	1	509	5	a3.bmp	p2.bmp
19	18	male	1	833	1	501	7	b19.bmp	p2.bmp
19	18	male	1	622	1	1296	3	lx1.bmp	q1.bmp
19	18	male	1	505	1	529	3	lx10.bmp	q1.bmp
19	18	male	1	604	1	464	3	lx15.bmp	p2.bmp
19	18	male	1	669	1	492	4	a12.bmp	p1.bmp
19	18	male	1	836	1	486	4	a3.bmp	q1.bmp
19	18	male	1	1060	1	928	4	a10.bmp	q1.bmp
19	18	male	1	926	1	570	7	b11.bmp	p2.bmp
19	18	male	1	579	1	604	4	a17.bmp	q1.bmp
19	18	male	1	566	1	650	4	a21.bmp	q1.bmp
19	18	male	1	590	1	480	4	a8.bmp	p1.bmp
19	18	male	1	650	1	599	7	b14.bmp	p2.bmp
19	18	male	1	469	1	461	5	a9.bmp	q2.bmp
19	18	male	1	460	1	484	7	b4.bmp	p2.bmp
19	18	male	1	538	1	669	6	b21.bmp	p1.bmp
19	18	male	1	881	1	515	7	b12.bmp	q2.bmp
19	18	male	1	557	1	754	4	a7.bmp	q1.bmp
19	18	male	1	560	1	427	7	b1.bmp	p2.bmp
19	18	male	1	488	1	583	4	a16.bmp	p1.bmp
19	18	male	1	435	1	329	7	b20.bmp	p2.bmp
19	18	male	1	439	1	439	7	b18.bmp	q2.bmp
19	18	male	1	426	1	325	5	a11.bmp	p2.bmp
19	18	male	1	397	1	406	6	b19.bmp	q1.bmp
19	18	male	1	393	1	456	6	b7.bmp	p1.bmp
19	18	male	1	383	1	368	4	a20.bmp	p1.bmp
19	18	male	1	577	1	508	4	a2.bmp	q1.bmp
19	18	male	1	522	1	340	5	a4.bmp	p2.bmp
19	18	male	1	413	1	569	6	b3.bmp	q1.bmp
19	18	male	1	751	1	428	6	b10.bmp	q1.bmp
19	18	male	1	517	1	367	5	a18.bmp	p2.bmp
19	18	male	1	541	1	727	6	b5.bmp	q1.bmp
19	18	male	1	552	1	459	4	a5.bmp	p1.bmp
19	18	male	1	500	1	446	5	a6.bmp	q2.bmp
19	18	male	1	723	1	456	7	b15.bmp	q2.bmp
19	18	male	1	498	1	400	7	b9.bmp	p2.bmp
19	18	male	1	794	1	556	6	b17.bmp	p1.bmp
19	18	male	1	564	1	596	4	a14.bmp	q1.bmp
19	18	male	1	963	1	517	5	a13.bmp	q2.bmp
19	18	male	1	664	1	491	5	a15.bmp	p2.bmp
19	18	male	1	580	1	459	5	a19.bmp	q2.bmp
19	18	male	1	810	1	542	6	b16.bmp	q1.bmp
19	18	male	1	925	1	533	5	a1.bmp	q2.bmp
19	18	male	1	791	1	431	7	b6.bmp	p2.bmp
19	18	male	1	719	1	381	7	b2.bmp	q2.bmp
19	18	male	1	658	1	636	6	b8.bmp	q1.bmp
19	18	male	1	546	1	482	6	b13.bmp	q1.bmp
