# Supplementary material for: What Directions Do We Look at Power from? Up-Down, Left-Right, and Front-Back
Source: PLoS One. 2015 Jul 10;10(7):e0132756. doi: 10.1371/journal.pone.0132756 (PMC4498758; doi:10.1371/journal.pone.0132756)
Supplement: S2 File — (ZIP) [file pone.0132756.s002.zip › S2-The Raw Data of Experiment 2/Subject2.xls]

## Sheet: Sheet1
Subject	Age	Sex	Expprime.ACC	Expprime.RT	Expprobe.ACC	Expprobe.RT	stimtype	stimulus1	stimulus2
2	21	female	1	1075	null	null	1	lx4.bmp	null
2	21	female	1	724	null	null	1	lx3.bmp	null
2	21	female	1	2221	null	null	1	lx14.bmp	null
2	21	female	1	1781	null	null	1	lx9.bmp	null
2	21	female	1	959	null	null	1	lx6.bmp	null
2	21	female	1	897	null	null	1	lx10.bmp	null
2	21	female	0	1175	null	null	1	lx15.bmp	null
2	21	female	1	647	null	null	1	lx1.bmp	null
2	21	female	1	818	null	null	1	lx13.bmp	null
2	21	female	1	1527	null	null	1	lx16.bmp	null
2	21	female	1	773	null	null	1	lx2.bmp	null
2	21	female	1	764	null	null	1	lx12.bmp	null
2	21	female	1	513	null	null	1	lx11.bmp	null
2	21	female	1	659	null	null	1	lx7.bmp	null
2	21	female	1	607	null	null	1	lx8.bmp	null
2	21	female	1	936	null	null	1	lx5.bmp	null
2	21	female	1	668	1	1244	2	lx2.bmp	p2.bmp
2	21	female	1	452	1	747	2	lx8.bmp	q2.bmp
2	21	female	1	624	1	1111	2	lx1.bmp	p1.bmp
2	21	female	1	893	1	821	2	lx14.bmp	p2.bmp
2	21	female	1	792	1	963	2	lx16.bmp	q2.bmp
2	21	female	1	575	1	760	2	lx7.bmp	q1.bmp
2	21	female	1	708	1	725	2	lx6.bmp	p2.bmp
2	21	female	1	849	1	535	2	lx4.bmp	q2.bmp
2	21	female	1	747	1	782	2	lx3.bmp	q1.bmp
2	21	female	0	744	1	1236	2	lx15.bmp	q1.bmp
2	21	female	1	769	1	611	2	lx13.bmp	p1.bmp
2	21	female	1	2368	1	655	2	lx11.bmp	q1.bmp
2	21	female	1	783	1	664	2	lx10.bmp	p2.bmp
2	21	female	1	814	1	615	2	lx12.bmp	q2.bmp
2	21	female	1	990	1	672	2	lx5.bmp	p1.bmp
2	21	female	1	879	1	751	2	lx9.bmp	p1.bmp
2	21	female	1	624	1	642	3	lx4.bmp	q2.bmp
2	21	female	1	778	1	765	3	lx14.bmp	p2.bmp
2	21	female	1	757	1	800	3	lx7.bmp	p1.bmp
2	21	female	1	1079	1	712	6	b12.bmp	p1.bmp
2	21	female	1	1751	1	509	6	b11.bmp	q1.bmp
2	21	female	1	879	1	583	7	b19.bmp	p2.bmp
2	21	female	1	593	0	677	4	a18.bmp	q1.bmp
2	21	female	1	1425	1	633	7	b17.bmp	q2.bmp
2	21	female	1	607	1	455	4	a15.bmp	q1.bmp
2	21	female	1	664	1	588	7	b16.bmp	p2.bmp
2	21	female	1	765	1	729	4	a4.bmp	q1.bmp
2	21	female	1	823	1	663	5	a8.bmp	q2.bmp
2	21	female	1	1374	1	707	7	b3.bmp	p2.bmp
2	21	female	1	813	1	676	4	a13.bmp	p1.bmp
2	21	female	1	1583	1	677	7	b10.bmp	p2.bmp
2	21	female	1	721	1	605	5	a20.bmp	q2.bmp
2	21	female	1	623	1	786	5	a2.bmp	p2.bmp
2	21	female	1	1293	1	733	7	b5.bmp	p2.bmp
2	21	female	1	968	1	694	6	b2.bmp	p1.bmp
2	21	female	1	665	1	575	5	a10.bmp	p2.bmp
2	21	female	1	619	1	1006	6	b20.bmp	q1.bmp
2	21	female	1	687	1	585	7	b21.bmp	q2.bmp
2	21	female	1	558	1	892	5	a16.bmp	q2.bmp
2	21	female	1	757	1	694	6	b4.bmp	q1.bmp
2	21	female	1	625	1	562	5	a12.bmp	q2.bmp
2	21	female	1	1157	1	633	5	a21.bmp	p2.bmp
2	21	female	1	678	1	514	6	b1.bmp	q1.bmp
2	21	female	1	765	1	694	5	a3.bmp	p2.bmp
2	21	female	1	725	1	478	6	b9.bmp	q1.bmp
2	21	female	1	603	1	1007	4	a9.bmp	p1.bmp
2	21	female	1	857	1	474	6	b6.bmp	q1.bmp
2	21	female	1	748	1	774	7	b8.bmp	p2.bmp
2	21	female	1	615	1	728	4	a6.bmp	p1.bmp
2	21	female	1	1244	1	452	7	b7.bmp	q2.bmp
2	21	female	1	704	1	549	6	b15.bmp	p1.bmp
2	21	female	1	532	1	804	5	a5.bmp	q2.bmp
2	21	female	1	730	1	836	5	a17.bmp	p2.bmp
2	21	female	1	685	1	611	7	b13.bmp	p2.bmp
2	21	female	1	1275	0	707	6	b18.bmp	p1.bmp
2	21	female	1	729	1	663	6	b14.bmp	q1.bmp
2	21	female	1	629	1	676	4	a19.bmp	p1.bmp
2	21	female	1	659	1	664	5	a7.bmp	p2.bmp
2	21	female	0	1144	1	651	4	a1.bmp	p1.bmp
2	21	female	1	549	1	734	4	a11.bmp	q1.bmp
2	21	female	1	691	1	685	5	a14.bmp	p2.bmp
2	21	female	0	844	1	752	3	lx13.bmp	q1.bmp
2	21	female	1	791	1	1098	3	lx11.bmp	p2.bmp
2	21	female	1	590	1	548	3	lx4.bmp	q1.bmp
2	21	female	1	818	1	420	6	b13.bmp	q1.bmp
2	21	female	1	589	1	592	5	a4.bmp	p2.bmp
2	21	female	1	850	1	611	7	b1.bmp	p2.bmp
2	21	female	1	849	1	623	4	a17.bmp	q1.bmp
2	21	female	1	730	1	681	5	a6.bmp	q2.bmp
2	21	female	1	726	1	589	4	a8.bmp	p1.bmp
2	21	female	1	694	1	650	7	b15.bmp	q2.bmp
2	21	female	1	616	1	1125	4	a5.bmp	p1.bmp
2	21	female	1	550	1	702	5	a19.bmp	q2.bmp
2	21	female	1	845	1	715	7	b9.bmp	p2.bmp
2	21	female	1	827	1	509	6	b5.bmp	q1.bmp
2	21	female	1	579	1	698	4	a12.bmp	p1.bmp
2	21	female	1	652	1	822	5	a18.bmp	p2.bmp
2	21	female	1	914	1	649	5	a1.bmp	q2.bmp
2	21	female	1	452	1	574	4	a10.bmp	q1.bmp
2	21	female	1	905	1	403	6	b3.bmp	q1.bmp
2	21	female	1	915	1	734	7	b4.bmp	p2.bmp
2	21	female	1	709	1	614	5	a15.bmp	p2.bmp
2	21	female	1	981	1	429	6	b8.bmp	q1.bmp
2	21	female	1	677	1	517	6	b17.bmp	p1.bmp
2	21	female	1	760	1	716	7	b20.bmp	p2.bmp
2	21	female	1	506	1	651	4	a20.bmp	p1.bmp
2	21	female	1	572	1	447	6	b19.bmp	q1.bmp
2	21	female	1	883	1	391	6	b16.bmp	q1.bmp
2	21	female	0	1315	1	690	6	b10.bmp	q1.bmp
2	21	female	1	1550	1	716	7	b14.bmp	p2.bmp
2	21	female	1	722	1	650	7	b12.bmp	q2.bmp
2	21	female	1	941	1	954	4	a2.bmp	q1.bmp
2	21	female	1	576	1	712	5	a11.bmp	p2.bmp
2	21	female	1	566	1	618	7	b11.bmp	p2.bmp
2	21	female	1	678	1	491	7	b6.bmp	p2.bmp
2	21	female	1	535	1	712	5	a9.bmp	q2.bmp
2	21	female	1	712	1	570	4	a16.bmp	p1.bmp
2	21	female	1	629	1	592	4	a7.bmp	q1.bmp
2	21	female	1	1271	1	897	4	a3.bmp	q1.bmp
2	21	female	1	523	1	504	6	b7.bmp	p1.bmp
2	21	female	1	594	1	738	4	a21.bmp	q1.bmp
2	21	female	1	628	1	521	4	a14.bmp	q1.bmp
2	21	female	1	919	1	523	5	a13.bmp	q2.bmp
2	21	female	1	1003	1	579	7	b2.bmp	q2.bmp
2	21	female	1	656	1	470	7	b18.bmp	q2.bmp
2	21	female	1	682	1	500	6	b21.bmp	p1.bmp
