# Supplementary material for: What Directions Do We Look at Power from? Up-Down, Left-Right, and Front-Back
Source: PLoS One. 2015 Jul 10;10(7):e0132756. doi: 10.1371/journal.pone.0132756 (PMC4498758; doi:10.1371/journal.pone.0132756)
Supplement: S2 File — (ZIP) [file pone.0132756.s002.zip › S2-The Raw Data of Experiment 2/Subject20.xls]

## Sheet: Sheet1
Subject	Age	Sex	Expprime.ACC	Expprime.RT	Expprobe.ACC	Expprobe.RT	stimtype	stimulus1	stimulus2
20	18	male	1	1256	null	null	1	lx11.bmp	null
20	18	male	1	686	null	null	1	lx12.bmp	null
20	18	male	1	544	null	null	1	lx5.bmp	null
20	18	male	1	1020	null	null	1	lx13.bmp	null
20	18	male	1	576	null	null	1	lx14.bmp	null
20	18	male	1	484	null	null	1	lx1.bmp	null
20	18	male	1	655	null	null	1	lx9.bmp	null
20	18	male	1	961	null	null	1	lx3.bmp	null
20	18	male	1	778	null	null	1	lx7.bmp	null
20	18	male	1	451	null	null	1	lx10.bmp	null
20	18	male	1	834	null	null	1	lx8.bmp	null
20	18	male	1	715	null	null	1	lx6.bmp	null
20	18	male	1	668	null	null	1	lx4.bmp	null
20	18	male	0	542	null	null	1	lx15.bmp	null
20	18	male	1	703	null	null	1	lx2.bmp	null
20	18	male	1	610	null	null	1	lx16.bmp	null
20	18	male	1	740	1	3375	2	lx1.bmp	p1.bmp
20	18	male	1	1109	1	231	2	lx15.bmp	q1.bmp
20	18	male	1	673	1	278	2	lx6.bmp	p2.bmp
20	18	male	1	506	1	240	2	lx2.bmp	p2.bmp
20	18	male	1	689	0	263	2	lx14.bmp	p2.bmp
20	18	male	1	668	1	683	2	lx11.bmp	q1.bmp
20	18	male	1	699	1	612	2	lx8.bmp	q2.bmp
20	18	male	1	694	1	614	2	lx13.bmp	p1.bmp
20	18	male	1	887	1	527	2	lx10.bmp	p2.bmp
20	18	male	1	610	1	794	2	lx16.bmp	q2.bmp
20	18	male	1	895	1	475	2	lx4.bmp	q2.bmp
20	18	male	1	742	1	655	2	lx7.bmp	q1.bmp
20	18	male	1	886	1	716	2	lx5.bmp	p1.bmp
20	18	male	1	592	1	601	2	lx9.bmp	p1.bmp
20	18	male	1	543	0	398	2	lx12.bmp	q2.bmp
20	18	male	1	775	1	505	2	lx3.bmp	q1.bmp
20	18	male	1	573	1	446	3	lx7.bmp	p2.bmp
20	18	male	1	701	1	591	3	lx3.bmp	p1.bmp
20	18	male	1	727	1	523	3	lx9.bmp	q2.bmp
20	18	male	1	944	1	655	5	a16.bmp	q2.bmp
20	18	male	1	739	1	436	5	a5.bmp	q2.bmp
20	18	male	1	900	1	804	5	a14.bmp	p2.bmp
20	18	male	1	703	1	550	6	b4.bmp	q1.bmp
20	18	male	1	643	1	521	7	b16.bmp	p2.bmp
20	18	male	1	928	1	644	6	b9.bmp	q1.bmp
20	18	male	1	557	1	529	6	b15.bmp	p1.bmp
20	18	male	1	763	1	789	6	b14.bmp	q1.bmp
20	18	male	1	1047	1	496	6	b2.bmp	p1.bmp
20	18	male	1	936	1	792	6	b1.bmp	q1.bmp
20	18	male	1	573	1	648	7	b7.bmp	q2.bmp
20	18	male	1	605	1	519	5	a7.bmp	p2.bmp
20	18	male	1	650	1	509	7	b8.bmp	p2.bmp
20	18	male	1	888	1	500	5	a3.bmp	p2.bmp
20	18	male	1	845	1	547	7	b17.bmp	q2.bmp
20	18	male	1	661	1	739	6	b20.bmp	q1.bmp
20	18	male	1	1297	1	639	5	a8.bmp	q2.bmp
20	18	male	1	617	1	574	4	a11.bmp	q1.bmp
20	18	male	0	928	1	852	6	b12.bmp	p1.bmp
20	18	male	1	600	1	590	7	b19.bmp	p2.bmp
20	18	male	1	704	1	431	5	a12.bmp	q2.bmp
20	18	male	1	832	1	514	4	a9.bmp	p1.bmp
20	18	male	1	898	1	555	6	b11.bmp	q1.bmp
20	18	male	1	712	1	562	4	a19.bmp	p1.bmp
20	18	male	1	643	1	642	4	a6.bmp	p1.bmp
20	18	male	1	1312	1	542	7	b3.bmp	p2.bmp
20	18	male	1	631	1	598	5	a21.bmp	p2.bmp
20	18	male	1	797	1	527	6	b6.bmp	q1.bmp
20	18	male	1	1324	1	468	7	b21.bmp	q2.bmp
20	18	male	1	876	1	650	7	b5.bmp	p2.bmp
20	18	male	1	1230	1	482	7	b10.bmp	p2.bmp
20	18	male	1	1829	1	473	7	b13.bmp	p2.bmp
20	18	male	1	711	1	713	4	a13.bmp	p1.bmp
20	18	male	1	689	1	525	6	b18.bmp	p1.bmp
20	18	male	0	566	1	727	4	a18.bmp	q1.bmp
20	18	male	1	734	1	690	5	a2.bmp	p2.bmp
20	18	male	1	588	1	560	5	a10.bmp	p2.bmp
20	18	male	1	577	1	434	4	a4.bmp	q1.bmp
20	18	male	1	595	1	434	5	a17.bmp	p2.bmp
20	18	male	1	1026	1	484	5	a20.bmp	q2.bmp
20	18	male	1	1046	1	597	4	a15.bmp	q1.bmp
20	18	male	1	944	1	540	4	a1.bmp	p1.bmp
20	18	male	1	753	1	464	3	lx10.bmp	q1.bmp
20	18	male	1	839	1	379	3	lx1.bmp	q1.bmp
20	18	male	1	591	1	512	3	lx15.bmp	p2.bmp
20	18	male	1	723	1	415	5	a6.bmp	q2.bmp
20	18	male	1	771	1	470	4	a12.bmp	p1.bmp
20	18	male	1	567	1	447	4	a7.bmp	q1.bmp
20	18	male	1	502	1	477	4	a5.bmp	p1.bmp
20	18	male	1	615	1	363	6	b8.bmp	q1.bmp
20	18	male	1	616	1	479	5	a11.bmp	p2.bmp
20	18	male	1	660	1	448	7	b15.bmp	q2.bmp
20	18	male	1	750	1	498	7	b6.bmp	p2.bmp
20	18	male	1	895	1	456	7	b11.bmp	p2.bmp
20	18	male	1	630	1	468	7	b20.bmp	p2.bmp
20	18	male	1	681	1	477	7	b14.bmp	p2.bmp
20	18	male	1	649	1	461	5	a18.bmp	p2.bmp
20	18	male	1	548	1	395	5	a4.bmp	p2.bmp
20	18	male	1	585	1	421	6	b10.bmp	q1.bmp
20	18	male	1	789	1	492	5	a15.bmp	p2.bmp
20	18	male	1	2714	1	428	6	b5.bmp	q1.bmp
20	18	male	1	578	1	612	4	a20.bmp	p1.bmp
20	18	male	1	660	1	510	6	b21.bmp	p1.bmp
20	18	male	1	967	1	435	4	a10.bmp	q1.bmp
20	18	male	1	707	1	634	7	b1.bmp	p2.bmp
20	18	male	1	656	1	434	7	b2.bmp	q2.bmp
20	18	male	1	841	1	396	6	b16.bmp	q1.bmp
20	18	male	1	894	1	345	6	b3.bmp	q1.bmp
20	18	male	1	772	1	440	4	a16.bmp	p1.bmp
20	18	male	1	779	1	403	4	a17.bmp	q1.bmp
20	18	male	1	632	1	335	5	a13.bmp	q2.bmp
20	18	male	0	484	1	622	5	a9.bmp	q2.bmp
20	18	male	1	939	1	523	6	b7.bmp	p1.bmp
20	18	male	1	556	1	541	4	a8.bmp	p1.bmp
20	18	male	1	883	1	348	5	a19.bmp	q2.bmp
20	18	male	1	635	1	544	4	a21.bmp	q1.bmp
20	18	male	1	1452	1	497	4	a14.bmp	q1.bmp
20	18	male	1	1330	1	471	7	b4.bmp	p2.bmp
20	18	male	1	932	1	371	4	a3.bmp	q1.bmp
20	18	male	1	920	1	315	5	a1.bmp	q2.bmp
20	18	male	1	686	1	520	7	b9.bmp	p2.bmp
20	18	male	1	624	1	309	7	b18.bmp	q2.bmp
20	18	male	1	994	1	404	6	b19.bmp	q1.bmp
20	18	male	1	936	1	514	6	b17.bmp	p1.bmp
20	18	male	1	704	1	467	7	b12.bmp	q2.bmp
20	18	male	1	726	1	549	4	a2.bmp	q1.bmp
20	18	male	1	1146	1	349	6	b13.bmp	q1.bmp
