# Supplementary material for: What Directions Do We Look at Power from? Up-Down, Left-Right, and Front-Back
Source: PLoS One. 2015 Jul 10;10(7):e0132756. doi: 10.1371/journal.pone.0132756 (PMC4498758; doi:10.1371/journal.pone.0132756)
Supplement: S2 File — (ZIP) [file pone.0132756.s002.zip › S2-The Raw Data of Experiment 2/Subject21.xls]

## Sheet: Sheet1
Subject	Age	Sex	Expprime.ACC	Expprime.RT	Expprobe.ACC	Expprobe.RT	stimtype	stimulus1	stimulus2
21	19	female	1	1479	null	null	1	lx8.bmp	null
21	19	female	1	1859	null	null	1	lx13.bmp	null
21	19	female	1	633	null	null	1	lx15.bmp	null
21	19	female	1	680	null	null	1	lx9.bmp	null
21	19	female	1	1157	null	null	1	lx4.bmp	null
21	19	female	1	820	null	null	1	lx14.bmp	null
21	19	female	1	556	null	null	1	lx3.bmp	null
21	19	female	1	708	null	null	1	lx1.bmp	null
21	19	female	1	494	null	null	1	lx7.bmp	null
21	19	female	1	612	null	null	1	lx16.bmp	null
21	19	female	1	688	null	null	1	lx12.bmp	null
21	19	female	1	588	null	null	1	lx11.bmp	null
21	19	female	1	760	null	null	1	lx6.bmp	null
21	19	female	1	482	null	null	1	lx5.bmp	null
21	19	female	1	969	null	null	1	lx2.bmp	null
21	19	female	1	654	null	null	1	lx10.bmp	null
21	19	female	1	1472	1	2577	2	lx16.bmp	q2.bmp
21	19	female	1	930	1	1342	2	lx7.bmp	q1.bmp
21	19	female	1	586	1	567	2	lx13.bmp	p1.bmp
21	19	female	1	703	1	867	2	lx5.bmp	p1.bmp
21	19	female	1	1001	1	1016	2	lx15.bmp	q1.bmp
21	19	female	1	610	1	777	2	lx1.bmp	p1.bmp
21	19	female	1	1282	1	1147	2	lx14.bmp	p2.bmp
21	19	female	1	1561	1	560	2	lx12.bmp	q2.bmp
21	19	female	1	942	1	838	2	lx9.bmp	p1.bmp
21	19	female	1	636	1	1343	2	lx6.bmp	p2.bmp
21	19	female	1	581	1	527	2	lx4.bmp	q2.bmp
21	19	female	1	1266	1	729	2	lx11.bmp	q1.bmp
21	19	female	1	555	1	685	2	lx8.bmp	q2.bmp
21	19	female	1	493	1	541	2	lx3.bmp	q1.bmp
21	19	female	1	556	1	585	2	lx10.bmp	p2.bmp
21	19	female	1	619	1	619	2	lx2.bmp	p2.bmp
21	19	female	1	646	1	848	3	lx10.bmp	p2.bmp
21	19	female	1	581	1	880	3	lx5.bmp	q2.bmp
21	19	female	1	591	1	458	3	lx4.bmp	p1.bmp
21	19	female	1	678	1	669	5	a8.bmp	q2.bmp
21	19	female	1	659	1	496	7	b17.bmp	q2.bmp
21	19	female	1	639	1	554	6	b20.bmp	q1.bmp
21	19	female	1	815	1	552	7	b7.bmp	q2.bmp
21	19	female	1	734	1	436	6	b14.bmp	q1.bmp
21	19	female	1	607	1	484	4	a11.bmp	q1.bmp
21	19	female	1	695	1	813	5	a17.bmp	p2.bmp
21	19	female	1	602	1	563	6	b15.bmp	p1.bmp
21	19	female	1	620	1	1085	7	b19.bmp	p2.bmp
21	19	female	1	578	1	499	4	a1.bmp	p1.bmp
21	19	female	1	598	1	639	6	b6.bmp	q1.bmp
21	19	female	1	528	1	473	6	b4.bmp	q1.bmp
21	19	female	1	717	1	571	7	b5.bmp	p2.bmp
21	19	female	1	597	1	602	5	a2.bmp	p2.bmp
21	19	female	1	656	1	388	7	b21.bmp	q2.bmp
21	19	female	1	505	1	496	5	a21.bmp	p2.bmp
21	19	female	1	605	1	479	4	a13.bmp	p1.bmp
21	19	female	1	631	1	818	5	a20.bmp	q2.bmp
21	19	female	1	547	1	570	7	b16.bmp	p2.bmp
21	19	female	1	620	1	1269	4	a6.bmp	p1.bmp
21	19	female	1	497	1	578	4	a9.bmp	p1.bmp
21	19	female	1	460	1	479	5	a12.bmp	q2.bmp
21	19	female	1	797	1	522	6	b2.bmp	p1.bmp
21	19	female	1	1198	1	489	6	b11.bmp	q1.bmp
21	19	female	1	693	1	512	4	a4.bmp	q1.bmp
21	19	female	1	778	1	415	5	a5.bmp	q2.bmp
21	19	female	1	1261	1	418	6	b1.bmp	q1.bmp
21	19	female	1	593	1	538	7	b10.bmp	p2.bmp
21	19	female	1	578	1	514	5	a16.bmp	q2.bmp
21	19	female	1	510	1	483	5	a10.bmp	p2.bmp
21	19	female	1	594	1	668	6	b12.bmp	p1.bmp
21	19	female	1	520	1	648	4	a18.bmp	q1.bmp
21	19	female	1	586	1	587	7	b13.bmp	p2.bmp
21	19	female	1	522	1	369	5	a3.bmp	p2.bmp
21	19	female	1	542	1	420	7	b8.bmp	p2.bmp
21	19	female	1	561	1	558	7	b3.bmp	p2.bmp
21	19	female	1	551	1	446	6	b9.bmp	q1.bmp
21	19	female	1	534	1	548	5	a7.bmp	p2.bmp
21	19	female	1	467	1	331	5	a14.bmp	p2.bmp
21	19	female	1	571	1	461	6	b18.bmp	p1.bmp
21	19	female	1	623	1	1152	4	a19.bmp	p1.bmp
21	19	female	1	545	1	488	4	a15.bmp	q1.bmp
21	19	female	1	548	1	956	3	lx16.bmp	p2.bmp
21	19	female	1	528	1	523	3	lx14.bmp	q1.bmp
21	19	female	1	591	1	572	3	lx2.bmp	q1.bmp
21	19	female	1	557	1	509	7	b2.bmp	q2.bmp
21	19	female	1	837	1	451	4	a12.bmp	p1.bmp
21	19	female	1	587	1	394	4	a16.bmp	p1.bmp
21	19	female	1	870	1	422	4	a20.bmp	p1.bmp
21	19	female	1	470	1	421	5	a4.bmp	p2.bmp
21	19	female	1	757	1	538	4	a3.bmp	q1.bmp
21	19	female	1	480	1	490	5	a1.bmp	q2.bmp
21	19	female	1	927	1	508	4	a10.bmp	q1.bmp
21	19	female	1	583	1	531	5	a19.bmp	q2.bmp
21	19	female	1	570	1	525	7	b9.bmp	p2.bmp
21	19	female	1	816	1	556	6	b17.bmp	p1.bmp
21	19	female	1	996	1	384	7	b12.bmp	q2.bmp
21	19	female	1	563	1	385	7	b4.bmp	p2.bmp
21	19	female	1	971	1	376	7	b15.bmp	q2.bmp
21	19	female	1	561	1	444	6	b21.bmp	p1.bmp
21	19	female	1	472	1	521	7	b6.bmp	p2.bmp
21	19	female	1	487	1	467	4	a2.bmp	q1.bmp
21	19	female	1	660	1	550	7	b14.bmp	p2.bmp
21	19	female	1	510	1	476	4	a17.bmp	q1.bmp
21	19	female	1	523	1	309	6	b5.bmp	q1.bmp
21	19	female	1	576	1	344	7	b20.bmp	p2.bmp
21	19	female	1	1255	0	931	6	b13.bmp	q1.bmp
21	19	female	1	1356	1	1000	4	a7.bmp	q1.bmp
21	19	female	1	588	1	388	5	a18.bmp	p2.bmp
21	19	female	1	566	1	363	5	a13.bmp	q2.bmp
21	19	female	1	512	1	392	6	b19.bmp	q1.bmp
21	19	female	1	473	1	472	6	b3.bmp	q1.bmp
21	19	female	1	672	1	531	4	a5.bmp	p1.bmp
21	19	female	1	1021	1	357	7	b18.bmp	q2.bmp
21	19	female	1	556	1	429	4	a21.bmp	q1.bmp
21	19	female	1	473	1	434	6	b10.bmp	q1.bmp
21	19	female	1	1045	1	399	7	b11.bmp	p2.bmp
21	19	female	1	504	1	425	6	b7.bmp	p1.bmp
21	19	female	1	880	1	556	5	a6.bmp	q2.bmp
21	19	female	1	576	1	530	7	b1.bmp	p2.bmp
21	19	female	1	498	1	367	5	a9.bmp	q2.bmp
21	19	female	1	464	1	444	4	a14.bmp	q1.bmp
21	19	female	1	432	1	323	5	a11.bmp	p2.bmp
21	19	female	1	564	1	476	4	a8.bmp	p1.bmp
21	19	female	1	583	1	323	6	b16.bmp	q1.bmp
21	19	female	1	636	1	360	6	b8.bmp	q1.bmp
21	19	female	1	572	1	421	5	a15.bmp	p2.bmp
