# Supplementary material for: What Directions Do We Look at Power from? Up-Down, Left-Right, and Front-Back
Source: PLoS One. 2015 Jul 10;10(7):e0132756. doi: 10.1371/journal.pone.0132756 (PMC4498758; doi:10.1371/journal.pone.0132756)
Supplement: S2 File — (ZIP) [file pone.0132756.s002.zip › S2-The Raw Data of Experiment 2/Subject22.xls]

## Sheet: Sheet1
Subject	Age	Sex	Expprime.ACC	Expprime.RT	Expprobe.ACC	Expprobe.RT	stimtype	stimulus1	stimulus2
22	19	female	1	692	null	null	1	lx16.bmp	null
22	19	female	1	785	null	null	1	lx2.bmp	null
22	19	female	1	736	null	null	1	lx12.bmp	null
22	19	female	1	579	null	null	1	lx1.bmp	null
22	19	female	1	554	null	null	1	lx8.bmp	null
22	19	female	1	692	null	null	1	lx6.bmp	null
22	19	female	1	684	null	null	1	lx14.bmp	null
22	19	female	1	726	null	null	1	lx4.bmp	null
22	19	female	1	806	null	null	1	lx13.bmp	null
22	19	female	1	608	null	null	1	lx3.bmp	null
22	19	female	1	628	null	null	1	lx7.bmp	null
22	19	female	1	709	null	null	1	lx9.bmp	null
22	19	female	1	797	null	null	1	lx11.bmp	null
22	19	female	1	494	null	null	1	lx15.bmp	null
22	19	female	1	544	null	null	1	lx10.bmp	null
22	19	female	1	557	null	null	1	lx5.bmp	null
22	19	female	1	888	1	1094	2	lx16.bmp	q2.bmp
22	19	female	1	614	1	810	2	lx4.bmp	q2.bmp
22	19	female	1	555	1	698	2	lx11.bmp	q1.bmp
22	19	female	1	525	1	490	2	lx1.bmp	p1.bmp
22	19	female	1	735	1	473	2	lx2.bmp	p2.bmp
22	19	female	1	539	1	413	2	lx5.bmp	p1.bmp
22	19	female	1	627	1	618	2	lx15.bmp	q1.bmp
22	19	female	1	589	1	572	2	lx8.bmp	q2.bmp
22	19	female	1	560	1	680	2	lx3.bmp	q1.bmp
22	19	female	1	752	1	812	2	lx9.bmp	p1.bmp
22	19	female	1	530	1	566	2	lx12.bmp	q2.bmp
22	19	female	1	493	1	688	2	lx14.bmp	p2.bmp
22	19	female	1	596	1	833	2	lx7.bmp	q1.bmp
22	19	female	1	525	1	574	2	lx13.bmp	p1.bmp
22	19	female	1	691	1	516	2	lx6.bmp	p2.bmp
22	19	female	1	598	1	520	2	lx10.bmp	p2.bmp
22	19	female	1	867	1	949	3	lx14.bmp	p2.bmp
22	19	female	1	681	1	493	3	lx4.bmp	q2.bmp
22	19	female	1	556	1	627	3	lx7.bmp	p1.bmp
22	19	female	1	517	1	489	7	b21.bmp	q2.bmp
22	19	female	1	625	1	511	6	b15.bmp	p1.bmp
22	19	female	1	1145	1	550	6	b6.bmp	q1.bmp
22	19	female	1	936	1	464	5	a3.bmp	p2.bmp
22	19	female	1	576	1	649	5	a5.bmp	q2.bmp
22	19	female	1	551	1	554	4	a19.bmp	p1.bmp
22	19	female	1	791	1	592	6	b18.bmp	p1.bmp
22	19	female	1	501	1	408	4	a9.bmp	p1.bmp
22	19	female	1	496	1	474	5	a16.bmp	q2.bmp
22	19	female	1	797	1	717	7	b7.bmp	q2.bmp
22	19	female	1	732	1	692	6	b1.bmp	q1.bmp
22	19	female	1	540	1	523	5	a12.bmp	q2.bmp
22	19	female	1	558	1	588	5	a10.bmp	p2.bmp
22	19	female	1	496	1	613	5	a7.bmp	p2.bmp
22	19	female	1	880	1	612	7	b16.bmp	p2.bmp
22	19	female	1	777	1	667	4	a6.bmp	p1.bmp
22	19	female	1	974	1	651	7	b3.bmp	p2.bmp
22	19	female	1	630	1	460	6	b12.bmp	p1.bmp
22	19	female	1	566	1	531	6	b11.bmp	q1.bmp
22	19	female	1	534	1	553	5	a8.bmp	q2.bmp
22	19	female	1	439	1	578	4	a18.bmp	q1.bmp
22	19	female	1	513	1	601	5	a17.bmp	p2.bmp
22	19	female	1	509	1	676	6	b2.bmp	p1.bmp
22	19	female	1	539	1	598	6	b4.bmp	q1.bmp
22	19	female	1	588	1	673	5	a20.bmp	q2.bmp
22	19	female	1	658	1	855	7	b5.bmp	p2.bmp
22	19	female	1	697	1	645	5	a2.bmp	p2.bmp
22	19	female	1	540	1	574	7	b8.bmp	p2.bmp
22	19	female	1	493	1	487	5	a21.bmp	p2.bmp
22	19	female	1	641	1	498	6	b20.bmp	q1.bmp
22	19	female	1	551	1	600	7	b19.bmp	p2.bmp
22	19	female	1	812	1	409	7	b13.bmp	p2.bmp
22	19	female	1	562	1	519	6	b14.bmp	q1.bmp
22	19	female	1	590	1	513	6	b9.bmp	q1.bmp
22	19	female	1	526	1	488	7	b17.bmp	q2.bmp
22	19	female	1	772	1	949	4	a15.bmp	q1.bmp
22	19	female	1	546	1	483	4	a1.bmp	p1.bmp
22	19	female	1	447	1	509	4	a11.bmp	q1.bmp
22	19	female	1	712	1	685	4	a13.bmp	p1.bmp
22	19	female	1	450	1	487	5	a14.bmp	p2.bmp
22	19	female	1	496	1	486	4	a4.bmp	q1.bmp
22	19	female	1	590	1	596	7	b10.bmp	p2.bmp
22	19	female	1	559	1	645	3	lx11.bmp	p2.bmp
22	19	female	1	574	1	457	3	lx13.bmp	q1.bmp
22	19	female	1	548	1	522	3	lx4.bmp	q1.bmp
22	19	female	1	547	1	427	6	b3.bmp	q1.bmp
22	19	female	1	437	1	393	6	b16.bmp	q1.bmp
22	19	female	1	543	1	684	5	a1.bmp	q2.bmp
22	19	female	1	868	1	463	5	a4.bmp	p2.bmp
22	19	female	1	844	1	531	5	a13.bmp	q2.bmp
22	19	female	1	448	1	509	4	a20.bmp	p1.bmp
22	19	female	1	746	1	498	7	b1.bmp	p2.bmp
22	19	female	1	555	1	448	5	a11.bmp	p2.bmp
22	19	female	1	767	1	593	7	b14.bmp	p2.bmp
22	19	female	1	538	1	504	4	a3.bmp	q1.bmp
22	19	female	1	534	1	555	6	b8.bmp	q1.bmp
22	19	female	1	663	1	522	7	b15.bmp	q2.bmp
22	19	female	0	1032	1	1274	4	a16.bmp	p1.bmp
22	19	female	1	984	1	829	6	b10.bmp	q1.bmp
22	19	female	1	668	1	531	7	b12.bmp	q2.bmp
22	19	female	1	561	1	528	4	a8.bmp	p1.bmp
22	19	female	1	565	1	425	4	a5.bmp	p1.bmp
22	19	female	1	502	1	504	4	a21.bmp	q1.bmp
22	19	female	1	573	1	512	6	b21.bmp	p1.bmp
22	19	female	1	525	1	553	5	a18.bmp	p2.bmp
22	19	female	1	554	1	521	5	a15.bmp	p2.bmp
22	19	female	1	819	1	502	4	a12.bmp	p1.bmp
22	19	female	1	480	1	457	4	a14.bmp	q1.bmp
22	19	female	1	611	1	618	7	b20.bmp	p2.bmp
22	19	female	1	531	1	531	7	b18.bmp	q2.bmp
22	19	female	1	889	1	759	5	a6.bmp	q2.bmp
22	19	female	1	514	1	449	5	a9.bmp	q2.bmp
22	19	female	1	735	1	674	4	a2.bmp	q1.bmp
22	19	female	1	826	0	510	7	b4.bmp	p2.bmp
22	19	female	1	572	0	643	7	b2.bmp	q2.bmp
22	19	female	1	571	1	594	6	b7.bmp	p1.bmp
22	19	female	1	568	1	571	7	b11.bmp	p2.bmp
22	19	female	1	543	1	765	6	b5.bmp	q1.bmp
22	19	female	1	516	1	667	4	a17.bmp	q1.bmp
22	19	female	1	779	1	744	4	a10.bmp	q1.bmp
22	19	female	1	535	1	588	6	b17.bmp	p1.bmp
22	19	female	1	830	1	514	6	b19.bmp	q1.bmp
22	19	female	1	734	1	570	6	b13.bmp	q1.bmp
22	19	female	1	611	1	623	5	a19.bmp	q2.bmp
22	19	female	1	756	0	478	7	b9.bmp	p2.bmp
22	19	female	1	813	1	590	4	a7.bmp	q1.bmp
22	19	female	1	595	1	596	7	b6.bmp	p2.bmp
