# Supplementary material for: What Directions Do We Look at Power from? Up-Down, Left-Right, and Front-Back
Source: PLoS One. 2015 Jul 10;10(7):e0132756. doi: 10.1371/journal.pone.0132756 (PMC4498758; doi:10.1371/journal.pone.0132756)
Supplement: S2 File — (ZIP) [file pone.0132756.s002.zip › S2-The Raw Data of Experiment 2/Subject23.xls]

## Sheet: Sheet1
Subject	Age	Sex	Expprime.ACC	Expprime.RT	Expprobe.ACC	Expprobe.RT	stimtype	stimulus1	stimulus2
23	18	female	0	1306	null	null	1	lx11.bmp	null
23	18	female	1	1166	null	null	1	lx16.bmp	null
23	18	female	1	1337	null	null	1	lx14.bmp	null
23	18	female	1	1023	null	null	1	lx12.bmp	null
23	18	female	1	1184	null	null	1	lx3.bmp	null
23	18	female	1	1115	null	null	1	lx8.bmp	null
23	18	female	1	1094	null	null	1	lx10.bmp	null
23	18	female	1	824	null	null	1	lx2.bmp	null
23	18	female	1	1029	null	null	1	lx13.bmp	null
23	18	female	1	714	null	null	1	lx7.bmp	null
23	18	female	1	818	null	null	1	lx6.bmp	null
23	18	female	1	741	null	null	1	lx15.bmp	null
23	18	female	1	820	null	null	1	lx5.bmp	null
23	18	female	1	686	null	null	1	lx4.bmp	null
23	18	female	1	678	null	null	1	lx1.bmp	null
23	18	female	1	553	null	null	1	lx9.bmp	null
23	18	female	1	545	1	1219	2	lx6.bmp	p2.bmp
23	18	female	1	674	1	703	2	lx4.bmp	q2.bmp
23	18	female	1	684	1	779	2	lx2.bmp	p2.bmp
23	18	female	1	699	1	590	2	lx15.bmp	q1.bmp
23	18	female	1	555	1	565	2	lx8.bmp	q2.bmp
23	18	female	1	716	1	775	2	lx14.bmp	p2.bmp
23	18	female	1	713	1	500	2	lx12.bmp	q2.bmp
23	18	female	1	587	0	590	2	lx13.bmp	p1.bmp
23	18	female	1	746	1	832	2	lx9.bmp	p1.bmp
23	18	female	1	810	1	750	2	lx5.bmp	p1.bmp
23	18	female	1	633	1	758	2	lx10.bmp	p2.bmp
23	18	female	1	751	1	595	2	lx11.bmp	q1.bmp
23	18	female	1	740	1	646	2	lx3.bmp	q1.bmp
23	18	female	1	719	1	619	2	lx7.bmp	q1.bmp
23	18	female	1	796	1	799	2	lx1.bmp	p1.bmp
23	18	female	1	634	1	488	2	lx16.bmp	q2.bmp
23	18	female	1	4708	0	952	3	lx9.bmp	p1.bmp
23	18	female	1	747	1	724	3	lx1.bmp	p2.bmp
23	18	female	1	630	1	574	3	lx5.bmp	q2.bmp
23	18	female	1	761	1	901	5	a21.bmp	p2.bmp
23	18	female	1	678	1	622	7	b7.bmp	q2.bmp
23	18	female	1	778	1	904	6	b9.bmp	q1.bmp
23	18	female	1	1180	1	1161	5	a2.bmp	p2.bmp
23	18	female	1	821	1	828	6	b15.bmp	p1.bmp
23	18	female	1	904	1	706	5	a16.bmp	q2.bmp
23	18	female	1	1027	1	626	5	a10.bmp	p2.bmp
23	18	female	1	1060	1	593	4	a19.bmp	p1.bmp
23	18	female	1	743	1	714	6	b20.bmp	q1.bmp
23	18	female	1	756	1	524	5	a8.bmp	q2.bmp
23	18	female	1	713	1	461	7	b21.bmp	q2.bmp
23	18	female	1	676	1	581	5	a5.bmp	q2.bmp
23	18	female	1	1069	1	530	4	a6.bmp	p1.bmp
23	18	female	1	865	1	848	5	a14.bmp	p2.bmp
23	18	female	1	742	1	735	4	a15.bmp	q1.bmp
23	18	female	1	800	1	576	5	a12.bmp	q2.bmp
23	18	female	1	688	0	868	4	a18.bmp	q1.bmp
23	18	female	1	745	1	653	6	b18.bmp	p1.bmp
23	18	female	1	728	1	643	5	a17.bmp	p2.bmp
23	18	female	1	868	1	555	6	b4.bmp	q1.bmp
23	18	female	1	1334	1	621	6	b6.bmp	q1.bmp
23	18	female	1	702	1	670	7	b10.bmp	p2.bmp
23	18	female	1	714	1	598	6	b1.bmp	q1.bmp
23	18	female	1	663	1	543	6	b11.bmp	q1.bmp
23	18	female	1	887	1	610	7	b8.bmp	p2.bmp
23	18	female	1	945	1	617	6	b14.bmp	q1.bmp
23	18	female	1	1317	1	692	4	a11.bmp	q1.bmp
23	18	female	1	734	1	701	7	b16.bmp	p2.bmp
23	18	female	1	722	1	960	6	b2.bmp	p1.bmp
23	18	female	1	663	1	492	5	a20.bmp	q2.bmp
23	18	female	1	839	1	635	4	a9.bmp	p1.bmp
23	18	female	1	938	1	464	7	b17.bmp	q2.bmp
23	18	female	1	1031	1	829	5	a3.bmp	p2.bmp
23	18	female	1	728	1	1357	7	b3.bmp	p2.bmp
23	18	female	1	1122	1	592	7	b5.bmp	p2.bmp
23	18	female	1	1636	1	667	4	a4.bmp	q1.bmp
23	18	female	1	758	1	781	7	b19.bmp	p2.bmp
23	18	female	1	1493	1	530	4	a13.bmp	p1.bmp
23	18	female	1	1216	1	619	4	a1.bmp	p1.bmp
23	18	female	1	812	1	678	5	a7.bmp	p2.bmp
23	18	female	0	1420	1	722	6	b12.bmp	p1.bmp
23	18	female	1	1389	1	543	7	b13.bmp	p2.bmp
23	18	female	1	1031	1	775	3	lx3.bmp	q1.bmp
23	18	female	1	876	1	908	3	lx14.bmp	q1.bmp
23	18	female	1	1490	1	729	3	lx15.bmp	p2.bmp
23	18	female	1	1132	1	628	5	a19.bmp	q2.bmp
23	18	female	1	1747	0	649	4	a3.bmp	q1.bmp
23	18	female	1	1605	1	772	5	a15.bmp	p2.bmp
23	18	female	0	827	1	878	7	b1.bmp	p2.bmp
23	18	female	1	1184	1	804	6	b10.bmp	q1.bmp
23	18	female	1	1380	1	801	7	b9.bmp	p2.bmp
23	18	female	1	1362	1	723	6	b16.bmp	q1.bmp
23	18	female	1	814	1	671	7	b11.bmp	p2.bmp
23	18	female	1	781	1	534	5	a4.bmp	p2.bmp
23	18	female	1	839	1	685	7	b20.bmp	p2.bmp
23	18	female	1	955	1	626	4	a10.bmp	q1.bmp
23	18	female	1	1525	1	511	6	b17.bmp	p1.bmp
23	18	female	1	1322	1	622	6	b21.bmp	p1.bmp
23	18	female	1	862	1	647	4	a7.bmp	q1.bmp
23	18	female	1	1439	1	724	5	a13.bmp	q2.bmp
23	18	female	1	1357	1	518	7	b14.bmp	p2.bmp
23	18	female	1	1258	1	791	4	a12.bmp	p1.bmp
23	18	female	1	955	1	637	7	b4.bmp	p2.bmp
23	18	female	1	1041	1	470	6	b5.bmp	q1.bmp
23	18	female	1	685	1	668	4	a21.bmp	q1.bmp
23	18	female	1	844	1	640	5	a18.bmp	p2.bmp
23	18	female	1	881	1	562	4	a16.bmp	p1.bmp
23	18	female	1	810	0	763	4	a17.bmp	q1.bmp
23	18	female	1	874	1	617	7	b12.bmp	q2.bmp
23	18	female	1	701	1	796	5	a6.bmp	q2.bmp
23	18	female	1	863	1	820	7	b6.bmp	p2.bmp
23	18	female	1	768	1	241	7	b18.bmp	q2.bmp
23	18	female	1	1057	0	464	4	a2.bmp	q1.bmp
23	18	female	1	1503	1	993	4	a14.bmp	q1.bmp
23	18	female	1	855	1	654	7	b15.bmp	q2.bmp
23	18	female	1	1377	1	789	4	a20.bmp	p1.bmp
23	18	female	1	731	1	468	5	a1.bmp	q2.bmp
23	18	female	1	824	1	606	4	a8.bmp	p1.bmp
23	18	female	1	2304	1	610	6	b7.bmp	p1.bmp
23	18	female	1	828	1	527	5	a9.bmp	q2.bmp
23	18	female	1	1405	1	697	6	b3.bmp	q1.bmp
23	18	female	1	706	1	475	6	b19.bmp	q1.bmp
23	18	female	1	767	1	564	5	a11.bmp	p2.bmp
23	18	female	0	1164	0	1277	6	b8.bmp	q1.bmp
23	18	female	1	1062	1	474	7	b2.bmp	q2.bmp
23	18	female	1	1148	1	558	4	a5.bmp	p1.bmp
23	18	female	1	935	1	504	6	b13.bmp	q1.bmp
