# Supplementary material for: What Directions Do We Look at Power from? Up-Down, Left-Right, and Front-Back
Source: PLoS One. 2015 Jul 10;10(7):e0132756. doi: 10.1371/journal.pone.0132756 (PMC4498758; doi:10.1371/journal.pone.0132756)
Supplement: S2 File — (ZIP) [file pone.0132756.s002.zip › S2-The Raw Data of Experiment 2/Subject24.xls]

## Sheet: Sheet1
Subject	Age	Sex	Expprime.ACC	Expprime.RT	Expprobe.ACC	Expprobe.RT	stimtype	stimulus1	stimulus2
24	19	female	0	1501	null	null	1	lx11.bmp	null
24	19	female	1	691	null	null	1	lx16.bmp	null
24	19	female	1	688	null	null	1	lx3.bmp	null
24	19	female	1	639	null	null	1	lx7.bmp	null
24	19	female	1	789	null	null	1	lx9.bmp	null
24	19	female	1	656	null	null	1	lx4.bmp	null
24	19	female	1	758	null	null	1	lx6.bmp	null
24	19	female	1	566	null	null	1	lx2.bmp	null
24	19	female	1	570	null	null	1	lx14.bmp	null
24	19	female	1	460	null	null	1	lx5.bmp	null
24	19	female	1	680	null	null	1	lx10.bmp	null
24	19	female	1	459	null	null	1	lx13.bmp	null
24	19	female	1	730	null	null	1	lx8.bmp	null
24	19	female	1	587	null	null	1	lx12.bmp	null
24	19	female	1	574	null	null	1	lx15.bmp	null
24	19	female	1	586	null	null	1	lx1.bmp	null
24	19	female	1	766	1	931	2	lx12.bmp	q2.bmp
24	19	female	1	648	1	742	2	lx2.bmp	p2.bmp
24	19	female	1	612	1	779	2	lx8.bmp	q2.bmp
24	19	female	1	632	1	842	2	lx14.bmp	p2.bmp
24	19	female	1	602	1	505	2	lx10.bmp	p2.bmp
24	19	female	1	500	1	692	2	lx1.bmp	p1.bmp
24	19	female	1	553	1	636	2	lx4.bmp	q2.bmp
24	19	female	1	531	1	569	2	lx16.bmp	q2.bmp
24	19	female	1	471	1	592	2	lx15.bmp	q1.bmp
24	19	female	1	521	1	703	2	lx9.bmp	p1.bmp
24	19	female	1	723	1	728	2	lx6.bmp	p2.bmp
24	19	female	1	541	1	543	2	lx5.bmp	p1.bmp
24	19	female	1	594	1	701	2	lx3.bmp	q1.bmp
24	19	female	1	539	1	571	2	lx13.bmp	p1.bmp
24	19	female	1	520	1	591	2	lx7.bmp	q1.bmp
24	19	female	1	624	1	486	2	lx11.bmp	q1.bmp
24	19	female	1	1152	1	642	3	lx5.bmp	p1.bmp
24	19	female	1	584	1	524	3	lx3.bmp	q2.bmp
24	19	female	1	520	1	847	3	lx12.bmp	p2.bmp
24	19	female	1	613	1	553	4	a11.bmp	q1.bmp
24	19	female	1	590	1	471	4	a15.bmp	q1.bmp
24	19	female	1	390	1	554	7	b7.bmp	q2.bmp
24	19	female	1	602	1	423	5	a12.bmp	q2.bmp
24	19	female	1	555	1	491	7	b17.bmp	q2.bmp
24	19	female	1	604	1	628	6	b9.bmp	q1.bmp
24	19	female	1	582	1	514	5	a2.bmp	p2.bmp
24	19	female	1	604	1	504	6	b11.bmp	q1.bmp
24	19	female	1	709	1	724	7	b13.bmp	p2.bmp
24	19	female	1	1703	1	625	6	b1.bmp	q1.bmp
24	19	female	1	611	1	1043	6	b6.bmp	q1.bmp
24	19	female	1	601	1	424	6	b4.bmp	q1.bmp
24	19	female	1	578	1	557	6	b12.bmp	p1.bmp
24	19	female	1	594	1	650	5	a8.bmp	q2.bmp
24	19	female	1	543	1	631	7	b10.bmp	p2.bmp
24	19	female	1	557	1	407	5	a7.bmp	p2.bmp
24	19	female	1	679	1	589	6	b14.bmp	q1.bmp
24	19	female	1	658	1	722	7	b3.bmp	p2.bmp
24	19	female	1	540	1	621	4	a9.bmp	p1.bmp
24	19	female	1	590	1	591	4	a13.bmp	p1.bmp
24	19	female	1	563	1	463	7	b8.bmp	p2.bmp
24	19	female	1	533	1	472	5	a17.bmp	p2.bmp
24	19	female	1	612	1	842	5	a16.bmp	q2.bmp
24	19	female	1	655	1	550	5	a3.bmp	p2.bmp
24	19	female	1	595	1	609	6	b20.bmp	q1.bmp
24	19	female	1	835	1	488	7	b19.bmp	p2.bmp
24	19	female	1	572	1	430	7	b16.bmp	p2.bmp
24	19	female	1	537	1	355	5	a14.bmp	p2.bmp
24	19	female	1	409	1	877	4	a6.bmp	p1.bmp
24	19	female	1	707	1	405	5	a10.bmp	p2.bmp
24	19	female	1	517	1	339	7	b5.bmp	p2.bmp
24	19	female	1	607	1	686	6	b2.bmp	p1.bmp
24	19	female	1	591	1	341	6	b18.bmp	p1.bmp
24	19	female	1	532	1	311	4	a19.bmp	p1.bmp
24	19	female	1	527	1	405	4	a4.bmp	q1.bmp
24	19	female	1	535	1	716	5	a20.bmp	q2.bmp
24	19	female	1	551	1	514	4	a1.bmp	p1.bmp
24	19	female	1	575	1	361	6	b15.bmp	p1.bmp
24	19	female	1	530	1	491	5	a21.bmp	p2.bmp
24	19	female	1	576	1	700	4	a18.bmp	q1.bmp
24	19	female	1	504	1	601	5	a5.bmp	q2.bmp
24	19	female	1	599	1	439	7	b21.bmp	q2.bmp
24	19	female	1	994	1	1096	3	lx14.bmp	p2.bmp
24	19	female	1	562	1	607	3	lx2.bmp	q1.bmp
24	19	female	1	591	1	666	3	lx10.bmp	q1.bmp
24	19	female	1	707	1	381	4	a7.bmp	q1.bmp
24	19	female	1	565	1	492	6	b16.bmp	q1.bmp
24	19	female	1	611	1	545	6	b5.bmp	q1.bmp
24	19	female	1	566	0	291	4	a16.bmp	p1.bmp
24	19	female	1	933	1	800	5	a9.bmp	q2.bmp
24	19	female	1	467	1	527	6	b8.bmp	q1.bmp
24	19	female	1	837	1	409	4	a5.bmp	p1.bmp
24	19	female	1	677	1	470	6	b3.bmp	q1.bmp
24	19	female	1	552	1	561	5	a15.bmp	p2.bmp
24	19	female	1	512	1	616	5	a6.bmp	q2.bmp
24	19	female	1	603	1	607	7	b1.bmp	p2.bmp
24	19	female	1	523	1	966	4	a17.bmp	q1.bmp
24	19	female	1	582	1	589	7	b2.bmp	q2.bmp
24	19	female	1	544	1	555	5	a18.bmp	p2.bmp
24	19	female	0	401	1	769	6	b10.bmp	q1.bmp
24	19	female	1	628	1	593	6	b17.bmp	p1.bmp
24	19	female	1	514	1	483	7	b20.bmp	p2.bmp
24	19	female	1	563	1	527	4	a3.bmp	q1.bmp
24	19	female	1	680	1	458	7	b12.bmp	q2.bmp
24	19	female	1	544	1	524	4	a10.bmp	q1.bmp
24	19	female	1	578	1	853	7	b11.bmp	p2.bmp
24	19	female	1	610	1	527	4	a21.bmp	q1.bmp
24	19	female	1	567	1	703	5	a13.bmp	q2.bmp
24	19	female	1	580	1	475	7	b18.bmp	q2.bmp
24	19	female	1	708	1	389	5	a19.bmp	q2.bmp
24	19	female	1	1044	1	449	5	a1.bmp	q2.bmp
24	19	female	1	554	1	792	4	a20.bmp	p1.bmp
24	19	female	1	544	1	387	6	b21.bmp	p1.bmp
24	19	female	1	617	1	714	7	b9.bmp	p2.bmp
24	19	female	1	696	1	391	7	b4.bmp	p2.bmp
24	19	female	1	562	1	1387	7	b15.bmp	q2.bmp
24	19	female	1	560	1	837	7	b14.bmp	p2.bmp
24	19	female	1	588	1	495	6	b19.bmp	q1.bmp
24	19	female	1	551	1	516	5	a4.bmp	p2.bmp
24	19	female	1	871	1	774	7	b6.bmp	p2.bmp
24	19	female	1	724	1	576	6	b13.bmp	q1.bmp
24	19	female	1	569	1	532	4	a2.bmp	q1.bmp
24	19	female	1	610	1	500	4	a14.bmp	q1.bmp
24	19	female	1	644	1	360	4	a8.bmp	p1.bmp
24	19	female	1	549	1	412	4	a12.bmp	p1.bmp
24	19	female	1	606	1	571	6	b7.bmp	p1.bmp
24	19	female	1	597	1	434	5	a11.bmp	p2.bmp
