# Supplementary material for: What Directions Do We Look at Power from? Up-Down, Left-Right, and Front-Back
Source: PLoS One. 2015 Jul 10;10(7):e0132756. doi: 10.1371/journal.pone.0132756 (PMC4498758; doi:10.1371/journal.pone.0132756)
Supplement: S2 File — (ZIP) [file pone.0132756.s002.zip › S2-The Raw Data of Experiment 2/Subject25.xls]

## Sheet: Sheet1
Subject	Age	Sex	Expprime.ACC	Expprime.RT	Expprobe.ACC	Expprobe.RT	stimtype	stimulus1	stimulus2
25	19	female	1	1571	null	null	1	lx14.bmp	null
25	19	female	1	732	null	null	1	lx15.bmp	null
25	19	female	1	740	null	null	1	lx1.bmp	null
25	19	female	1	645	null	null	1	lx6.bmp	null
25	19	female	1	491	null	null	1	lx4.bmp	null
25	19	female	1	512	null	null	1	lx11.bmp	null
25	19	female	1	503	null	null	1	lx3.bmp	null
25	19	female	1	553	null	null	1	lx13.bmp	null
25	19	female	1	485	null	null	1	lx8.bmp	null
25	19	female	1	575	null	null	1	lx12.bmp	null
25	19	female	1	641	null	null	1	lx5.bmp	null
25	19	female	1	583	null	null	1	lx2.bmp	null
25	19	female	1	529	null	null	1	lx7.bmp	null
25	19	female	1	639	null	null	1	lx10.bmp	null
25	19	female	1	518	null	null	1	lx16.bmp	null
25	19	female	1	477	null	null	1	lx9.bmp	null
25	19	female	1	863	1	854	2	lx6.bmp	p2.bmp
25	19	female	1	646	1	556	2	lx5.bmp	p1.bmp
25	19	female	1	540	1	467	2	lx7.bmp	q1.bmp
25	19	female	1	583	1	996	2	lx13.bmp	p1.bmp
25	19	female	1	658	1	684	2	lx15.bmp	q1.bmp
25	19	female	1	609	0	777	2	lx16.bmp	q2.bmp
25	19	female	1	828	1	528	2	lx4.bmp	q2.bmp
25	19	female	1	626	1	662	2	lx1.bmp	p1.bmp
25	19	female	1	700	1	466	2	lx8.bmp	q2.bmp
25	19	female	1	637	1	785	2	lx2.bmp	p2.bmp
25	19	female	1	638	1	530	2	lx14.bmp	p2.bmp
25	19	female	1	557	1	525	2	lx9.bmp	p1.bmp
25	19	female	1	527	1	541	2	lx10.bmp	p2.bmp
25	19	female	1	463	1	431	2	lx11.bmp	q1.bmp
25	19	female	0	1107	1	2215	2	lx3.bmp	q1.bmp
25	19	female	1	727	1	1151	2	lx12.bmp	q2.bmp
25	19	female	1	688	1	743	3	lx11.bmp	p2.bmp
25	19	female	1	1001	1	763	3	lx6.bmp	p1.bmp
25	19	female	1	700	1	517	3	lx8.bmp	q2.bmp
25	19	female	1	756	1	1458	7	b19.bmp	p2.bmp
25	19	female	1	603	1	840	7	b13.bmp	p2.bmp
25	19	female	1	1207	1	1728	5	a20.bmp	q2.bmp
25	19	female	1	754	1	549	5	a2.bmp	p2.bmp
25	19	female	1	542	1	527	6	b11.bmp	q1.bmp
25	19	female	1	570	1	482	6	b15.bmp	p1.bmp
25	19	female	1	682	1	583	5	a21.bmp	p2.bmp
25	19	female	1	632	1	479	5	a10.bmp	p2.bmp
25	19	female	1	564	1	459	6	b1.bmp	q1.bmp
25	19	female	1	558	1	658	4	a19.bmp	p1.bmp
25	19	female	1	853	1	743	5	a14.bmp	p2.bmp
25	19	female	1	682	1	1122	6	b20.bmp	q1.bmp
25	19	female	1	552	1	501	4	a4.bmp	q1.bmp
25	19	female	1	570	1	472	4	a1.bmp	p1.bmp
25	19	female	1	538	1	570	7	b21.bmp	q2.bmp
25	19	female	1	624	1	497	5	a8.bmp	q2.bmp
25	19	female	1	821	1	561	5	a7.bmp	p2.bmp
25	19	female	1	620	1	775	6	b9.bmp	q1.bmp
25	19	female	1	583	1	715	4	a11.bmp	q1.bmp
25	19	female	1	526	1	596	6	b2.bmp	p1.bmp
25	19	female	1	657	1	735	6	b14.bmp	q1.bmp
25	19	female	1	606	1	651	4	a13.bmp	p1.bmp
25	19	female	1	537	1	1554	7	b16.bmp	p2.bmp
25	19	female	1	625	1	490	7	b17.bmp	q2.bmp
25	19	female	1	551	1	995	7	b8.bmp	p2.bmp
25	19	female	1	766	1	604	7	b7.bmp	q2.bmp
25	19	female	1	841	1	672	7	b10.bmp	p2.bmp
25	19	female	1	1026	1	432	4	a15.bmp	q1.bmp
25	19	female	1	884	0	620	6	b6.bmp	q1.bmp
25	19	female	1	605	1	574	6	b4.bmp	q1.bmp
25	19	female	1	684	1	549	7	b3.bmp	p2.bmp
25	19	female	1	1339	1	714	5	a12.bmp	q2.bmp
25	19	female	1	571	1	411	4	a9.bmp	p1.bmp
25	19	female	1	515	1	881	4	a6.bmp	p1.bmp
25	19	female	1	597	1	497	6	b12.bmp	p1.bmp
25	19	female	1	561	1	453	7	b5.bmp	p2.bmp
25	19	female	1	597	1	493	6	b18.bmp	p1.bmp
25	19	female	1	689	1	360	5	a16.bmp	q2.bmp
25	19	female	1	656	1	388	5	a5.bmp	q2.bmp
25	19	female	1	565	1	616	5	a17.bmp	p2.bmp
25	19	female	1	651	1	640	4	a18.bmp	q1.bmp
25	19	female	1	609	1	565	5	a3.bmp	p2.bmp
25	19	female	1	617	1	518	3	lx13.bmp	p2.bmp
25	19	female	1	776	1	468	3	lx12.bmp	q1.bmp
25	19	female	1	644	1	720	3	lx2.bmp	q1.bmp
25	19	female	1	522	1	871	6	b7.bmp	p1.bmp
25	19	female	1	589	1	491	6	b3.bmp	q1.bmp
25	19	female	1	628	1	390	4	a5.bmp	p1.bmp
25	19	female	1	546	1	499	6	b13.bmp	q1.bmp
25	19	female	1	698	1	664	4	a20.bmp	p1.bmp
25	19	female	1	597	1	471	7	b15.bmp	q2.bmp
25	19	female	1	852	1	571	6	b10.bmp	q1.bmp
25	19	female	1	405	1	341	6	b21.bmp	p1.bmp
25	19	female	1	560	1	452	5	a4.bmp	p2.bmp
25	19	female	1	583	1	461	4	a2.bmp	q1.bmp
25	19	female	1	907	1	457	7	b14.bmp	p2.bmp
25	19	female	1	820	1	393	7	b18.bmp	q2.bmp
25	19	female	1	716	1	500	7	b1.bmp	p2.bmp
25	19	female	1	839	1	574	4	a3.bmp	q1.bmp
25	19	female	1	596	1	405	4	a16.bmp	p1.bmp
25	19	female	1	612	1	602	5	a11.bmp	p2.bmp
25	19	female	1	1173	0	428	7	b2.bmp	q2.bmp
25	19	female	1	1027	1	435	5	a1.bmp	q2.bmp
25	19	female	1	546	1	411	5	a6.bmp	q2.bmp
25	19	female	1	529	1	465	4	a10.bmp	q1.bmp
25	19	female	1	933	1	521	7	b20.bmp	p2.bmp
25	19	female	1	613	1	1013	5	a18.bmp	p2.bmp
25	19	female	1	778	1	451	6	b8.bmp	q1.bmp
25	19	female	1	833	1	481	7	b11.bmp	p2.bmp
25	19	female	1	960	1	429	5	a19.bmp	q2.bmp
25	19	female	1	1789	1	561	4	a12.bmp	p1.bmp
25	19	female	1	587	1	432	5	a9.bmp	q2.bmp
25	19	female	1	1065	1	702	4	a7.bmp	q1.bmp
25	19	female	1	552	1	435	7	b6.bmp	p2.bmp
25	19	female	1	667	1	569	6	b19.bmp	q1.bmp
25	19	female	1	660	1	471	4	a17.bmp	q1.bmp
25	19	female	1	561	1	418	7	b12.bmp	q2.bmp
25	19	female	1	566	1	485	4	a14.bmp	q1.bmp
25	19	female	1	489	1	493	6	b16.bmp	q1.bmp
25	19	female	1	840	1	487	7	b4.bmp	p2.bmp
25	19	female	1	631	1	425	4	a21.bmp	q1.bmp
25	19	female	1	1021	1	453	7	b9.bmp	p2.bmp
25	19	female	1	598	1	430	6	b5.bmp	q1.bmp
25	19	female	1	596	1	560	5	a13.bmp	q2.bmp
25	19	female	1	552	1	524	4	a8.bmp	p1.bmp
25	19	female	1	906	1	491	5	a15.bmp	p2.bmp
25	19	female	1	963	1	519	6	b17.bmp	p1.bmp
