# Supplementary material for: What Directions Do We Look at Power from? Up-Down, Left-Right, and Front-Back
Source: PLoS One. 2015 Jul 10;10(7):e0132756. doi: 10.1371/journal.pone.0132756 (PMC4498758; doi:10.1371/journal.pone.0132756)
Supplement: S2 File — (ZIP) [file pone.0132756.s002.zip › S2-The Raw Data of Experiment 2/Subject26.xls]

## Sheet: Sheet1
Subject	Age	Sex	Expprime.ACC	Expprime.RT	Expprobe.ACC	Expprobe.RT	stimtype	stimulus1	stimulus2
26	22	male	1	1026	null	null	1	lx6.bmp	null
26	22	male	1	874	null	null	1	lx4.bmp	null
26	22	male	1	997	null	null	1	lx11.bmp	null
26	22	male	1	623	null	null	1	lx3.bmp	null
26	22	male	1	882	null	null	1	lx12.bmp	null
26	22	male	1	573	null	null	1	lx10.bmp	null
26	22	male	1	631	null	null	1	lx7.bmp	null
26	22	male	1	930	null	null	1	lx9.bmp	null
26	22	male	1	609	null	null	1	lx13.bmp	null
26	22	male	1	562	null	null	1	lx2.bmp	null
26	22	male	1	648	null	null	1	lx16.bmp	null
26	22	male	1	631	null	null	1	lx5.bmp	null
26	22	male	1	902	null	null	1	lx8.bmp	null
26	22	male	1	478	null	null	1	lx1.bmp	null
26	22	male	1	550	null	null	1	lx15.bmp	null
26	22	male	1	525	null	null	1	lx14.bmp	null
26	22	male	0	631	1	758	2	lx7.bmp	q1.bmp
26	22	male	0	588	1	1143	2	lx2.bmp	p2.bmp
26	22	male	1	480	1	1007	2	lx13.bmp	p1.bmp
26	22	male	1	554	1	751	2	lx12.bmp	q2.bmp
26	22	male	1	539	1	511	2	lx5.bmp	p1.bmp
26	22	male	1	543	1	649	2	lx9.bmp	p1.bmp
26	22	male	1	522	1	416	2	lx14.bmp	p2.bmp
26	22	male	1	520	1	350	2	lx10.bmp	p2.bmp
26	22	male	1	633	1	605	2	lx11.bmp	q1.bmp
26	22	male	0	740	1	983	2	lx3.bmp	q1.bmp
26	22	male	1	737	1	556	2	lx1.bmp	p1.bmp
26	22	male	1	592	1	628	2	lx15.bmp	q1.bmp
26	22	male	1	902	1	476	2	lx6.bmp	p2.bmp
26	22	male	0	908	1	847	2	lx4.bmp	q2.bmp
26	22	male	1	724	1	738	2	lx8.bmp	q2.bmp
26	22	male	1	658	1	560	2	lx16.bmp	q2.bmp
26	22	male	1	728	1	598	3	lx5.bmp	q2.bmp
26	22	male	0	574	1	728	3	lx4.bmp	p1.bmp
26	22	male	1	442	1	489	3	lx10.bmp	p2.bmp
26	22	male	1	854	1	588	5	a20.bmp	q2.bmp
26	22	male	1	701	1	552	6	b9.bmp	q1.bmp
26	22	male	0	720	1	492	5	a10.bmp	p2.bmp
26	22	male	1	536	1	562	5	a8.bmp	q2.bmp
26	22	male	1	645	1	487	6	b12.bmp	p1.bmp
26	22	male	0	679	1	845	4	a15.bmp	q1.bmp
26	22	male	1	567	1	472	5	a7.bmp	p2.bmp
26	22	male	1	573	1	317	7	b5.bmp	p2.bmp
26	22	male	0	564	1	693	5	a5.bmp	q2.bmp
26	22	male	1	863	1	477	6	b15.bmp	p1.bmp
26	22	male	1	539	1	544	6	b20.bmp	q1.bmp
26	22	male	1	724	1	430	4	a9.bmp	p1.bmp
26	22	male	1	771	1	476	4	a13.bmp	p1.bmp
26	22	male	1	903	1	512	5	a16.bmp	q2.bmp
26	22	male	1	565	1	452	7	b16.bmp	p2.bmp
26	22	male	1	482	1	597	7	b17.bmp	q2.bmp
26	22	male	1	769	1	458	5	a2.bmp	p2.bmp
26	22	male	0	985	1	478	7	b10.bmp	p2.bmp
26	22	male	1	651	1	821	4	a11.bmp	q1.bmp
26	22	male	1	583	1	521	7	b19.bmp	p2.bmp
26	22	male	1	725	1	416	4	a19.bmp	p1.bmp
26	22	male	1	625	1	358	5	a21.bmp	p2.bmp
26	22	male	1	630	0	294	5	a12.bmp	q2.bmp
26	22	male	1	797	1	531	5	a17.bmp	p2.bmp
26	22	male	1	780	1	599	6	b4.bmp	q1.bmp
26	22	male	1	569	1	445	7	b3.bmp	p2.bmp
26	22	male	1	539	1	722	6	b1.bmp	q1.bmp
26	22	male	1	768	1	519	7	b13.bmp	p2.bmp
26	22	male	1	1239	1	536	7	b7.bmp	q2.bmp
26	22	male	1	507	1	523	6	b14.bmp	q1.bmp
26	22	male	1	791	1	465	7	b8.bmp	p2.bmp
26	22	male	1	501	1	510	6	b2.bmp	p1.bmp
26	22	male	1	571	1	917	6	b6.bmp	q1.bmp
26	22	male	1	929	1	499	4	a1.bmp	p1.bmp
26	22	male	1	750	1	523	5	a14.bmp	p2.bmp
26	22	male	1	492	1	399	4	a6.bmp	p1.bmp
26	22	male	1	783	1	516	5	a3.bmp	p2.bmp
26	22	male	1	518	1	707	4	a4.bmp	q1.bmp
26	22	male	1	604	0	559	6	b11.bmp	q1.bmp
26	22	male	1	840	1	510	6	b18.bmp	p1.bmp
26	22	male	1	635	1	591	4	a18.bmp	q1.bmp
26	22	male	1	628	1	528	7	b21.bmp	q2.bmp
26	22	male	1	517	1	589	3	lx14.bmp	q1.bmp
26	22	male	1	758	1	476	3	lx2.bmp	q1.bmp
26	22	male	1	457	1	508	3	lx16.bmp	p2.bmp
26	22	male	1	531	1	527	6	b13.bmp	q1.bmp
26	22	male	1	471	1	688	7	b14.bmp	p2.bmp
26	22	male	1	705	1	384	4	a16.bmp	p1.bmp
26	22	male	0	629	1	745	7	b2.bmp	q2.bmp
26	22	male	1	579	1	504	5	a19.bmp	q2.bmp
26	22	male	1	550	1	441	7	b1.bmp	p2.bmp
26	22	male	1	571	1	430	4	a12.bmp	p1.bmp
26	22	male	1	508	1	535	4	a5.bmp	p1.bmp
26	22	male	1	477	1	504	5	a18.bmp	p2.bmp
26	22	male	1	559	1	481	5	a6.bmp	q2.bmp
26	22	male	1	707	1	522	7	b20.bmp	p2.bmp
26	22	male	1	478	1	381	6	b21.bmp	p1.bmp
26	22	male	1	599	1	572	4	a17.bmp	q1.bmp
26	22	male	1	591	1	755	4	a10.bmp	q1.bmp
26	22	male	1	681	1	525	5	a13.bmp	q2.bmp
26	22	male	1	896	1	454	5	a1.bmp	q2.bmp
26	22	male	1	508	1	373	6	b17.bmp	p1.bmp
26	22	male	1	604	1	489	6	b10.bmp	q1.bmp
26	22	male	1	676	1	430	5	a9.bmp	q2.bmp
26	22	male	1	575	1	416	5	a15.bmp	p2.bmp
26	22	male	1	537	1	401	5	a4.bmp	p2.bmp
26	22	male	1	711	1	460	6	b16.bmp	q1.bmp
26	22	male	1	1016	1	452	6	b7.bmp	p1.bmp
26	22	male	1	525	1	521	4	a8.bmp	p1.bmp
26	22	male	1	784	1	436	6	b3.bmp	q1.bmp
26	22	male	1	1015	1	496	7	b9.bmp	p2.bmp
26	22	male	1	558	1	464	6	b19.bmp	q1.bmp
26	22	male	1	531	1	363	6	b8.bmp	q1.bmp
26	22	male	1	618	1	530	4	a20.bmp	p1.bmp
26	22	male	1	537	1	575	7	b18.bmp	q2.bmp
26	22	male	1	654	1	869	4	a3.bmp	q1.bmp
26	22	male	1	696	1	621	4	a21.bmp	q1.bmp
26	22	male	1	588	1	591	7	b12.bmp	q2.bmp
26	22	male	1	1147	1	578	7	b4.bmp	p2.bmp
26	22	male	1	748	1	667	4	a7.bmp	q1.bmp
26	22	male	1	704	1	403	5	a11.bmp	p2.bmp
26	22	male	1	637	1	514	4	a2.bmp	q1.bmp
26	22	male	1	820	1	602	7	b11.bmp	p2.bmp
26	22	male	1	579	1	564	7	b15.bmp	q2.bmp
26	22	male	1	514	1	1038	6	b5.bmp	q1.bmp
26	22	male	1	586	1	491	7	b6.bmp	p2.bmp
26	22	male	1	660	1	573	4	a14.bmp	q1.bmp
