# Supplementary material for: What Directions Do We Look at Power from? Up-Down, Left-Right, and Front-Back
Source: PLoS One. 2015 Jul 10;10(7):e0132756. doi: 10.1371/journal.pone.0132756 (PMC4498758; doi:10.1371/journal.pone.0132756)
Supplement: S2 File — (ZIP) [file pone.0132756.s002.zip › S2-The Raw Data of Experiment 2/Subject27.xls]

## Sheet: Sheet1
Subject	Age	Sex	Expprime.ACC	Expprime.RT	Expprobe.ACC	Expprobe.RT	stimtype	stimulus1	stimulus2
27	20	male	1	2353	null	null	1	lx1.bmp	null
27	20	male	1	658	null	null	1	lx4.bmp	null
27	20	male	1	604	null	null	1	lx16.bmp	null
27	20	male	1	672	null	null	1	lx15.bmp	null
27	20	male	1	893	null	null	1	lx14.bmp	null
27	20	male	1	544	null	null	1	lx12.bmp	null
27	20	male	1	510	null	null	1	lx11.bmp	null
27	20	male	1	570	null	null	1	lx13.bmp	null
27	20	male	1	501	null	null	1	lx8.bmp	null
27	20	male	1	767	null	null	1	lx2.bmp	null
27	20	male	1	629	null	null	1	lx5.bmp	null
27	20	male	1	463	null	null	1	lx3.bmp	null
27	20	male	1	600	null	null	1	lx9.bmp	null
27	20	male	1	679	null	null	1	lx7.bmp	null
27	20	male	1	460	null	null	1	lx6.bmp	null
27	20	male	1	427	null	null	1	lx10.bmp	null
27	20	male	1	1171	1	1696	2	lx13.bmp	p1.bmp
27	20	male	1	602	1	854	2	lx1.bmp	p1.bmp
27	20	male	1	555	1	568	2	lx7.bmp	q1.bmp
27	20	male	1	491	1	804	2	lx2.bmp	p2.bmp
27	20	male	1	484	1	545	2	lx16.bmp	q2.bmp
27	20	male	1	649	1	639	2	lx15.bmp	q1.bmp
27	20	male	1	808	1	619	2	lx11.bmp	q1.bmp
27	20	male	1	695	1	625	2	lx10.bmp	p2.bmp
27	20	male	1	816	0	668	2	lx5.bmp	p1.bmp
27	20	male	1	715	1	873	2	lx14.bmp	p2.bmp
27	20	male	1	824	1	689	2	lx4.bmp	q2.bmp
27	20	male	1	1033	1	918	2	lx3.bmp	q1.bmp
27	20	male	1	1016	1	790	2	lx9.bmp	p1.bmp
27	20	male	1	1079	1	1874	2	lx6.bmp	p2.bmp
27	20	male	1	859	1	562	2	lx12.bmp	q2.bmp
27	20	male	1	1073	1	677	2	lx8.bmp	q2.bmp
27	20	male	1	787	1	938	3	lx12.bmp	p2.bmp
27	20	male	1	570	1	794	3	lx5.bmp	p1.bmp
27	20	male	1	954	1	512	3	lx3.bmp	q2.bmp
27	20	male	1	682	1	799	6	b14.bmp	q1.bmp
27	20	male	1	707	1	821	4	a6.bmp	p1.bmp
27	20	male	1	650	1	781	6	b2.bmp	p1.bmp
27	20	male	1	591	1	899	7	b10.bmp	p2.bmp
27	20	male	1	628	1	603	4	a4.bmp	q1.bmp
27	20	male	1	620	1	689	6	b18.bmp	p1.bmp
27	20	male	1	474	1	842	4	a1.bmp	p1.bmp
27	20	male	1	575	1	497	5	a2.bmp	p2.bmp
27	20	male	1	586	1	623	6	b15.bmp	p1.bmp
27	20	male	1	622	1	639	7	b13.bmp	p2.bmp
27	20	male	1	561	1	568	4	a19.bmp	p1.bmp
27	20	male	1	618	1	477	7	b17.bmp	q2.bmp
27	20	male	1	651	1	698	6	b12.bmp	p1.bmp
27	20	male	1	648	1	443	5	a5.bmp	q2.bmp
27	20	male	1	718	1	651	5	a14.bmp	p2.bmp
27	20	male	1	565	1	654	4	a9.bmp	p1.bmp
27	20	male	1	604	1	542	5	a16.bmp	q2.bmp
27	20	male	1	630	1	631	7	b3.bmp	p2.bmp
27	20	male	1	518	1	577	4	a18.bmp	q1.bmp
27	20	male	1	973	1	913	6	b20.bmp	q1.bmp
27	20	male	1	742	1	1134	6	b4.bmp	q1.bmp
27	20	male	1	677	1	818	7	b8.bmp	p2.bmp
27	20	male	1	627	1	598	7	b16.bmp	p2.bmp
27	20	male	1	623	1	486	5	a20.bmp	q2.bmp
27	20	male	1	554	1	561	5	a10.bmp	p2.bmp
27	20	male	1	583	1	505	7	b5.bmp	p2.bmp
27	20	male	1	617	1	742	6	b6.bmp	q1.bmp
27	20	male	1	557	1	682	5	a7.bmp	p2.bmp
27	20	male	1	697	1	527	6	b11.bmp	q1.bmp
27	20	male	1	529	1	682	5	a8.bmp	q2.bmp
27	20	male	1	497	1	522	4	a11.bmp	q1.bmp
27	20	male	1	602	1	614	5	a12.bmp	q2.bmp
27	20	male	1	728	1	563	5	a17.bmp	p2.bmp
27	20	male	1	530	1	452	5	a21.bmp	p2.bmp
27	20	male	1	590	1	437	7	b21.bmp	q2.bmp
27	20	male	1	660	1	682	7	b19.bmp	p2.bmp
27	20	male	1	704	1	626	5	a3.bmp	p2.bmp
27	20	male	1	1056	1	457	4	a15.bmp	q1.bmp
27	20	male	1	675	1	585	7	b7.bmp	q2.bmp
27	20	male	1	589	1	572	4	a13.bmp	p1.bmp
27	20	male	1	636	1	570	6	b1.bmp	q1.bmp
27	20	male	1	819	1	508	6	b9.bmp	q1.bmp
27	20	male	1	663	1	771	3	lx10.bmp	q1.bmp
27	20	male	1	692	1	645	3	lx14.bmp	p2.bmp
27	20	male	1	535	1	569	3	lx2.bmp	q1.bmp
27	20	male	1	1184	1	421	5	a6.bmp	q2.bmp
27	20	male	1	712	1	500	7	b4.bmp	p2.bmp
27	20	male	1	580	1	840	6	b7.bmp	p1.bmp
27	20	male	1	680	1	460	5	a19.bmp	q2.bmp
27	20	male	1	712	0	580	6	b3.bmp	q1.bmp
27	20	male	1	617	1	690	4	a12.bmp	p1.bmp
27	20	male	1	575	1	562	6	b8.bmp	q1.bmp
27	20	male	1	564	1	590	4	a16.bmp	p1.bmp
27	20	male	1	534	1	645	5	a18.bmp	p2.bmp
27	20	male	1	574	1	510	7	b18.bmp	q2.bmp
27	20	male	1	548	1	817	7	b15.bmp	q2.bmp
27	20	male	1	529	1	615	4	a21.bmp	q1.bmp
27	20	male	1	422	1	394	5	a9.bmp	q2.bmp
27	20	male	1	567	1	511	5	a4.bmp	p2.bmp
27	20	male	1	604	1	469	6	b17.bmp	p1.bmp
27	20	male	1	566	1	507	7	b12.bmp	q2.bmp
27	20	male	1	455	1	511	4	a14.bmp	q1.bmp
27	20	male	1	556	1	631	6	b21.bmp	p1.bmp
27	20	male	1	565	1	851	5	a11.bmp	p2.bmp
27	20	male	1	536	1	538	4	a20.bmp	p1.bmp
27	20	male	1	614	1	568	4	a7.bmp	q1.bmp
27	20	male	1	654	1	614	7	b14.bmp	p2.bmp
27	20	male	1	515	1	611	7	b1.bmp	p2.bmp
27	20	male	1	674	1	595	6	b13.bmp	q1.bmp
27	20	male	1	734	1	786	6	b10.bmp	q1.bmp
27	20	male	1	819	1	632	4	a17.bmp	q1.bmp
27	20	male	1	582	1	526	6	b5.bmp	q1.bmp
27	20	male	1	551	1	655	5	a13.bmp	q2.bmp
27	20	male	1	583	1	640	7	b20.bmp	p2.bmp
27	20	male	1	532	1	636	7	b9.bmp	p2.bmp
27	20	male	1	603	1	629	4	a5.bmp	p1.bmp
27	20	male	1	507	1	505	5	a1.bmp	q2.bmp
27	20	male	1	518	1	514	4	a2.bmp	q1.bmp
27	20	male	1	575	1	529	6	b19.bmp	q1.bmp
27	20	male	1	653	1	587	6	b16.bmp	q1.bmp
27	20	male	1	530	1	474	5	a15.bmp	p2.bmp
27	20	male	1	586	1	594	7	b2.bmp	q2.bmp
27	20	male	1	570	1	712	4	a8.bmp	p1.bmp
27	20	male	1	529	1	445	4	a3.bmp	q1.bmp
27	20	male	1	477	1	478	4	a10.bmp	q1.bmp
27	20	male	1	513	1	526	7	b6.bmp	p2.bmp
27	20	male	1	523	1	598	7	b11.bmp	p2.bmp
