# Supplementary material for: What Directions Do We Look at Power from? Up-Down, Left-Right, and Front-Back
Source: PLoS One. 2015 Jul 10;10(7):e0132756. doi: 10.1371/journal.pone.0132756 (PMC4498758; doi:10.1371/journal.pone.0132756)
Supplement: S2 File — (ZIP) [file pone.0132756.s002.zip › S2-The Raw Data of Experiment 2/Subject28.xls]

## Sheet: Sheet1
Subject	Age	Sex	Expprime.ACC	Expprime.RT	Expprobe.ACC	Expprobe.RT	stimtype	stimulus1	stimulus2
28	19	female	1	538	null	null	1	lx2.bmp	null
28	19	female	1	427	null	null	1	lx1.bmp	null
28	19	female	1	413	null	null	1	lx8.bmp	null
28	19	female	1	646	null	null	1	lx15.bmp	null
28	19	female	1	514	null	null	1	lx10.bmp	null
28	19	female	1	396	null	null	1	lx6.bmp	null
28	19	female	1	542	null	null	1	lx5.bmp	null
28	19	female	1	394	null	null	1	lx3.bmp	null
28	19	female	1	737	null	null	1	lx9.bmp	null
28	19	female	1	505	null	null	1	lx13.bmp	null
28	19	female	1	410	null	null	1	lx4.bmp	null
28	19	female	1	1175	null	null	1	lx16.bmp	null
28	19	female	1	404	null	null	1	lx12.bmp	null
28	19	female	1	452	null	null	1	lx7.bmp	null
28	19	female	1	529	null	null	1	lx11.bmp	null
28	19	female	1	534	null	null	1	lx14.bmp	null
28	19	female	1	581	0	1174	2	lx4.bmp	q2.bmp
28	19	female	1	2250	1	1017	2	lx7.bmp	q1.bmp
28	19	female	1	683	1	655	2	lx11.bmp	q1.bmp
28	19	female	1	414	1	603	2	lx1.bmp	p1.bmp
28	19	female	1	1901	0	2419	2	lx9.bmp	p1.bmp
28	19	female	1	1620	0	2711	2	lx15.bmp	q1.bmp
28	19	female	1	2342	1	2091	2	lx10.bmp	p2.bmp
28	19	female	1	1101	1	1268	2	lx8.bmp	q2.bmp
28	19	female	1	941	1	1259	2	lx5.bmp	p1.bmp
28	19	female	1	1011	1	659	2	lx12.bmp	q2.bmp
28	19	female	1	1220	1	848	2	lx16.bmp	q2.bmp
28	19	female	1	737	1	1049	2	lx13.bmp	p1.bmp
28	19	female	1	562	0	1242	2	lx2.bmp	p2.bmp
28	19	female	1	954	0	2021	2	lx14.bmp	p2.bmp
28	19	female	1	596	1	472	2	lx6.bmp	p2.bmp
28	19	female	1	506	1	691	2	lx3.bmp	q1.bmp
28	19	female	1	919	1	1712	2	lx9.bmp	p1.bmp
28	19	female	1	538	1	2156	2	lx7.bmp	q1.bmp
28	19	female	1	906	1	1081	2	lx10.bmp	p2.bmp
28	19	female	1	1413	1	495	2	lx6.bmp	p2.bmp
28	19	female	1	602	1	657	2	lx4.bmp	q2.bmp
28	19	female	1	481	1	465	2	lx2.bmp	p2.bmp
28	19	female	1	645	1	559	2	lx15.bmp	q1.bmp
28	19	female	1	501	1	524	2	lx5.bmp	p1.bmp
28	19	female	1	474	1	446	2	lx1.bmp	p1.bmp
28	19	female	1	512	1	552	2	lx12.bmp	q2.bmp
28	19	female	1	911	1	674	2	lx14.bmp	p2.bmp
28	19	female	1	699	1	532	2	lx11.bmp	q1.bmp
28	19	female	1	546	1	537	2	lx3.bmp	q1.bmp
28	19	female	1	956	1	638	2	lx8.bmp	q2.bmp
28	19	female	1	494	1	624	2	lx16.bmp	q2.bmp
28	19	female	1	564	1	641	2	lx13.bmp	p1.bmp
28	19	female	1	502	1	854	3	lx8.bmp	q2.bmp
28	19	female	1	777	1	617	3	lx6.bmp	p1.bmp
28	19	female	1	637	1	537	3	lx11.bmp	p2.bmp
28	19	female	1	636	1	758	6	b2.bmp	p1.bmp
28	19	female	1	587	1	519	4	a18.bmp	q1.bmp
28	19	female	1	1438	1	597	6	b14.bmp	q1.bmp
28	19	female	1	685	1	700	5	a14.bmp	p2.bmp
28	19	female	1	1246	1	610	6	b9.bmp	q1.bmp
28	19	female	1	944	1	821	7	b19.bmp	p2.bmp
28	19	female	1	871	1	688	7	b21.bmp	q2.bmp
28	19	female	1	477	1	666	5	a21.bmp	p2.bmp
28	19	female	1	651	1	424	6	b12.bmp	p1.bmp
28	19	female	1	488	1	717	4	a4.bmp	q1.bmp
28	19	female	1	447	1	441	5	a3.bmp	p2.bmp
28	19	female	1	522	1	880	4	a13.bmp	p1.bmp
28	19	female	1	526	1	544	5	a12.bmp	q2.bmp
28	19	female	1	449	1	465	4	a9.bmp	p1.bmp
28	19	female	1	540	1	447	4	a1.bmp	p1.bmp
28	19	female	1	490	1	576	5	a10.bmp	p2.bmp
28	19	female	1	634	1	443	7	b3.bmp	p2.bmp
28	19	female	1	1043	1	505	6	b15.bmp	p1.bmp
28	19	female	1	560	1	487	5	a8.bmp	q2.bmp
28	19	female	1	605	1	481	5	a17.bmp	p2.bmp
28	19	female	1	658	1	590	6	b20.bmp	q1.bmp
28	19	female	1	548	1	872	4	a19.bmp	p1.bmp
28	19	female	1	1540	1	415	4	a6.bmp	p1.bmp
28	19	female	1	663	1	673	7	b5.bmp	p2.bmp
28	19	female	1	565	1	372	6	b18.bmp	p1.bmp
28	19	female	1	598	1	409	5	a2.bmp	p2.bmp
28	19	female	1	512	1	537	4	a15.bmp	q1.bmp
28	19	female	1	520	1	563	4	a11.bmp	q1.bmp
28	19	female	1	848	1	738	6	b11.bmp	q1.bmp
28	19	female	1	595	1	779	7	b7.bmp	q2.bmp
28	19	female	1	1149	1	1746	7	b13.bmp	p2.bmp
28	19	female	1	696	1	631	5	a20.bmp	q2.bmp
28	19	female	1	648	1	740	5	a5.bmp	q2.bmp
28	19	female	1	696	1	505	7	b17.bmp	q2.bmp
28	19	female	1	550	1	512	6	b1.bmp	q1.bmp
28	19	female	1	536	1	663	7	b8.bmp	p2.bmp
28	19	female	1	623	1	603	6	b4.bmp	q1.bmp
28	19	female	1	511	1	766	6	b6.bmp	q1.bmp
28	19	female	1	603	1	533	5	a7.bmp	p2.bmp
28	19	female	1	536	1	432	7	b16.bmp	p2.bmp
28	19	female	1	878	1	763	5	a16.bmp	q2.bmp
28	19	female	1	971	1	568	7	b10.bmp	p2.bmp
28	19	female	1	768	1	1033	3	lx12.bmp	q1.bmp
28	19	female	1	654	1	579	3	lx2.bmp	q1.bmp
28	19	female	1	968	1	548	3	lx13.bmp	p2.bmp
28	19	female	1	572	1	557	4	a7.bmp	q1.bmp
28	19	female	1	563	1	637	4	a20.bmp	p1.bmp
28	19	female	1	873	1	581	4	a2.bmp	q1.bmp
28	19	female	1	620	1	557	5	a19.bmp	q2.bmp
28	19	female	1	661	1	502	6	b16.bmp	q1.bmp
28	19	female	1	611	1	643	5	a6.bmp	q2.bmp
28	19	female	1	605	0	2433	4	a21.bmp	q1.bmp
28	19	female	1	539	1	543	6	b21.bmp	p1.bmp
28	19	female	1	429	1	808	5	a18.bmp	p2.bmp
28	19	female	1	537	1	524	7	b18.bmp	q2.bmp
28	19	female	1	924	0	887	7	b6.bmp	p2.bmp
28	19	female	1	614	1	533	6	b8.bmp	q1.bmp
28	19	female	1	570	1	823	4	a10.bmp	q1.bmp
28	19	female	1	545	1	609	7	b9.bmp	p2.bmp
28	19	female	1	952	1	488	7	b2.bmp	q2.bmp
28	19	female	1	575	1	585	5	a15.bmp	p2.bmp
28	19	female	1	471	1	456	6	b7.bmp	p1.bmp
28	19	female	1	551	1	594	4	a12.bmp	p1.bmp
28	19	female	1	628	1	422	5	a4.bmp	p2.bmp
28	19	female	1	698	1	623	5	a13.bmp	q2.bmp
28	19	female	1	551	1	413	4	a8.bmp	p1.bmp
28	19	female	1	636	0	479	7	b11.bmp	p2.bmp
28	19	female	1	620	1	595	6	b13.bmp	q1.bmp
28	19	female	1	608	1	650	4	a17.bmp	q1.bmp
28	19	female	1	575	1	952	7	b20.bmp	p2.bmp
28	19	female	1	1452	1	762	5	a11.bmp	p2.bmp
28	19	female	1	619	1	737	4	a14.bmp	q1.bmp
28	19	female	1	454	1	655	5	a1.bmp	q2.bmp
28	19	female	1	551	1	592	4	a16.bmp	p1.bmp
28	19	female	1	705	1	1026	7	b12.bmp	q2.bmp
28	19	female	1	713	1	625	6	b17.bmp	p1.bmp
28	19	female	1	674	1	567	6	b10.bmp	q1.bmp
28	19	female	1	761	1	576	4	a3.bmp	q1.bmp
28	19	female	1	1299	1	989	7	b14.bmp	p2.bmp
28	19	female	1	517	1	604	7	b15.bmp	q2.bmp
28	19	female	1	579	1	423	5	a9.bmp	q2.bmp
28	19	female	1	613	1	545	6	b3.bmp	q1.bmp
28	19	female	1	593	1	399	7	b1.bmp	p2.bmp
28	19	female	1	629	1	609	6	b5.bmp	q1.bmp
28	19	female	1	1425	1	516	4	a5.bmp	p1.bmp
28	19	female	1	474	1	992	7	b4.bmp	p2.bmp
28	19	female	1	1793	1	962	6	b19.bmp	q1.bmp
