# Supplementary material for: What Directions Do We Look at Power from? Up-Down, Left-Right, and Front-Back
Source: PLoS One. 2015 Jul 10;10(7):e0132756. doi: 10.1371/journal.pone.0132756 (PMC4498758; doi:10.1371/journal.pone.0132756)
Supplement: S2 File — (ZIP) [file pone.0132756.s002.zip › S2-The Raw Data of Experiment 2/Subject29.xls]

## Sheet: Sheet1
Subject	Age	Sex	Expprime.ACC	Expprime.RT	Expprobe.ACC	Expprobe.RT	stimtype	stimulus1	stimulus2
29	22	female	1	590	null	null	1	lx16.bmp	null
29	22	female	1	546	null	null	1	lx9.bmp	null
29	22	female	1	703	null	null	1	lx4.bmp	null
29	22	female	1	643	null	null	1	lx10.bmp	null
29	22	female	1	452	null	null	1	lx2.bmp	null
29	22	female	1	438	null	null	1	lx7.bmp	null
29	22	female	1	877	null	null	1	lx11.bmp	null
29	22	female	1	626	null	null	1	lx6.bmp	null
29	22	female	1	496	null	null	1	lx12.bmp	null
29	22	female	1	628	null	null	1	lx15.bmp	null
29	22	female	1	578	null	null	1	lx13.bmp	null
29	22	female	1	370	null	null	1	lx1.bmp	null
29	22	female	1	438	null	null	1	lx8.bmp	null
29	22	female	1	503	null	null	1	lx14.bmp	null
29	22	female	1	538	null	null	1	lx5.bmp	null
29	22	female	1	611	null	null	1	lx3.bmp	null
29	22	female	1	400	1	1949	2	lx4.bmp	q2.bmp
29	22	female	1	545	0	946	2	lx6.bmp	p2.bmp
29	22	female	1	500	1	852	2	lx1.bmp	p1.bmp
29	22	female	1	565	1	781	2	lx8.bmp	q2.bmp
29	22	female	1	753	1	967	2	lx9.bmp	p1.bmp
29	22	female	1	550	1	1351	2	lx14.bmp	p2.bmp
29	22	female	1	929	1	408	2	lx10.bmp	p2.bmp
29	22	female	1	510	1	596	2	lx15.bmp	q1.bmp
29	22	female	1	455	1	671	2	lx13.bmp	p1.bmp
29	22	female	1	706	1	488	2	lx11.bmp	q1.bmp
29	22	female	1	570	0	852	2	lx3.bmp	q1.bmp
29	22	female	1	752	0	550	2	lx5.bmp	p1.bmp
29	22	female	1	600	1	1007	2	lx16.bmp	q2.bmp
29	22	female	1	619	1	1249	2	lx12.bmp	q2.bmp
29	22	female	1	553	1	1075	2	lx2.bmp	p2.bmp
29	22	female	1	439	1	1624	2	lx7.bmp	q1.bmp
29	22	female	1	685	1	790	2	lx16.bmp	q2.bmp
29	22	female	1	462	1	1028	2	lx5.bmp	p1.bmp
29	22	female	1	571	1	659	2	lx12.bmp	q2.bmp
29	22	female	1	618	0	568	2	lx7.bmp	q1.bmp
29	22	female	1	504	1	1243	2	lx6.bmp	p2.bmp
29	22	female	1	581	1	557	2	lx15.bmp	q1.bmp
29	22	female	1	510	1	658	2	lx3.bmp	q1.bmp
29	22	female	1	394	1	886	2	lx4.bmp	q2.bmp
29	22	female	1	604	1	629	2	lx14.bmp	p2.bmp
29	22	female	1	411	1	503	2	lx8.bmp	q2.bmp
29	22	female	1	545	1	798	2	lx9.bmp	p1.bmp
29	22	female	1	560	1	1180	2	lx2.bmp	p2.bmp
29	22	female	1	560	1	499	2	lx11.bmp	q1.bmp
29	22	female	1	561	1	662	2	lx10.bmp	p2.bmp
29	22	female	1	364	1	424	2	lx1.bmp	p1.bmp
29	22	female	1	630	1	583	2	lx13.bmp	p1.bmp
29	22	female	1	612	1	533	3	lx9.bmp	p1.bmp
29	22	female	1	350	1	768	3	lx1.bmp	p2.bmp
29	22	female	1	569	1	487	3	lx5.bmp	q2.bmp
29	22	female	1	379	1	787	5	a8.bmp	q2.bmp
29	22	female	1	455	1	792	7	b16.bmp	p2.bmp
29	22	female	1	470	1	547	4	a11.bmp	q1.bmp
29	22	female	1	584	1	698	6	b11.bmp	q1.bmp
29	22	female	1	623	1	864	4	a13.bmp	p1.bmp
29	22	female	1	449	1	416	6	b2.bmp	p1.bmp
29	22	female	1	671	1	424	6	b15.bmp	p1.bmp
29	22	female	1	415	1	462	5	a10.bmp	p2.bmp
29	22	female	1	436	1	548	5	a12.bmp	q2.bmp
29	22	female	1	687	1	709	7	b13.bmp	p2.bmp
29	22	female	1	398	1	466	4	a1.bmp	p1.bmp
29	22	female	1	471	1	612	6	b6.bmp	q1.bmp
29	22	female	1	551	1	666	7	b19.bmp	p2.bmp
29	22	female	1	976	1	554	7	b21.bmp	q2.bmp
29	22	female	1	361	1	575	5	a20.bmp	q2.bmp
29	22	female	1	467	0	515	7	b5.bmp	p2.bmp
29	22	female	1	594	1	393	5	a14.bmp	p2.bmp
29	22	female	1	511	1	529	5	a16.bmp	q2.bmp
29	22	female	1	679	1	575	4	a18.bmp	q1.bmp
29	22	female	1	450	1	445	5	a21.bmp	p2.bmp
29	22	female	1	564	1	486	6	b20.bmp	q1.bmp
29	22	female	1	484	1	751	5	a3.bmp	p2.bmp
29	22	female	1	476	1	537	7	b17.bmp	q2.bmp
29	22	female	1	373	1	472	4	a6.bmp	p1.bmp
29	22	female	0	343	0	857	7	b3.bmp	p2.bmp
29	22	female	1	541	1	387	4	a9.bmp	p1.bmp
29	22	female	1	422	1	443	4	a19.bmp	p1.bmp
29	22	female	1	664	1	579	6	b12.bmp	p1.bmp
29	22	female	1	648	1	551	4	a4.bmp	q1.bmp
29	22	female	1	483	1	471	6	b9.bmp	q1.bmp
29	22	female	1	392	0	612	7	b7.bmp	q2.bmp
29	22	female	1	488	1	655	7	b8.bmp	p2.bmp
29	22	female	1	426	1	510	5	a5.bmp	q2.bmp
29	22	female	1	500	1	452	5	a2.bmp	p2.bmp
29	22	female	1	620	1	568	6	b14.bmp	q1.bmp
29	22	female	1	602	0	630	6	b18.bmp	p1.bmp
29	22	female	1	508	1	441	5	a17.bmp	p2.bmp
29	22	female	1	568	1	531	4	a15.bmp	q1.bmp
29	22	female	1	510	1	514	6	b4.bmp	q1.bmp
29	22	female	1	463	0	697	5	a7.bmp	p2.bmp
29	22	female	1	473	1	720	6	b1.bmp	q1.bmp
29	22	female	1	532	1	500	7	b10.bmp	p2.bmp
29	22	female	1	530	1	640	3	lx15.bmp	p2.bmp
29	22	female	1	501	1	551	3	lx14.bmp	q1.bmp
29	22	female	1	432	1	540	3	lx3.bmp	q1.bmp
29	22	female	1	398	1	741	4	a10.bmp	q1.bmp
29	22	female	1	408	1	674	6	b7.bmp	p1.bmp
29	22	female	1	508	1	556	4	a8.bmp	p1.bmp
29	22	female	1	538	1	674	6	b5.bmp	q1.bmp
29	22	female	1	593	1	715	5	a13.bmp	q2.bmp
29	22	female	1	538	1	781	7	b15.bmp	q2.bmp
29	22	female	1	589	1	536	7	b18.bmp	q2.bmp
29	22	female	1	445	1	585	4	a3.bmp	q1.bmp
29	22	female	1	480	1	508	4	a21.bmp	q1.bmp
29	22	female	1	582	1	605	5	a9.bmp	q2.bmp
29	22	female	1	418	1	851	7	b6.bmp	p2.bmp
29	22	female	1	501	1	475	4	a20.bmp	p1.bmp
29	22	female	1	595	1	584	6	b13.bmp	q1.bmp
29	22	female	1	581	1	1167	6	b21.bmp	p1.bmp
29	22	female	1	620	1	519	5	a19.bmp	q2.bmp
29	22	female	1	536	0	509	7	b20.bmp	p2.bmp
29	22	female	1	527	1	520	6	b17.bmp	p1.bmp
29	22	female	1	514	1	485	5	a18.bmp	p2.bmp
29	22	female	1	547	1	380	5	a15.bmp	p2.bmp
29	22	female	1	443	1	507	7	b9.bmp	p2.bmp
29	22	female	1	658	1	484	4	a2.bmp	q1.bmp
29	22	female	1	530	1	602	6	b3.bmp	q1.bmp
29	22	female	1	473	1	487	4	a7.bmp	q1.bmp
29	22	female	1	498	1	568	6	b8.bmp	q1.bmp
29	22	female	1	448	1	411	6	b19.bmp	q1.bmp
29	22	female	1	547	1	523	5	a1.bmp	q2.bmp
29	22	female	1	539	1	435	4	a16.bmp	p1.bmp
29	22	female	1	456	1	526	4	a17.bmp	q1.bmp
29	22	female	1	631	1	519	5	a6.bmp	q2.bmp
29	22	female	1	489	1	623	7	b2.bmp	q2.bmp
29	22	female	1	473	1	599	5	a11.bmp	p2.bmp
29	22	female	1	438	1	459	4	a5.bmp	p1.bmp
29	22	female	1	606	1	619	7	b4.bmp	p2.bmp
29	22	female	1	552	1	587	6	b16.bmp	q1.bmp
29	22	female	1	496	1	504	4	a14.bmp	q1.bmp
29	22	female	1	758	1	941	7	b1.bmp	p2.bmp
29	22	female	1	503	1	519	6	b10.bmp	q1.bmp
29	22	female	1	626	1	696	7	b11.bmp	p2.bmp
29	22	female	1	405	1	398	5	a4.bmp	p2.bmp
29	22	female	1	595	1	379	7	b14.bmp	p2.bmp
29	22	female	1	648	1	503	7	b12.bmp	q2.bmp
29	22	female	1	503	1	559	4	a12.bmp	p1.bmp
