# Supplementary material for: What Directions Do We Look at Power from? Up-Down, Left-Right, and Front-Back
Source: PLoS One. 2015 Jul 10;10(7):e0132756. doi: 10.1371/journal.pone.0132756 (PMC4498758; doi:10.1371/journal.pone.0132756)
Supplement: S2 File — (ZIP) [file pone.0132756.s002.zip › S2-The Raw Data of Experiment 2/Subject3.xls]

## Sheet: Sheet1
Subject	Age	Sex	Expprime.ACC	Expprime.RT	Expprobe.ACC	Expprobe.RT	stimtype	stimulus1	stimulus2
3	20	female	1	1438	null	null	1	lx12.bmp	null
3	20	female	1	473	null	null	1	lx2.bmp	null
3	20	female	1	579	null	null	1	lx1.bmp	null
3	20	female	1	644	null	null	1	lx7.bmp	null
3	20	female	1	538	null	null	1	lx3.bmp	null
3	20	female	1	487	null	null	1	lx5.bmp	null
3	20	female	0	555	null	null	1	lx9.bmp	null
3	20	female	1	587	null	null	1	lx11.bmp	null
3	20	female	1	785	null	null	1	lx15.bmp	null
3	20	female	1	831	null	null	1	lx13.bmp	null
3	20	female	1	620	null	null	1	lx8.bmp	null
3	20	female	1	702	null	null	1	lx14.bmp	null
3	20	female	1	495	null	null	1	lx10.bmp	null
3	20	female	1	517	null	null	1	lx4.bmp	null
3	20	female	1	548	null	null	1	lx16.bmp	null
3	20	female	1	694	null	null	1	lx6.bmp	null
3	20	female	1	909	1	882	2	lx13.bmp	p1.bmp
3	20	female	1	624	1	771	2	lx12.bmp	q2.bmp
3	20	female	1	596	1	873	2	lx10.bmp	p2.bmp
3	20	female	1	636	1	855	2	lx15.bmp	q1.bmp
3	20	female	1	642	1	855	2	lx2.bmp	p2.bmp
3	20	female	1	783	0	669	2	lx3.bmp	q1.bmp
3	20	female	1	807	0	709	2	lx16.bmp	q2.bmp
3	20	female	1	1352	1	938	2	lx8.bmp	q2.bmp
3	20	female	1	703	1	591	2	lx14.bmp	p2.bmp
3	20	female	1	909	1	874	2	lx11.bmp	q1.bmp
3	20	female	1	566	1	568	2	lx9.bmp	p1.bmp
3	20	female	1	820	1	741	2	lx1.bmp	p1.bmp
3	20	female	1	1630	1	1302	2	lx7.bmp	q1.bmp
3	20	female	1	916	1	700	2	lx6.bmp	p2.bmp
3	20	female	1	755	1	951	2	lx4.bmp	q2.bmp
3	20	female	1	707	1	763	2	lx5.bmp	p1.bmp
3	20	female	1	662	1	692	3	lx5.bmp	p1.bmp
3	20	female	1	651	1	695	3	lx12.bmp	p2.bmp
3	20	female	1	698	1	713	3	lx3.bmp	q2.bmp
3	20	female	1	673	1	664	5	a17.bmp	p2.bmp
3	20	female	1	711	1	885	5	a3.bmp	p2.bmp
3	20	female	1	622	0	916	7	b3.bmp	p2.bmp
3	20	female	1	1430	1	1668	7	b7.bmp	q2.bmp
3	20	female	1	904	1	702	5	a14.bmp	p2.bmp
3	20	female	1	1868	0	1821	7	b21.bmp	q2.bmp
3	20	female	1	1946	1	998	6	b14.bmp	q1.bmp
3	20	female	1	573	1	681	5	a8.bmp	q2.bmp
3	20	female	1	739	1	844	4	a15.bmp	q1.bmp
3	20	female	1	844	1	610	4	a4.bmp	q1.bmp
3	20	female	1	597	1	626	5	a21.bmp	p2.bmp
3	20	female	1	1612	1	750	7	b5.bmp	p2.bmp
3	20	female	1	674	1	758	5	a20.bmp	q2.bmp
3	20	female	1	1176	1	888	6	b2.bmp	p1.bmp
3	20	female	1	533	1	675	7	b16.bmp	p2.bmp
3	20	female	1	848	1	595	5	a10.bmp	p2.bmp
3	20	female	1	568	1	767	5	a16.bmp	q2.bmp
3	20	female	1	561	1	700	5	a12.bmp	q2.bmp
3	20	female	1	488	1	577	4	a1.bmp	p1.bmp
3	20	female	1	689	1	703	6	b15.bmp	p1.bmp
3	20	female	1	1410	1	612	5	a7.bmp	p2.bmp
3	20	female	1	1287	1	715	6	b4.bmp	q1.bmp
3	20	female	1	708	1	720	7	b17.bmp	q2.bmp
3	20	female	1	722	1	772	4	a11.bmp	q1.bmp
3	20	female	1	658	1	679	5	a2.bmp	p2.bmp
3	20	female	1	633	1	1183	6	b20.bmp	q1.bmp
3	20	female	1	704	1	635	6	b11.bmp	q1.bmp
3	20	female	1	950	1	395	6	b9.bmp	q1.bmp
3	20	female	1	653	1	512	6	b1.bmp	q1.bmp
3	20	female	0	641	1	1934	6	b18.bmp	p1.bmp
3	20	female	1	815	1	1315	4	a18.bmp	q1.bmp
3	20	female	1	1677	1	1064	7	b8.bmp	p2.bmp
3	20	female	1	624	1	593	7	b10.bmp	p2.bmp
3	20	female	1	788	1	783	4	a13.bmp	p1.bmp
3	20	female	1	633	1	503	4	a19.bmp	p1.bmp
3	20	female	1	1413	1	620	7	b13.bmp	p2.bmp
3	20	female	1	969	1	528	6	b12.bmp	p1.bmp
3	20	female	1	1037	1	2029	5	a5.bmp	q2.bmp
3	20	female	1	764	1	636	4	a6.bmp	p1.bmp
3	20	female	1	597	1	1014	7	b19.bmp	p2.bmp
3	20	female	1	1019	1	1056	4	a9.bmp	p1.bmp
3	20	female	1	683	1	777	6	b6.bmp	q1.bmp
3	20	female	1	1140	1	1155	3	lx2.bmp	q1.bmp
3	20	female	1	1084	1	826	3	lx14.bmp	p2.bmp
3	20	female	1	1018	1	1069	3	lx10.bmp	q1.bmp
3	20	female	1	1168	1	691	7	b2.bmp	q2.bmp
3	20	female	1	703	1	822	4	a14.bmp	q1.bmp
3	20	female	1	1412	1	570	4	a7.bmp	q1.bmp
3	20	female	1	1244	1	841	6	b8.bmp	q1.bmp
3	20	female	1	610	1	749	6	b19.bmp	q1.bmp
3	20	female	1	970	1	755	5	a1.bmp	q2.bmp
3	20	female	1	674	1	873	7	b12.bmp	q2.bmp
3	20	female	1	830	1	969	5	a4.bmp	p2.bmp
3	20	female	1	587	1	775	6	b5.bmp	q1.bmp
3	20	female	1	616	1	859	7	b15.bmp	q2.bmp
3	20	female	1	913	1	657	4	a12.bmp	p1.bmp
3	20	female	1	1225	1	1206	6	b13.bmp	q1.bmp
3	20	female	1	649	1	800	6	b21.bmp	p1.bmp
3	20	female	1	1386	1	1043	7	b11.bmp	p2.bmp
3	20	female	1	631	1	861	4	a16.bmp	p1.bmp
3	20	female	1	680	1	716	7	b9.bmp	p2.bmp
3	20	female	1	754	1	783	4	a21.bmp	q1.bmp
3	20	female	1	598	1	663	6	b3.bmp	q1.bmp
3	20	female	1	1014	1	1299	4	a17.bmp	q1.bmp
3	20	female	1	1650	1	1734	4	a8.bmp	p1.bmp
3	20	female	1	962	1	728	4	a10.bmp	q1.bmp
3	20	female	1	998	1	699	5	a11.bmp	p2.bmp
3	20	female	1	1431	1	1072	7	b20.bmp	p2.bmp
3	20	female	1	1448	1	780	5	a19.bmp	q2.bmp
3	20	female	1	2389	1	866	5	a6.bmp	q2.bmp
3	20	female	1	894	1	695	4	a20.bmp	p1.bmp
3	20	female	1	1797	1	670	4	a5.bmp	p1.bmp
3	20	female	1	687	1	982	7	b18.bmp	q2.bmp
3	20	female	1	788	1	644	5	a9.bmp	q2.bmp
3	20	female	1	668	1	708	6	b16.bmp	q1.bmp
3	20	female	1	936	1	1093	7	b1.bmp	p2.bmp
3	20	female	1	868	1	672	7	b14.bmp	p2.bmp
3	20	female	1	1006	1	771	6	b10.bmp	q1.bmp
3	20	female	1	697	1	1141	5	a18.bmp	p2.bmp
3	20	female	1	677	1	997	5	a15.bmp	p2.bmp
3	20	female	1	724	1	620	5	a13.bmp	q2.bmp
3	20	female	1	718	1	1082	7	b4.bmp	p2.bmp
3	20	female	1	1869	1	685	6	b17.bmp	p1.bmp
3	20	female	1	615	1	1390	4	a2.bmp	q1.bmp
3	20	female	1	637	1	625	7	b6.bmp	p2.bmp
3	20	female	1	564	1	699	6	b7.bmp	p1.bmp
3	20	female	1	602	1	696	4	a3.bmp	q1.bmp
