# Supplementary material for: What Directions Do We Look at Power from? Up-Down, Left-Right, and Front-Back
Source: PLoS One. 2015 Jul 10;10(7):e0132756. doi: 10.1371/journal.pone.0132756 (PMC4498758; doi:10.1371/journal.pone.0132756)
Supplement: S2 File — (ZIP) [file pone.0132756.s002.zip › S2-The Raw Data of Experiment 2/Subject30.xls]

## Sheet: Sheet1
Subject	Age	Sex	Expprime.ACC	Expprime.RT	Expprobe.ACC	Expprobe.RT	stimtype	stimulus1	stimulus2
30	20	male	0	1307	null	null	1	lx12.bmp	null
30	20	male	1	1476	null	null	1	lx4.bmp	null
30	20	male	1	772	null	null	1	lx5.bmp	null
30	20	male	1	1747	null	null	1	lx13.bmp	null
30	20	male	1	1057	null	null	1	lx2.bmp	null
30	20	male	1	1133	null	null	1	lx16.bmp	null
30	20	male	1	1129	null	null	1	lx15.bmp	null
30	20	male	1	651	null	null	1	lx1.bmp	null
30	20	male	0	1414	null	null	1	lx10.bmp	null
30	20	male	1	1114	null	null	1	lx11.bmp	null
30	20	male	1	869	null	null	1	lx14.bmp	null
30	20	male	1	527	null	null	1	lx7.bmp	null
30	20	male	1	768	null	null	1	lx3.bmp	null
30	20	male	1	439	null	null	1	lx8.bmp	null
30	20	male	1	713	null	null	1	lx6.bmp	null
30	20	male	1	609	null	null	1	lx9.bmp	null
30	20	male	1	2368	1	3065	2	lx12.bmp	q2.bmp
30	20	male	1	1232	1	2075	2	lx15.bmp	q1.bmp
30	20	male	1	1066	1	627	2	lx4.bmp	q2.bmp
30	20	male	1	1857	1	1537	2	lx2.bmp	p2.bmp
30	20	male	1	990	1	929	2	lx13.bmp	p1.bmp
30	20	male	1	1592	1	566	2	lx9.bmp	p1.bmp
30	20	male	1	939	1	788	2	lx16.bmp	q2.bmp
30	20	male	1	1038	1	481	2	lx10.bmp	p2.bmp
30	20	male	1	1943	1	219	2	lx14.bmp	p2.bmp
30	20	male	1	771	1	831	2	lx8.bmp	q2.bmp
30	20	male	1	1055	1	775	2	lx7.bmp	q1.bmp
30	20	male	1	1784	1	597	2	lx11.bmp	q1.bmp
30	20	male	1	1881	1	745	2	lx6.bmp	p2.bmp
30	20	male	0	3188	0	3058	2	lx3.bmp	q1.bmp
30	20	male	1	688	1	1539	2	lx5.bmp	p1.bmp
30	20	male	1	1789	1	1106	2	lx1.bmp	p1.bmp
30	20	male	0	3772	1	1114	3	lx13.bmp	p2.bmp
30	20	male	1	3034	1	2318	3	lx4.bmp	q2.bmp
30	20	male	1	5414	1	12316	3	lx6.bmp	p1.bmp
30	20	male	1	656	0	2953	4	a18.bmp	q1.bmp
30	20	male	1	2515	1	783	4	a1.bmp	p1.bmp
30	20	male	1	692	1	508	5	a20.bmp	q2.bmp
30	20	male	1	5063	1	3648	5	a12.bmp	q2.bmp
30	20	male	1	2184	1	1623	4	a15.bmp	q1.bmp
30	20	male	1	966	1	1223	5	a2.bmp	p2.bmp
30	20	male	1	599	1	650	4	a6.bmp	p1.bmp
30	20	male	1	3294	1	1030	6	b14.bmp	q1.bmp
30	20	male	1	1198	1	2871	6	b15.bmp	p1.bmp
30	20	male	1	1626	1	1907	7	b8.bmp	p2.bmp
30	20	male	1	1154	1	536	5	a5.bmp	q2.bmp
30	20	male	1	1179	1	610	6	b2.bmp	p1.bmp
30	20	male	1	654	1	716	5	a14.bmp	p2.bmp
30	20	male	0	1563	1	1536	6	b6.bmp	q1.bmp
30	20	male	1	734	1	943	5	a8.bmp	q2.bmp
30	20	male	1	1370	1	767	7	b10.bmp	p2.bmp
30	20	male	1	3379	1	1672	6	b12.bmp	p1.bmp
30	20	male	1	1192	0	4554	5	a17.bmp	p2.bmp
30	20	male	1	2445	1	1481	5	a7.bmp	p2.bmp
30	20	male	1	1990	0	738	4	a13.bmp	p1.bmp
30	20	male	1	1022	1	630	7	b7.bmp	q2.bmp
30	20	male	1	1478	1	680	4	a9.bmp	p1.bmp
30	20	male	1	639	1	665	7	b16.bmp	p2.bmp
30	20	male	1	666	0	339	7	b21.bmp	q2.bmp
30	20	male	0	3409	1	864	6	b9.bmp	q1.bmp
30	20	male	1	1359	1	695	7	b17.bmp	q2.bmp
30	20	male	1	1472	1	711	6	b20.bmp	q1.bmp
30	20	male	1	992	1	454	7	b19.bmp	p2.bmp
30	20	male	1	1502	1	1086	5	a10.bmp	p2.bmp
30	20	male	1	3368	1	882	5	a16.bmp	q2.bmp
30	20	male	1	713	1	1240	7	b3.bmp	p2.bmp
30	20	male	1	1633	1	616	6	b18.bmp	p1.bmp
30	20	male	1	1179	1	918	7	b5.bmp	p2.bmp
30	20	male	1	571	1	469	6	b1.bmp	q1.bmp
30	20	male	1	634	0	410	6	b4.bmp	q1.bmp
30	20	male	1	3712	1	573	7	b13.bmp	p2.bmp
30	20	male	1	2714	1	1270	4	a4.bmp	q1.bmp
30	20	male	1	1158	1	710	5	a3.bmp	p2.bmp
30	20	male	1	1624	1	588	4	a19.bmp	p1.bmp
30	20	male	1	2015	1	605	6	b11.bmp	q1.bmp
30	20	male	1	625	1	613	4	a11.bmp	q1.bmp
30	20	male	1	2962	1	1054	5	a21.bmp	p2.bmp
30	20	male	1	2987	1	2233	3	lx14.bmp	p2.bmp
30	20	male	1	1280	1	735	3	lx10.bmp	q1.bmp
30	20	male	1	674	1	621	3	lx2.bmp	q1.bmp
30	20	male	0	2340	1	550	7	b2.bmp	q2.bmp
30	20	male	1	1992	1	627	4	a21.bmp	q1.bmp
30	20	male	1	4301	0	985	4	a16.bmp	p1.bmp
30	20	male	1	489	1	712	4	a12.bmp	p1.bmp
30	20	male	1	1454	0	518	7	b11.bmp	p2.bmp
30	20	male	1	2154	1	554	6	b10.bmp	q1.bmp
30	20	male	1	1530	1	418	6	b13.bmp	q1.bmp
30	20	male	1	1192	1	642	5	a1.bmp	q2.bmp
30	20	male	1	901	1	770	7	b15.bmp	q2.bmp
30	20	male	0	3567	0	826	4	a5.bmp	p1.bmp
30	20	male	1	615	1	570	6	b17.bmp	p1.bmp
30	20	male	1	1179	1	673	4	a14.bmp	q1.bmp
30	20	male	1	957	0	789	7	b20.bmp	p2.bmp
30	20	male	1	879	1	657	5	a9.bmp	q2.bmp
30	20	male	1	4023	0	794	4	a7.bmp	q1.bmp
30	20	male	1	685	1	810	4	a17.bmp	q1.bmp
30	20	male	1	682	1	422	7	b1.bmp	p2.bmp
30	20	male	1	3215	1	1286	7	b4.bmp	p2.bmp
30	20	male	1	857	1	1236	5	a4.bmp	p2.bmp
30	20	male	1	1359	1	587	6	b19.bmp	q1.bmp
30	20	male	1	797	0	445	7	b12.bmp	q2.bmp
30	20	male	0	780	1	608	6	b8.bmp	q1.bmp
30	20	male	1	2044	1	857	4	a20.bmp	p1.bmp
30	20	male	1	2030	1	543	5	a13.bmp	q2.bmp
30	20	male	0	822	1	738	7	b14.bmp	p2.bmp
30	20	male	1	811	1	469	4	a2.bmp	q1.bmp
30	20	male	1	1845	1	698	5	a18.bmp	p2.bmp
30	20	male	1	1192	1	800	4	a3.bmp	q1.bmp
30	20	male	1	816	1	704	4	a8.bmp	p1.bmp
30	20	male	1	632	1	483	5	a11.bmp	p2.bmp
30	20	male	1	596	1	490	5	a19.bmp	q2.bmp
30	20	male	0	2054	1	630	6	b21.bmp	p1.bmp
30	20	male	1	1500	1	735	7	b9.bmp	p2.bmp
30	20	male	0	2435	1	832	7	b18.bmp	q2.bmp
30	20	male	1	2364	1	685	5	a15.bmp	p2.bmp
30	20	male	1	796	1	767	7	b6.bmp	p2.bmp
30	20	male	1	2500	1	583	6	b16.bmp	q1.bmp
30	20	male	1	773	1	516	4	a10.bmp	q1.bmp
30	20	male	0	1001	1	815	6	b5.bmp	q1.bmp
30	20	male	1	898	1	1189	6	b3.bmp	q1.bmp
30	20	male	1	5829	1	631	5	a6.bmp	q2.bmp
30	20	male	1	1388	1	787	6	b7.bmp	p1.bmp
