# Supplementary material for: What Directions Do We Look at Power from? Up-Down, Left-Right, and Front-Back
Source: PLoS One. 2015 Jul 10;10(7):e0132756. doi: 10.1371/journal.pone.0132756 (PMC4498758; doi:10.1371/journal.pone.0132756)
Supplement: S2 File — (ZIP) [file pone.0132756.s002.zip › S2-The Raw Data of Experiment 2/Subject31.xls]

## Sheet: Sheet1
Subject	Age	Sex	Expprime.ACC	Expprime.RT	Expprobe.ACC	Expprobe.RT	stimtype	stimulus1	stimulus2
31	20	male	0	4215	null	null	1	lx13.bmp	null
31	20	male	1	1051	null	null	1	lx11.bmp	null
31	20	male	1	731	null	null	1	lx15.bmp	null
31	20	male	1	750	null	null	1	lx5.bmp	null
31	20	male	1	1098	null	null	1	lx14.bmp	null
31	20	male	1	564	null	null	1	lx8.bmp	null
31	20	male	1	504	null	null	1	lx12.bmp	null
31	20	male	1	448	null	null	1	lx1.bmp	null
31	20	male	1	467	null	null	1	lx10.bmp	null
31	20	male	1	680	null	null	1	lx6.bmp	null
31	20	male	1	696	null	null	1	lx3.bmp	null
31	20	male	1	709	null	null	1	lx16.bmp	null
31	20	male	1	769	null	null	1	lx2.bmp	null
31	20	male	1	522	null	null	1	lx4.bmp	null
31	20	male	1	441	null	null	1	lx7.bmp	null
31	20	male	1	516	null	null	1	lx9.bmp	null
31	20	male	1	698	1	847	2	lx9.bmp	p1.bmp
31	20	male	1	523	1	622	2	lx14.bmp	p2.bmp
31	20	male	1	501	1	492	2	lx5.bmp	p1.bmp
31	20	male	1	558	1	538	2	lx11.bmp	q1.bmp
31	20	male	1	728	1	634	2	lx3.bmp	q1.bmp
31	20	male	1	715	1	486	2	lx16.bmp	q2.bmp
31	20	male	1	740	1	559	2	lx8.bmp	q2.bmp
31	20	male	1	617	1	547	2	lx10.bmp	p2.bmp
31	20	male	1	744	1	573	2	lx12.bmp	q2.bmp
31	20	male	1	578	1	646	2	lx15.bmp	q1.bmp
31	20	male	1	680	0	618	2	lx7.bmp	q1.bmp
31	20	male	1	607	1	603	2	lx2.bmp	p2.bmp
31	20	male	1	653	0	732	2	lx6.bmp	p2.bmp
31	20	male	1	611	1	630	2	lx13.bmp	p1.bmp
31	20	male	1	663	1	607	2	lx1.bmp	p1.bmp
31	20	male	1	655	1	528	2	lx4.bmp	q2.bmp
31	20	male	1	1712	1	749	3	lx8.bmp	q2.bmp
31	20	male	1	1101	1	2028	3	lx6.bmp	p1.bmp
31	20	male	0	668	0	460	3	lx11.bmp	p2.bmp
31	20	male	1	435	0	47	4	a15.bmp	q1.bmp
31	20	male	1	398	1	541	6	b9.bmp	q1.bmp
31	20	male	1	829	1	493	6	b12.bmp	p1.bmp
31	20	male	1	604	1	387	6	b14.bmp	q1.bmp
31	20	male	1	664	1	430	7	b5.bmp	p2.bmp
31	20	male	1	1699	1	551	4	a4.bmp	q1.bmp
31	20	male	1	1011	1	423	6	b4.bmp	q1.bmp
31	20	male	1	884	1	349	6	b6.bmp	q1.bmp
31	20	male	1	562	0	250	4	a11.bmp	q1.bmp
31	20	male	1	511	1	348	5	a10.bmp	p2.bmp
31	20	male	1	523	0	271	5	a5.bmp	q2.bmp
31	20	male	1	972	1	750	7	b10.bmp	p2.bmp
31	20	male	1	796	1	1210	4	a19.bmp	p1.bmp
31	20	male	1	496	1	495	6	b1.bmp	q1.bmp
31	20	male	1	697	1	813	5	a17.bmp	p2.bmp
31	20	male	1	666	0	680	5	a8.bmp	q2.bmp
31	20	male	1	800	1	685	4	a1.bmp	p1.bmp
31	20	male	1	710	1	760	4	a18.bmp	q1.bmp
31	20	male	1	914	1	577	7	b7.bmp	q2.bmp
31	20	male	1	570	0	621	7	b3.bmp	p2.bmp
31	20	male	1	743	0	586	5	a3.bmp	p2.bmp
31	20	male	1	674	1	474	5	a7.bmp	p2.bmp
31	20	male	1	628	1	454	6	b15.bmp	p1.bmp
31	20	male	1	625	1	679	5	a16.bmp	q2.bmp
31	20	male	1	532	0	651	4	a6.bmp	p1.bmp
31	20	male	1	629	1	597	4	a9.bmp	p1.bmp
31	20	male	1	718	1	634	5	a2.bmp	p2.bmp
31	20	male	1	964	0	505	5	a20.bmp	q2.bmp
31	20	male	1	636	1	551	7	b16.bmp	p2.bmp
31	20	male	1	699	0	938	6	b11.bmp	q1.bmp
31	20	male	1	512	1	681	7	b13.bmp	p2.bmp
31	20	male	1	677	0	699	6	b2.bmp	p1.bmp
31	20	male	1	1631	0	819	5	a14.bmp	p2.bmp
31	20	male	1	1742	1	804	4	a13.bmp	p1.bmp
31	20	male	1	608	0	724	7	b17.bmp	q2.bmp
31	20	male	1	2203	1	649	5	a12.bmp	q2.bmp
31	20	male	1	579	1	676	7	b19.bmp	p2.bmp
31	20	male	1	557	1	901	6	b18.bmp	p1.bmp
31	20	male	0	1160	1	1014	5	a21.bmp	p2.bmp
31	20	male	1	742	1	716	7	b8.bmp	p2.bmp
31	20	male	1	659	1	670	6	b20.bmp	q1.bmp
31	20	male	1	571	1	869	7	b21.bmp	q2.bmp
31	20	male	1	638	0	1205	3	lx12.bmp	q1.bmp
31	20	male	1	685	1	1006	3	lx13.bmp	p2.bmp
31	20	male	1	798	1	813	3	lx2.bmp	q1.bmp
31	20	male	1	735	0	753	7	b20.bmp	p2.bmp
31	20	male	1	594	1	1242	6	b8.bmp	q1.bmp
31	20	male	1	1145	1	646	4	a3.bmp	q1.bmp
31	20	male	1	811	1	616	5	a13.bmp	q2.bmp
31	20	male	1	1824	1	724	6	b13.bmp	q1.bmp
31	20	male	1	672	1	376	5	a19.bmp	q2.bmp
31	20	male	1	460	1	451	5	a15.bmp	p2.bmp
31	20	male	1	544	1	780	7	b9.bmp	p2.bmp
31	20	male	1	624	1	589	4	a20.bmp	p1.bmp
31	20	male	1	758	1	639	6	b10.bmp	q1.bmp
31	20	male	1	777	1	763	6	b7.bmp	p1.bmp
31	20	male	1	617	1	706	6	b3.bmp	q1.bmp
31	20	male	1	1016	0	660	4	a10.bmp	q1.bmp
31	20	male	1	729	1	689	4	a5.bmp	p1.bmp
31	20	male	1	736	1	895	6	b16.bmp	q1.bmp
31	20	male	1	629	1	836	4	a21.bmp	q1.bmp
31	20	male	1	720	1	670	7	b4.bmp	p2.bmp
31	20	male	1	585	1	614	7	b18.bmp	q2.bmp
31	20	male	1	422	1	624	7	b15.bmp	q2.bmp
31	20	male	1	1065	1	590	5	a4.bmp	p2.bmp
31	20	male	1	901	0	341	7	b12.bmp	q2.bmp
31	20	male	1	528	1	642	6	b19.bmp	q1.bmp
31	20	male	1	1167	1	461	4	a2.bmp	q1.bmp
31	20	male	1	710	1	1336	7	b6.bmp	p2.bmp
31	20	male	1	874	1	724	6	b5.bmp	q1.bmp
31	20	male	1	1118	1	718	5	a11.bmp	p2.bmp
31	20	male	1	1094	1	709	5	a6.bmp	q2.bmp
31	20	male	1	1788	1	1002	7	b2.bmp	q2.bmp
31	20	male	1	615	1	620	5	a18.bmp	p2.bmp
31	20	male	1	548	1	470	4	a8.bmp	p1.bmp
31	20	male	1	721	1	593	6	b21.bmp	p1.bmp
31	20	male	1	457	1	535	4	a17.bmp	q1.bmp
31	20	male	1	1379	1	660	4	a14.bmp	q1.bmp
31	20	male	1	699	1	548	7	b11.bmp	p2.bmp
31	20	male	1	622	0	384	7	b14.bmp	p2.bmp
31	20	male	1	822	1	490	4	a16.bmp	p1.bmp
31	20	male	1	603	1	369	6	b17.bmp	p1.bmp
31	20	male	1	540	1	524	7	b1.bmp	p2.bmp
31	20	male	1	731	1	467	5	a1.bmp	q2.bmp
31	20	male	1	707	1	527	4	a7.bmp	q1.bmp
31	20	male	1	539	1	392	5	a9.bmp	q2.bmp
31	20	male	1	653	1	353	4	a12.bmp	p1.bmp
