# Supplementary material for: What Directions Do We Look at Power from? Up-Down, Left-Right, and Front-Back
Source: PLoS One. 2015 Jul 10;10(7):e0132756. doi: 10.1371/journal.pone.0132756 (PMC4498758; doi:10.1371/journal.pone.0132756)
Supplement: S2 File — (ZIP) [file pone.0132756.s002.zip › S2-The Raw Data of Experiment 2/Subject4.xls]

## Sheet: Sheet1
Subject	Age	Sex	Expprime.ACC	Expprime.RT	Expprobe.ACC	Expprobe.RT	stimtype	stimulus1	stimulus2
4	18	female	1	981	null	null	1	lx8.bmp	null
4	18	female	1	726	null	null	1	lx1.bmp	null
4	18	female	1	538	null	null	1	lx15.bmp	null
4	18	female	1	791	null	null	1	lx10.bmp	null
4	18	female	1	580	null	null	1	lx3.bmp	null
4	18	female	1	653	null	null	1	lx14.bmp	null
4	18	female	1	934	null	null	1	lx7.bmp	null
4	18	female	1	768	null	null	1	lx4.bmp	null
4	18	female	1	552	null	null	1	lx5.bmp	null
4	18	female	0	1232	null	null	1	lx9.bmp	null
4	18	female	1	1226	null	null	1	lx11.bmp	null
4	18	female	1	544	null	null	1	lx16.bmp	null
4	18	female	1	589	null	null	1	lx2.bmp	null
4	18	female	1	554	null	null	1	lx6.bmp	null
4	18	female	1	693	null	null	1	lx13.bmp	null
4	18	female	1	1361	null	null	1	lx12.bmp	null
4	18	female	1	679	1	2027	2	lx8.bmp	q2.bmp
4	18	female	1	586	1	917	2	lx1.bmp	p1.bmp
4	18	female	1	778	1	1266	2	lx12.bmp	q2.bmp
4	18	female	0	1975	1	3141	2	lx2.bmp	p2.bmp
4	18	female	1	802	1	1823	2	lx16.bmp	q2.bmp
4	18	female	1	767	1	1065	2	lx9.bmp	p1.bmp
4	18	female	1	966	1	1239	2	lx10.bmp	p2.bmp
4	18	female	1	1207	1	765	2	lx7.bmp	q1.bmp
4	18	female	1	822	1	1599	2	lx15.bmp	q1.bmp
4	18	female	1	680	1	1676	2	lx14.bmp	p2.bmp
4	18	female	1	1034	1	713	2	lx3.bmp	q1.bmp
4	18	female	1	705	1	1101	2	lx13.bmp	p1.bmp
4	18	female	1	710	1	706	2	lx5.bmp	p1.bmp
4	18	female	1	666	1	1278	2	lx11.bmp	q1.bmp
4	18	female	1	954	1	1405	2	lx4.bmp	q2.bmp
4	18	female	1	830	0	1269	2	lx6.bmp	p2.bmp
4	18	female	1	959	1	1220	3	lx4.bmp	p1.bmp
4	18	female	1	902	1	972	3	lx9.bmp	q2.bmp
4	18	female	1	874	1	1018	3	lx14.bmp	p2.bmp
4	18	female	1	1057	1	854	6	b20.bmp	q1.bmp
4	18	female	1	846	1	816	5	a7.bmp	p2.bmp
4	18	female	1	3098	1	794	6	b11.bmp	q1.bmp
4	18	female	1	1206	1	1364	4	a18.bmp	q1.bmp
4	18	female	1	649	0	1484	5	a16.bmp	q2.bmp
4	18	female	1	2203	1	1369	6	b2.bmp	p1.bmp
4	18	female	1	1673	1	1270	5	a20.bmp	q2.bmp
4	18	female	1	866	1	1386	7	b17.bmp	q2.bmp
4	18	female	1	1112	1	1205	7	b5.bmp	p2.bmp
4	18	female	1	1272	1	1299	5	a21.bmp	p2.bmp
4	18	female	1	2100	0	2163	4	a4.bmp	q1.bmp
4	18	female	1	652	1	757	4	a19.bmp	p1.bmp
4	18	female	1	732	1	848	7	b16.bmp	p2.bmp
4	18	female	1	696	1	1068	5	a10.bmp	p2.bmp
4	18	female	1	3136	1	799	7	b3.bmp	p2.bmp
4	18	female	1	737	1	1162	5	a5.bmp	q2.bmp
4	18	female	1	746	1	3006	6	b1.bmp	q1.bmp
4	18	female	1	675	1	1319	6	b18.bmp	p1.bmp
4	18	female	1	708	1	1293	7	b21.bmp	q2.bmp
4	18	female	1	931	1	1238	4	a6.bmp	p1.bmp
4	18	female	1	1071	1	1775	7	b7.bmp	q2.bmp
4	18	female	1	1208	1	903	5	a14.bmp	p2.bmp
4	18	female	1	648	1	1221	7	b13.bmp	p2.bmp
4	18	female	1	992	1	993	7	b10.bmp	p2.bmp
4	18	female	1	775	1	989	7	b19.bmp	p2.bmp
4	18	female	1	4272	1	766	7	b8.bmp	p2.bmp
4	18	female	1	524	1	1338	4	a15.bmp	q1.bmp
4	18	female	1	630	1	1163	5	a12.bmp	q2.bmp
4	18	female	1	729	1	708	4	a11.bmp	q1.bmp
4	18	female	1	737	1	767	5	a17.bmp	p2.bmp
4	18	female	0	695	1	4472	6	b9.bmp	q1.bmp
4	18	female	1	706	1	1195	5	a8.bmp	q2.bmp
4	18	female	1	767	1	939	6	b14.bmp	q1.bmp
4	18	female	1	732	1	1660	5	a2.bmp	p2.bmp
4	18	female	1	683	0	2226	4	a1.bmp	p1.bmp
4	18	female	1	930	1	629	6	b12.bmp	p1.bmp
4	18	female	1	662	1	779	4	a13.bmp	p1.bmp
4	18	female	1	800	1	817	6	b6.bmp	q1.bmp
4	18	female	1	566	1	574	6	b4.bmp	q1.bmp
4	18	female	1	759	1	1096	5	a3.bmp	p2.bmp
4	18	female	1	2295	1	867	6	b15.bmp	p1.bmp
4	18	female	1	750	1	435	4	a9.bmp	p1.bmp
4	18	female	1	660	1	1266	3	lx12.bmp	p2.bmp
4	18	female	1	643	1	852	3	lx8.bmp	q1.bmp
4	18	female	1	688	0	563	3	lx6.bmp	q1.bmp
4	18	female	1	2102	1	653	5	a15.bmp	p2.bmp
4	18	female	1	772	1	608	6	b17.bmp	p1.bmp
4	18	female	1	1378	1	685	6	b21.bmp	p1.bmp
4	18	female	1	684	1	592	7	b11.bmp	p2.bmp
4	18	female	1	1317	1	660	5	a1.bmp	q2.bmp
4	18	female	1	761	1	458	6	b8.bmp	q1.bmp
4	18	female	1	734	1	460	5	a6.bmp	q2.bmp
4	18	female	1	630	1	895	5	a13.bmp	q2.bmp
4	18	female	1	673	1	799	7	b18.bmp	q2.bmp
4	18	female	1	3667	1	1346	6	b16.bmp	q1.bmp
4	18	female	1	869	1	765	7	b15.bmp	q2.bmp
4	18	female	1	762	1	798	5	a4.bmp	p2.bmp
4	18	female	1	594	1	503	7	b6.bmp	p2.bmp
4	18	female	1	666	1	667	5	a9.bmp	q2.bmp
4	18	female	1	647	1	892	4	a16.bmp	p1.bmp
4	18	female	1	745	1	624	4	a17.bmp	q1.bmp
4	18	female	1	810	0	994	7	b4.bmp	p2.bmp
4	18	female	1	1399	1	2167	6	b7.bmp	p1.bmp
4	18	female	1	1329	1	863	5	a11.bmp	p2.bmp
4	18	female	1	1457	1	1336	4	a12.bmp	p1.bmp
4	18	female	1	2773	1	941	6	b10.bmp	q1.bmp
4	18	female	1	1067	1	633	4	a2.bmp	q1.bmp
4	18	female	1	1333	1	2612	6	b5.bmp	q1.bmp
4	18	female	0	905	1	945	7	b9.bmp	p2.bmp
4	18	female	1	711	1	867	7	b2.bmp	q2.bmp
4	18	female	1	854	1	762	6	b3.bmp	q1.bmp
4	18	female	1	716	1	808	4	a14.bmp	q1.bmp
4	18	female	1	1049	1	898	7	b14.bmp	p2.bmp
4	18	female	1	923	1	729	4	a3.bmp	q1.bmp
4	18	female	1	2218	1	1722	4	a7.bmp	q1.bmp
4	18	female	1	3656	1	1871	7	b20.bmp	p2.bmp
4	18	female	1	1075	1	646	6	b13.bmp	q1.bmp
4	18	female	0	2003	1	1240	4	a21.bmp	q1.bmp
4	18	female	1	733	1	796	7	b12.bmp	q2.bmp
4	18	female	1	632	1	761	5	a18.bmp	p2.bmp
4	18	female	1	1048	1	816	5	a19.bmp	q2.bmp
4	18	female	0	735	1	1341	4	a5.bmp	p1.bmp
4	18	female	1	697	1	1508	6	b19.bmp	q1.bmp
4	18	female	1	582	1	1635	4	a10.bmp	q1.bmp
4	18	female	1	1178	1	983	4	a8.bmp	p1.bmp
4	18	female	1	629	1	690	4	a20.bmp	p1.bmp
4	18	female	1	1425	1	761	7	b1.bmp	p2.bmp
