# Supplementary material for: What Directions Do We Look at Power from? Up-Down, Left-Right, and Front-Back
Source: PLoS One. 2015 Jul 10;10(7):e0132756. doi: 10.1371/journal.pone.0132756 (PMC4498758; doi:10.1371/journal.pone.0132756)
Supplement: S2 File — (ZIP) [file pone.0132756.s002.zip › S2-The Raw Data of Experiment 2/Subject5.xls]

## Sheet: Sheet1
Subject	Age	Sex	Expprime.ACC	Expprime.RT	Expprobe.ACC	Expprobe.RT	stimtype	stimulus1	stimulus2
5	20	female	1	880	null	null	1	lx8.bmp	null
5	20	female	0	736	null	null	1	lx9.bmp	null
5	20	female	1	1226	null	null	1	lx15.bmp	null
5	20	female	1	1090	null	null	1	lx2.bmp	null
5	20	female	1	802	null	null	1	lx3.bmp	null
5	20	female	1	980	null	null	1	lx12.bmp	null
5	20	female	1	1451	null	null	1	lx13.bmp	null
5	20	female	1	657	null	null	1	lx7.bmp	null
5	20	female	0	471	null	null	1	lx11.bmp	null
5	20	female	1	498	null	null	1	lx1.bmp	null
5	20	female	1	2000	null	null	1	lx10.bmp	null
5	20	female	1	482	null	null	1	lx14.bmp	null
5	20	female	0	657	null	null	1	lx16.bmp	null
5	20	female	1	631	null	null	1	lx4.bmp	null
5	20	female	1	456	null	null	1	lx6.bmp	null
5	20	female	1	414	null	null	1	lx5.bmp	null
5	20	female	1	2094	1	2278	2	lx16.bmp	q2.bmp
5	20	female	1	1696	1	1139	2	lx3.bmp	q1.bmp
5	20	female	1	564	0	657	2	lx5.bmp	p1.bmp
5	20	female	1	776	1	2090	2	lx11.bmp	q1.bmp
5	20	female	1	835	1	1945	2	lx2.bmp	p2.bmp
5	20	female	1	2932	1	1478	2	lx4.bmp	q2.bmp
5	20	female	1	516	1	695	2	lx8.bmp	q2.bmp
5	20	female	1	641	1	1885	2	lx1.bmp	p1.bmp
5	20	female	1	1086	1	1516	2	lx6.bmp	p2.bmp
5	20	female	1	1055	1	1229	2	lx13.bmp	p1.bmp
5	20	female	1	1028	1	738	2	lx9.bmp	p1.bmp
5	20	female	0	535	1	1845	2	lx10.bmp	p2.bmp
5	20	female	1	627	1	859	2	lx14.bmp	p2.bmp
5	20	female	1	852	1	658	2	lx12.bmp	q2.bmp
5	20	female	1	567	1	686	2	lx7.bmp	q1.bmp
5	20	female	1	1259	1	1074	2	lx15.bmp	q1.bmp
5	20	female	1	1184	1	1290	3	lx6.bmp	p1.bmp
5	20	female	1	701	1	688	3	lx13.bmp	p2.bmp
5	20	female	1	593	1	781	3	lx4.bmp	q2.bmp
5	20	female	1	517	1	738	4	a4.bmp	q1.bmp
5	20	female	1	544	1	733	4	a13.bmp	p1.bmp
5	20	female	0	488	1	2052	6	b6.bmp	q1.bmp
5	20	female	1	518	1	752	5	a2.bmp	p2.bmp
5	20	female	1	811	1	593	7	b21.bmp	q2.bmp
5	20	female	1	594	1	720	4	a11.bmp	q1.bmp
5	20	female	1	862	1	872	6	b2.bmp	p1.bmp
5	20	female	1	805	0	787	5	a3.bmp	p2.bmp
5	20	female	1	2586	1	1032	5	a5.bmp	q2.bmp
5	20	female	1	567	1	625	4	a1.bmp	p1.bmp
5	20	female	1	837	1	1415	7	b3.bmp	p2.bmp
5	20	female	1	836	1	709	6	b18.bmp	p1.bmp
5	20	female	1	563	1	665	4	a19.bmp	p1.bmp
5	20	female	1	750	1	548	7	b8.bmp	p2.bmp
5	20	female	1	1464	1	1603	5	a8.bmp	q2.bmp
5	20	female	1	2028	1	1092	6	b9.bmp	q1.bmp
5	20	female	1	659	1	732	5	a21.bmp	p2.bmp
5	20	female	1	551	1	462	5	a7.bmp	p2.bmp
5	20	female	1	748	1	627	6	b20.bmp	q1.bmp
5	20	female	0	558	1	856	6	b1.bmp	q1.bmp
5	20	female	1	1287	1	677	5	a10.bmp	p2.bmp
5	20	female	1	633	1	558	6	b4.bmp	q1.bmp
5	20	female	1	872	1	683	4	a18.bmp	q1.bmp
5	20	female	1	508	1	567	5	a17.bmp	p2.bmp
5	20	female	1	684	0	569	7	b17.bmp	q2.bmp
5	20	female	1	2011	1	989	6	b12.bmp	p1.bmp
5	20	female	1	860	1	658	6	b14.bmp	q1.bmp
5	20	female	1	498	1	689	5	a12.bmp	q2.bmp
5	20	female	1	653	1	783	4	a6.bmp	p1.bmp
5	20	female	0	643	1	1145	6	b11.bmp	q1.bmp
5	20	female	1	683	1	1162	7	b13.bmp	p2.bmp
5	20	female	1	1057	1	977	4	a9.bmp	p1.bmp
5	20	female	1	659	1	581	5	a14.bmp	p2.bmp
5	20	female	1	723	1	544	6	b15.bmp	p1.bmp
5	20	female	1	641	1	535	5	a20.bmp	q2.bmp
5	20	female	1	857	1	1240	7	b19.bmp	p2.bmp
5	20	female	1	582	1	724	4	a15.bmp	q1.bmp
5	20	female	1	1048	1	1013	7	b5.bmp	p2.bmp
5	20	female	1	561	1	593	5	a16.bmp	q2.bmp
5	20	female	1	817	1	540	7	b7.bmp	q2.bmp
5	20	female	1	521	1	696	7	b16.bmp	p2.bmp
5	20	female	1	2566	1	680	7	b10.bmp	p2.bmp
5	20	female	1	675	1	1424	3	lx10.bmp	q1.bmp
5	20	female	1	640	1	720	3	lx14.bmp	p2.bmp
5	20	female	0	564	1	906	3	lx2.bmp	q1.bmp
5	20	female	1	887	1	607	5	a1.bmp	q2.bmp
5	20	female	1	646	1	777	4	a10.bmp	q1.bmp
5	20	female	1	770	1	607	7	b12.bmp	q2.bmp
5	20	female	0	547	1	2304	7	b18.bmp	q2.bmp
5	20	female	1	568	1	875	6	b17.bmp	p1.bmp
5	20	female	1	551	1	617	6	b5.bmp	q1.bmp
5	20	female	1	1886	1	570	4	a21.bmp	q1.bmp
5	20	female	1	1558	1	1565	4	a8.bmp	p1.bmp
5	20	female	1	722	1	1181	7	b15.bmp	q2.bmp
5	20	female	1	624	1	721	4	a17.bmp	q1.bmp
5	20	female	1	442	1	825	5	a11.bmp	p2.bmp
5	20	female	1	547	1	581	5	a9.bmp	q2.bmp
5	20	female	1	843	0	693	4	a16.bmp	p1.bmp
5	20	female	1	587	1	850	5	a19.bmp	q2.bmp
5	20	female	1	646	1	713	6	b3.bmp	q1.bmp
5	20	female	0	588	1	1366	7	b6.bmp	p2.bmp
5	20	female	1	1701	1	689	6	b21.bmp	p1.bmp
5	20	female	1	633	1	1649	5	a15.bmp	p2.bmp
5	20	female	1	630	1	518	5	a6.bmp	q2.bmp
5	20	female	1	603	1	630	4	a12.bmp	p1.bmp
5	20	female	1	565	1	983	5	a18.bmp	p2.bmp
5	20	female	1	568	1	596	6	b19.bmp	q1.bmp
5	20	female	1	923	1	707	7	b9.bmp	p2.bmp
5	20	female	1	1278	1	1209	4	a2.bmp	q1.bmp
5	20	female	1	585	1	822	6	b7.bmp	p1.bmp
5	20	female	1	610	1	1337	6	b16.bmp	q1.bmp
5	20	female	1	716	1	530	5	a4.bmp	p2.bmp
5	20	female	1	792	1	496	5	a13.bmp	q2.bmp
5	20	female	1	741	1	887	7	b20.bmp	p2.bmp
5	20	female	1	592	1	537	4	a7.bmp	q1.bmp
5	20	female	1	761	1	476	6	b10.bmp	q1.bmp
5	20	female	1	912	1	545	7	b11.bmp	p2.bmp
5	20	female	1	631	1	541	4	a5.bmp	p1.bmp
5	20	female	1	875	1	700	4	a3.bmp	q1.bmp
5	20	female	1	868	1	568	7	b1.bmp	p2.bmp
5	20	female	1	754	1	576	7	b14.bmp	p2.bmp
5	20	female	1	984	1	571	6	b13.bmp	q1.bmp
5	20	female	1	605	1	826	4	a20.bmp	p1.bmp
5	20	female	0	554	1	550	7	b4.bmp	p2.bmp
5	20	female	1	777	1	863	7	b2.bmp	q2.bmp
5	20	female	1	592	1	867	4	a14.bmp	q1.bmp
5	20	female	1	545	1	880	6	b8.bmp	q1.bmp
