# Supplementary material for: What Directions Do We Look at Power from? Up-Down, Left-Right, and Front-Back
Source: PLoS One. 2015 Jul 10;10(7):e0132756. doi: 10.1371/journal.pone.0132756 (PMC4498758; doi:10.1371/journal.pone.0132756)
Supplement: S2 File — (ZIP) [file pone.0132756.s002.zip › S2-The Raw Data of Experiment 2/Subject6.xls]

## Sheet: Sheet1
Subject	Age	Sex	Expprime.ACC	Expprime.RT	Expprobe.ACC	Expprobe.RT	stimtype	stimulus1	stimulus2
6	20	female	1	966	null	null	1	lx2.bmp	null
6	20	female	1	615	null	null	1	lx6.bmp	null
6	20	female	1	499	null	null	1	lx12.bmp	null
6	20	female	1	727	null	null	1	lx11.bmp	null
6	20	female	0	1734	null	null	1	lx9.bmp	null
6	20	female	1	701	null	null	1	lx8.bmp	null
6	20	female	1	543	null	null	1	lx3.bmp	null
6	20	female	1	752	null	null	1	lx10.bmp	null
6	20	female	1	576	null	null	1	lx5.bmp	null
6	20	female	1	444	null	null	1	lx4.bmp	null
6	20	female	1	391	null	null	1	lx7.bmp	null
6	20	female	1	547	null	null	1	lx14.bmp	null
6	20	female	1	727	null	null	1	lx16.bmp	null
6	20	female	1	672	null	null	1	lx13.bmp	null
6	20	female	1	715	null	null	1	lx15.bmp	null
6	20	female	0	478	null	null	1	lx1.bmp	null
6	20	female	1	644	1	1836	2	lx5.bmp	p1.bmp
6	20	female	1	986	1	639	2	lx1.bmp	p1.bmp
6	20	female	1	500	1	539	2	lx9.bmp	p1.bmp
6	20	female	1	558	1	864	2	lx10.bmp	p2.bmp
6	20	female	1	512	1	597	2	lx12.bmp	q2.bmp
6	20	female	1	703	0	791	2	lx15.bmp	q1.bmp
6	20	female	1	795	1	448	2	lx7.bmp	q1.bmp
6	20	female	1	771	1	824	2	lx13.bmp	p1.bmp
6	20	female	1	660	1	666	2	lx4.bmp	q2.bmp
6	20	female	1	561	1	700	2	lx14.bmp	p2.bmp
6	20	female	1	639	1	641	2	lx16.bmp	q2.bmp
6	20	female	1	585	1	692	2	lx2.bmp	p2.bmp
6	20	female	1	643	1	514	2	lx3.bmp	q1.bmp
6	20	female	1	712	1	425	2	lx11.bmp	q1.bmp
6	20	female	1	675	1	1189	2	lx6.bmp	p2.bmp
6	20	female	1	545	1	451	2	lx8.bmp	q2.bmp
6	20	female	1	577	1	618	3	lx6.bmp	p1.bmp
6	20	female	1	531	1	473	3	lx8.bmp	q2.bmp
6	20	female	1	586	0	439	3	lx11.bmp	p2.bmp
6	20	female	1	685	1	556	7	b21.bmp	q2.bmp
6	20	female	1	902	1	609	6	b2.bmp	p1.bmp
6	20	female	0	747	1	1520	4	a18.bmp	q1.bmp
6	20	female	1	702	1	462	6	b1.bmp	q1.bmp
6	20	female	1	1124	1	692	5	a20.bmp	q2.bmp
6	20	female	1	802	1	360	5	a5.bmp	q2.bmp
6	20	female	1	582	1	543	6	b14.bmp	q1.bmp
6	20	female	1	688	1	514	7	b7.bmp	q2.bmp
6	20	female	1	600	1	534	6	b15.bmp	p1.bmp
6	20	female	1	1505	1	486	6	b9.bmp	q1.bmp
6	20	female	1	1146	1	710	7	b19.bmp	p2.bmp
6	20	female	1	826	1	518	5	a12.bmp	q2.bmp
6	20	female	1	780	1	1195	7	b13.bmp	p2.bmp
6	20	female	1	603	1	769	7	b3.bmp	p2.bmp
6	20	female	1	524	1	416	4	a11.bmp	q1.bmp
6	20	female	1	750	1	751	5	a8.bmp	q2.bmp
6	20	female	1	689	1	1593	4	a13.bmp	p1.bmp
6	20	female	1	1311	1	737	5	a7.bmp	p2.bmp
6	20	female	1	719	1	574	7	b8.bmp	p2.bmp
6	20	female	1	497	1	495	4	a4.bmp	q1.bmp
6	20	female	1	807	1	576	5	a3.bmp	p2.bmp
6	20	female	1	661	1	497	6	b4.bmp	q1.bmp
6	20	female	1	625	1	751	7	b16.bmp	p2.bmp
6	20	female	1	532	1	613	5	a2.bmp	p2.bmp
6	20	female	1	661	1	456	5	a14.bmp	p2.bmp
6	20	female	1	766	1	697	6	b12.bmp	p1.bmp
6	20	female	1	710	1	591	5	a17.bmp	p2.bmp
6	20	female	1	677	1	857	6	b6.bmp	q1.bmp
6	20	female	1	481	1	645	7	b5.bmp	p2.bmp
6	20	female	1	447	1	512	6	b20.bmp	q1.bmp
6	20	female	1	799	1	610	4	a6.bmp	p1.bmp
6	20	female	1	544	1	776	6	b18.bmp	p1.bmp
6	20	female	1	1541	1	755	4	a15.bmp	q1.bmp
6	20	female	1	734	1	489	5	a21.bmp	p2.bmp
6	20	female	1	1392	1	584	4	a19.bmp	p1.bmp
6	20	female	1	1077	1	1349	7	b10.bmp	p2.bmp
6	20	female	1	622	1	450	5	a10.bmp	p2.bmp
6	20	female	1	1333	1	606	4	a1.bmp	p1.bmp
6	20	female	1	5354	1	575	6	b11.bmp	q1.bmp
6	20	female	1	569	0	588	5	a16.bmp	q2.bmp
6	20	female	1	2621	1	2574	7	b17.bmp	q2.bmp
6	20	female	1	697	1	1742	4	a9.bmp	p1.bmp
6	20	female	1	604	1	481	3	lx2.bmp	q1.bmp
6	20	female	1	526	1	654	3	lx12.bmp	q1.bmp
6	20	female	1	778	1	1116	3	lx13.bmp	p2.bmp
6	20	female	1	558	1	432	6	b21.bmp	p1.bmp
6	20	female	1	502	1	605	5	a6.bmp	q2.bmp
6	20	female	1	665	1	384	4	a14.bmp	q1.bmp
6	20	female	1	634	1	600	5	a4.bmp	p2.bmp
6	20	female	1	538	1	419	5	a18.bmp	p2.bmp
6	20	female	1	483	1	450	7	b14.bmp	p2.bmp
6	20	female	1	630	1	562	7	b2.bmp	q2.bmp
6	20	female	1	1738	1	1158	7	b9.bmp	p2.bmp
6	20	female	1	646	1	535	4	a16.bmp	p1.bmp
6	20	female	1	420	1	467	4	a3.bmp	q1.bmp
6	20	female	1	499	1	641	4	a7.bmp	q1.bmp
6	20	female	1	1439	1	541	6	b3.bmp	q1.bmp
6	20	female	1	528	1	565	6	b13.bmp	q1.bmp
6	20	female	1	870	1	457	4	a21.bmp	q1.bmp
6	20	female	1	737	1	572	7	b20.bmp	p2.bmp
6	20	female	1	825	1	485	4	a10.bmp	q1.bmp
6	20	female	1	1056	1	934	5	a1.bmp	q2.bmp
6	20	female	1	661	1	719	5	a15.bmp	p2.bmp
6	20	female	1	619	1	714	4	a20.bmp	p1.bmp
6	20	female	1	1421	1	1144	6	b19.bmp	q1.bmp
6	20	female	1	613	1	585	7	b12.bmp	q2.bmp
6	20	female	1	626	1	609	6	b17.bmp	p1.bmp
6	20	female	1	619	1	616	4	a17.bmp	q1.bmp
6	20	female	1	496	1	459	5	a19.bmp	q2.bmp
6	20	female	0	626	1	2382	7	b11.bmp	p2.bmp
6	20	female	1	2604	1	719	5	a9.bmp	q2.bmp
6	20	female	1	618	1	623	6	b16.bmp	q1.bmp
6	20	female	1	575	1	577	6	b8.bmp	q1.bmp
6	20	female	1	1132	1	822	6	b7.bmp	p1.bmp
6	20	female	1	569	1	560	6	b10.bmp	q1.bmp
6	20	female	1	601	1	717	4	a12.bmp	p1.bmp
6	20	female	1	575	1	630	7	b15.bmp	q2.bmp
6	20	female	1	1388	1	527	7	b4.bmp	p2.bmp
6	20	female	1	598	1	479	4	a8.bmp	p1.bmp
6	20	female	1	594	1	565	4	a2.bmp	q1.bmp
6	20	female	1	563	1	405	5	a13.bmp	q2.bmp
6	20	female	1	446	1	603	4	a5.bmp	p1.bmp
6	20	female	1	568	1	488	7	b6.bmp	p2.bmp
6	20	female	1	576	1	473	7	b18.bmp	q2.bmp
6	20	female	1	516	1	687	5	a11.bmp	p2.bmp
6	20	female	1	615	1	673	6	b5.bmp	q1.bmp
6	20	female	1	649	1	421	7	b1.bmp	p2.bmp
