# Supplementary material for: What Directions Do We Look at Power from? Up-Down, Left-Right, and Front-Back
Source: PLoS One. 2015 Jul 10;10(7):e0132756. doi: 10.1371/journal.pone.0132756 (PMC4498758; doi:10.1371/journal.pone.0132756)
Supplement: S2 File — (ZIP) [file pone.0132756.s002.zip › S2-The Raw Data of Experiment 2/Subject7.xls]

## Sheet: Sheet1
Subject	Age	Sex	Expprime.ACC	Expprime.RT	Expprobe.ACC	Expprobe.RT	stimtype	stimulus1	stimulus2
7	19	female	1	2032	null	null	1	lx10.bmp	null
7	19	female	1	1021	null	null	1	lx6.bmp	null
7	19	female	1	726	null	null	1	lx3.bmp	null
7	19	female	1	929	null	null	1	lx7.bmp	null
7	19	female	1	586	null	null	1	lx4.bmp	null
7	19	female	1	532	null	null	1	lx2.bmp	null
7	19	female	1	503	null	null	1	lx1.bmp	null
7	19	female	1	489	null	null	1	lx9.bmp	null
7	19	female	1	612	null	null	1	lx11.bmp	null
7	19	female	1	776	null	null	1	lx16.bmp	null
7	19	female	1	534	null	null	1	lx15.bmp	null
7	19	female	1	669	null	null	1	lx13.bmp	null
7	19	female	1	521	null	null	1	lx8.bmp	null
7	19	female	1	807	null	null	1	lx5.bmp	null
7	19	female	1	876	null	null	1	lx14.bmp	null
7	19	female	1	604	null	null	1	lx12.bmp	null
7	19	female	1	656	1	941	2	lx4.bmp	q2.bmp
7	19	female	1	870	1	845	2	lx16.bmp	q2.bmp
7	19	female	1	726	1	1288	2	lx5.bmp	p1.bmp
7	19	female	1	547	0	844	2	lx11.bmp	q1.bmp
7	19	female	1	1022	0	944	2	lx12.bmp	q2.bmp
7	19	female	1	2149	1	927	2	lx14.bmp	p2.bmp
7	19	female	1	626	1	677	2	lx7.bmp	q1.bmp
7	19	female	1	687	1	461	2	lx8.bmp	q2.bmp
7	19	female	1	648	1	778	2	lx1.bmp	p1.bmp
7	19	female	1	674	1	945	2	lx10.bmp	p2.bmp
7	19	female	1	604	1	518	2	lx2.bmp	p2.bmp
7	19	female	1	428	1	625	2	lx3.bmp	q1.bmp
7	19	female	0	1127	1	1716	2	lx15.bmp	q1.bmp
7	19	female	1	357	1	567	2	lx6.bmp	p2.bmp
7	19	female	1	696	1	571	2	lx13.bmp	p1.bmp
7	19	female	0	854	1	625	2	lx9.bmp	p1.bmp
7	19	female	1	545	0	942	3	lx5.bmp	q2.bmp
7	19	female	1	550	1	910	3	lx1.bmp	p2.bmp
7	19	female	1	897	1	654	3	lx9.bmp	p1.bmp
7	19	female	1	877	1	1259	4	a6.bmp	p1.bmp
7	19	female	0	1183	0	588	7	b21.bmp	q2.bmp
7	19	female	0	404	1	2161	7	b10.bmp	p2.bmp
7	19	female	1	1452	1	865	7	b17.bmp	q2.bmp
7	19	female	1	4298	0	953	4	a9.bmp	p1.bmp
7	19	female	1	1303	1	752	4	a11.bmp	q1.bmp
7	19	female	1	1034	1	519	5	a20.bmp	q2.bmp
7	19	female	1	692	1	439	6	b2.bmp	p1.bmp
7	19	female	0	1272	1	637	7	b19.bmp	p2.bmp
7	19	female	1	771	1	713	4	a4.bmp	q1.bmp
7	19	female	1	926	0	708	6	b14.bmp	q1.bmp
7	19	female	1	647	1	541	4	a13.bmp	p1.bmp
7	19	female	1	568	1	743	5	a14.bmp	p2.bmp
7	19	female	1	528	1	2817	5	a5.bmp	q2.bmp
7	19	female	1	1163	1	836	4	a15.bmp	q1.bmp
7	19	female	1	670	1	849	4	a1.bmp	p1.bmp
7	19	female	0	3042	1	646	7	b5.bmp	p2.bmp
7	19	female	1	960	1	619	6	b18.bmp	p1.bmp
7	19	female	1	739	1	1144	5	a16.bmp	q2.bmp
7	19	female	0	1233	1	848	7	b13.bmp	p2.bmp
7	19	female	1	626	1	584	6	b20.bmp	q1.bmp
7	19	female	1	488	1	746	5	a7.bmp	p2.bmp
7	19	female	1	3166	1	1677	7	b3.bmp	p2.bmp
7	19	female	1	1347	1	570	5	a2.bmp	p2.bmp
7	19	female	1	3037	1	624	6	b9.bmp	q1.bmp
7	19	female	1	708	1	892	5	a3.bmp	p2.bmp
7	19	female	1	692	1	614	5	a21.bmp	p2.bmp
7	19	female	1	1224	1	685	6	b6.bmp	q1.bmp
7	19	female	1	3219	0	2653	4	a18.bmp	q1.bmp
7	19	female	1	568	1	341	5	a8.bmp	q2.bmp
7	19	female	1	696	1	747	6	b15.bmp	p1.bmp
7	19	female	1	599	1	416	4	a19.bmp	p1.bmp
7	19	female	0	956	1	606	6	b4.bmp	q1.bmp
7	19	female	1	749	0	1421	6	b11.bmp	q1.bmp
7	19	female	0	766	1	831	7	b8.bmp	p2.bmp
7	19	female	0	691	0	541	7	b7.bmp	q2.bmp
7	19	female	0	670	1	801	7	b16.bmp	p2.bmp
7	19	female	1	586	1	562	6	b1.bmp	q1.bmp
7	19	female	1	933	1	1083	5	a12.bmp	q2.bmp
7	19	female	0	3026	0	647	6	b12.bmp	p1.bmp
7	19	female	1	920	1	496	5	a10.bmp	p2.bmp
7	19	female	1	1920	1	1584	5	a17.bmp	p2.bmp
7	19	female	0	722	1	796	3	lx14.bmp	q1.bmp
7	19	female	1	3669	1	1090	3	lx15.bmp	p2.bmp
7	19	female	1	1069	1	844	3	lx3.bmp	q1.bmp
7	19	female	1	510	1	557	4	a14.bmp	q1.bmp
7	19	female	1	515	1	633	4	a12.bmp	p1.bmp
7	19	female	1	763	1	699	7	b15.bmp	q2.bmp
7	19	female	1	2532	1	1104	7	b18.bmp	q2.bmp
7	19	female	1	1022	1	381	7	b2.bmp	q2.bmp
7	19	female	1	919	1	849	7	b6.bmp	p2.bmp
7	19	female	1	521	1	535	5	a11.bmp	p2.bmp
7	19	female	1	1317	1	453	4	a21.bmp	q1.bmp
7	19	female	1	877	1	651	4	a17.bmp	q1.bmp
7	19	female	1	1557	1	694	5	a13.bmp	q2.bmp
7	19	female	1	489	1	544	7	b4.bmp	p2.bmp
7	19	female	1	713	1	460	5	a1.bmp	q2.bmp
7	19	female	1	943	1	694	5	a9.bmp	q2.bmp
7	19	female	1	555	1	497	4	a8.bmp	p1.bmp
7	19	female	1	683	1	465	7	b11.bmp	p2.bmp
7	19	female	1	1404	1	800	4	a7.bmp	q1.bmp
7	19	female	1	973	1	628	5	a19.bmp	q2.bmp
7	19	female	1	598	1	513	6	b5.bmp	q1.bmp
7	19	female	0	1308	1	1548	6	b17.bmp	p1.bmp
7	19	female	0	621	1	517	6	b19.bmp	q1.bmp
7	19	female	1	744	0	689	6	b8.bmp	q1.bmp
7	19	female	1	1224	1	539	5	a18.bmp	p2.bmp
7	19	female	0	928	1	640	6	b13.bmp	q1.bmp
7	19	female	1	582	1	620	5	a15.bmp	p2.bmp
7	19	female	1	490	1	1078	7	b14.bmp	p2.bmp
7	19	female	1	599	1	575	7	b1.bmp	p2.bmp
7	19	female	1	787	0	438	6	b21.bmp	p1.bmp
7	19	female	1	1073	1	505	5	a4.bmp	p2.bmp
7	19	female	1	652	0	2848	4	a16.bmp	p1.bmp
7	19	female	1	432	1	523	6	b7.bmp	p1.bmp
7	19	female	1	527	1	778	5	a6.bmp	q2.bmp
7	19	female	0	718	1	1166	4	a3.bmp	q1.bmp
7	19	female	1	842	1	585	4	a20.bmp	p1.bmp
7	19	female	1	2083	1	580	6	b3.bmp	q1.bmp
7	19	female	1	1955	1	960	4	a5.bmp	p1.bmp
7	19	female	1	1317	1	642	7	b12.bmp	q2.bmp
7	19	female	1	581	1	545	7	b9.bmp	p2.bmp
7	19	female	0	1542	1	1148	6	b10.bmp	q1.bmp
7	19	female	0	101	1	730	4	a10.bmp	q1.bmp
7	19	female	1	439	1	488	7	b20.bmp	p2.bmp
7	19	female	0	207	1	730	6	b16.bmp	q1.bmp
7	19	female	1	503	1	695	4	a2.bmp	q1.bmp
