# Supplementary material for: What Directions Do We Look at Power from? Up-Down, Left-Right, and Front-Back
Source: PLoS One. 2015 Jul 10;10(7):e0132756. doi: 10.1371/journal.pone.0132756 (PMC4498758; doi:10.1371/journal.pone.0132756)
Supplement: S2 File — (ZIP) [file pone.0132756.s002.zip › S2-The Raw Data of Experiment 2/Subject8.xls]

## Sheet: Sheet1
Subject	Age	Sex	Expprime.ACC	Expprime.RT	Expprobe.ACC	Expprobe.RT	stimtype	stimulus1	stimulus2
8	20	female	1	654	null	null	1	lx3.bmp	null
8	20	female	1	529	null	null	1	lx7.bmp	null
8	20	female	1	424	null	null	1	lx2.bmp	null
8	20	female	1	618	null	null	1	lx6.bmp	null
8	20	female	1	666	null	null	1	lx4.bmp	null
8	20	female	1	984	null	null	1	lx10.bmp	null
8	20	female	1	667	null	null	1	lx13.bmp	null
8	20	female	1	625	null	null	1	lx11.bmp	null
8	20	female	1	810	null	null	1	lx15.bmp	null
8	20	female	1	499	null	null	1	lx16.bmp	null
8	20	female	1	527	null	null	1	lx14.bmp	null
8	20	female	1	436	null	null	1	lx12.bmp	null
8	20	female	1	565	null	null	1	lx9.bmp	null
8	20	female	1	572	null	null	1	lx1.bmp	null
8	20	female	1	558	null	null	1	lx8.bmp	null
8	20	female	1	521	null	null	1	lx5.bmp	null
8	20	female	1	563	1	932	2	lx12.bmp	q2.bmp
8	20	female	1	670	1	680	2	lx16.bmp	q2.bmp
8	20	female	1	842	1	1349	2	lx15.bmp	q1.bmp
8	20	female	1	890	1	1263	2	lx11.bmp	q1.bmp
8	20	female	1	967	1	876	2	lx13.bmp	p1.bmp
8	20	female	1	1032	0	1535	2	lx6.bmp	p2.bmp
8	20	female	1	1056	1	997	2	lx7.bmp	q1.bmp
8	20	female	1	1168	0	1700	2	lx10.bmp	p2.bmp
8	20	female	1	674	1	2530	2	lx9.bmp	p1.bmp
8	20	female	1	777	1	754	2	lx14.bmp	p2.bmp
8	20	female	1	883	1	1490	2	lx1.bmp	p1.bmp
8	20	female	1	569	1	1026	2	lx8.bmp	q2.bmp
8	20	female	1	517	1	2128	2	lx3.bmp	q1.bmp
8	20	female	1	1056	1	1324	2	lx4.bmp	q2.bmp
8	20	female	1	655	1	721	2	lx2.bmp	p2.bmp
8	20	female	1	646	1	1344	2	lx5.bmp	p1.bmp
8	20	female	1	484	1	1382	3	lx3.bmp	q2.bmp
8	20	female	1	1041	1	1771	3	lx5.bmp	p1.bmp
8	20	female	1	689	1	884	3	lx12.bmp	p2.bmp
8	20	female	1	503	1	706	4	a19.bmp	p1.bmp
8	20	female	1	574	1	1739	4	a11.bmp	q1.bmp
8	20	female	1	666	1	1536	4	a15.bmp	q1.bmp
8	20	female	1	560	1	1621	7	b21.bmp	q2.bmp
8	20	female	1	555	1	663	7	b16.bmp	p2.bmp
8	20	female	1	990	1	1264	6	b12.bmp	p1.bmp
8	20	female	1	799	1	1085	7	b10.bmp	p2.bmp
8	20	female	1	1044	1	645	5	a7.bmp	p2.bmp
8	20	female	1	849	1	823	5	a8.bmp	q2.bmp
8	20	female	1	816	1	1188	6	b1.bmp	q1.bmp
8	20	female	1	572	1	862	4	a18.bmp	q1.bmp
8	20	female	1	789	1	805	4	a9.bmp	p1.bmp
8	20	female	1	576	1	587	7	b5.bmp	p2.bmp
8	20	female	1	610	1	537	4	a6.bmp	p1.bmp
8	20	female	1	643	1	546	7	b19.bmp	p2.bmp
8	20	female	1	893	1	952	6	b11.bmp	q1.bmp
8	20	female	1	816	1	638	7	b7.bmp	q2.bmp
8	20	female	1	626	1	662	6	b20.bmp	q1.bmp
8	20	female	1	566	1	638	6	b6.bmp	q1.bmp
8	20	female	1	1069	1	555	6	b2.bmp	p1.bmp
8	20	female	1	1196	1	751	6	b15.bmp	p1.bmp
8	20	female	1	634	1	546	5	a5.bmp	q2.bmp
8	20	female	1	593	1	564	7	b8.bmp	p2.bmp
8	20	female	1	562	1	526	4	a1.bmp	p1.bmp
8	20	female	1	546	1	561	7	b3.bmp	p2.bmp
8	20	female	1	989	1	640	7	b13.bmp	p2.bmp
8	20	female	1	668	1	642	6	b14.bmp	q1.bmp
8	20	female	1	575	1	435	5	a21.bmp	p2.bmp
8	20	female	1	634	1	494	4	a13.bmp	p1.bmp
8	20	female	1	671	1	540	5	a3.bmp	p2.bmp
8	20	female	1	570	1	570	5	a2.bmp	p2.bmp
8	20	female	1	439	1	491	5	a17.bmp	p2.bmp
8	20	female	1	646	1	508	6	b4.bmp	q1.bmp
8	20	female	1	665	1	515	5	a12.bmp	q2.bmp
8	20	female	1	924	1	594	6	b18.bmp	p1.bmp
8	20	female	1	646	1	544	5	a20.bmp	q2.bmp
8	20	female	1	862	1	593	5	a14.bmp	p2.bmp
8	20	female	1	932	1	588	5	a16.bmp	q2.bmp
8	20	female	1	574	1	504	5	a10.bmp	p2.bmp
8	20	female	1	670	1	481	6	b9.bmp	q1.bmp
8	20	female	1	607	1	584	7	b17.bmp	q2.bmp
8	20	female	1	515	1	555	4	a4.bmp	q1.bmp
8	20	female	1	558	1	616	3	lx10.bmp	q1.bmp
8	20	female	1	521	1	621	3	lx2.bmp	q1.bmp
8	20	female	1	762	1	624	3	lx14.bmp	p2.bmp
8	20	female	1	489	1	525	7	b18.bmp	q2.bmp
8	20	female	1	487	1	422	6	b10.bmp	q1.bmp
8	20	female	1	533	1	755	5	a19.bmp	q2.bmp
8	20	female	1	889	1	550	7	b6.bmp	p2.bmp
8	20	female	1	860	1	414	7	b4.bmp	p2.bmp
8	20	female	1	539	1	503	7	b11.bmp	p2.bmp
8	20	female	1	695	1	746	5	a1.bmp	q2.bmp
8	20	female	1	558	1	1032	7	b2.bmp	q2.bmp
8	20	female	1	562	1	539	4	a20.bmp	p1.bmp
8	20	female	1	438	1	333	4	a12.bmp	p1.bmp
8	20	female	1	961	1	516	7	b12.bmp	q2.bmp
8	20	female	1	597	1	970	7	b1.bmp	p2.bmp
8	20	female	1	566	1	1003	5	a6.bmp	q2.bmp
8	20	female	1	592	1	937	4	a14.bmp	q1.bmp
8	20	female	1	565	1	601	5	a15.bmp	p2.bmp
8	20	female	1	617	1	531	6	b16.bmp	q1.bmp
8	20	female	1	754	1	572	4	a17.bmp	q1.bmp
8	20	female	1	551	1	528	4	a21.bmp	q1.bmp
8	20	female	1	846	1	633	5	a4.bmp	p2.bmp
8	20	female	1	526	1	483	6	b5.bmp	q1.bmp
8	20	female	1	815	1	714	6	b21.bmp	p1.bmp
8	20	female	1	548	1	520	5	a13.bmp	q2.bmp
8	20	female	1	566	1	458	5	a18.bmp	p2.bmp
8	20	female	1	575	1	373	5	a11.bmp	p2.bmp
8	20	female	1	493	1	478	4	a10.bmp	q1.bmp
8	20	female	1	380	1	391	4	a5.bmp	p1.bmp
8	20	female	1	446	1	513	5	a9.bmp	q2.bmp
8	20	female	1	539	1	592	4	a7.bmp	q1.bmp
8	20	female	1	499	1	524	7	b15.bmp	q2.bmp
8	20	female	1	566	1	376	6	b3.bmp	q1.bmp
8	20	female	1	810	1	641	6	b13.bmp	q1.bmp
8	20	female	1	525	1	413	7	b9.bmp	p2.bmp
8	20	female	1	481	1	425	6	b17.bmp	p1.bmp
8	20	female	1	509	1	549	6	b19.bmp	q1.bmp
8	20	female	1	840	1	782	4	a3.bmp	q1.bmp
8	20	female	1	910	1	650	4	a2.bmp	q1.bmp
8	20	female	1	538	1	338	6	b7.bmp	p1.bmp
8	20	female	1	529	1	406	7	b20.bmp	p2.bmp
8	20	female	1	641	1	864	4	a8.bmp	p1.bmp
8	20	female	1	555	1	450	6	b8.bmp	q1.bmp
8	20	female	1	527	1	425	7	b14.bmp	p2.bmp
8	20	female	0	498	1	1530	4	a16.bmp	p1.bmp
