# Supplementary material for: What Directions Do We Look at Power from? Up-Down, Left-Right, and Front-Back
Source: PLoS One. 2015 Jul 10;10(7):e0132756. doi: 10.1371/journal.pone.0132756 (PMC4498758; doi:10.1371/journal.pone.0132756)
Supplement: S2 File — (ZIP) [file pone.0132756.s002.zip › S2-The Raw Data of Experiment 2/Subject9.xls]

## Sheet: Sheet1
Subject	Age	Sex	Expprime.ACC	Expprime.RT	Expprobe.ACC	Expprobe.RT	stimtype	stimulus1	stimulus2
9	19	female	1	1169	null	null	1	lx3.bmp	null
9	19	female	1	1073	null	null	1	lx14.bmp	null
9	19	female	1	828	null	null	1	lx15.bmp	null
9	19	female	1	459	null	null	1	lx8.bmp	null
9	19	female	1	701	null	null	1	lx5.bmp	null
9	19	female	1	780	null	null	1	lx9.bmp	null
9	19	female	1	551	null	null	1	lx1.bmp	null
9	19	female	1	719	null	null	1	lx11.bmp	null
9	19	female	1	635	null	null	1	lx2.bmp	null
9	19	female	1	604	null	null	1	lx4.bmp	null
9	19	female	1	648	null	null	1	lx16.bmp	null
9	19	female	1	533	null	null	1	lx7.bmp	null
9	19	female	1	516	null	null	1	lx6.bmp	null
9	19	female	1	617	null	null	1	lx13.bmp	null
9	19	female	1	543	null	null	1	lx12.bmp	null
9	19	female	1	655	null	null	1	lx10.bmp	null
9	19	female	1	603	1	712	2	lx7.bmp	q1.bmp
9	19	female	1	519	1	954	2	lx6.bmp	p2.bmp
9	19	female	1	627	1	791	2	lx5.bmp	p1.bmp
9	19	female	1	715	1	902	2	lx11.bmp	q1.bmp
9	19	female	1	755	1	615	2	lx1.bmp	p1.bmp
9	19	female	0	596	1	1593	2	lx10.bmp	p2.bmp
9	19	female	1	948	1	839	2	lx3.bmp	q1.bmp
9	19	female	1	755	1	800	2	lx13.bmp	p1.bmp
9	19	female	1	613	1	836	2	lx2.bmp	p2.bmp
9	19	female	1	953	1	1409	2	lx12.bmp	q2.bmp
9	19	female	1	670	1	1927	2	lx8.bmp	q2.bmp
9	19	female	1	733	1	585	2	lx9.bmp	p1.bmp
9	19	female	1	777	1	792	2	lx16.bmp	q2.bmp
9	19	female	1	1027	1	660	2	lx15.bmp	q1.bmp
9	19	female	1	899	1	593	2	lx4.bmp	q2.bmp
9	19	female	1	790	1	660	2	lx14.bmp	p2.bmp
9	19	female	1	712	1	981	3	lx14.bmp	p2.bmp
9	19	female	1	717	1	487	3	lx9.bmp	q2.bmp
9	19	female	1	626	1	1082	3	lx4.bmp	p1.bmp
9	19	female	1	1023	0	738	7	b5.bmp	p2.bmp
9	19	female	1	890	1	1029	7	b17.bmp	q2.bmp
9	19	female	1	978	1	839	4	a18.bmp	q1.bmp
9	19	female	1	582	1	835	5	a3.bmp	p2.bmp
9	19	female	1	595	1	840	4	a1.bmp	p1.bmp
9	19	female	1	718	1	562	6	b11.bmp	q1.bmp
9	19	female	1	674	1	916	5	a17.bmp	p2.bmp
9	19	female	1	793	1	910	5	a14.bmp	p2.bmp
9	19	female	1	596	1	505	5	a20.bmp	q2.bmp
9	19	female	1	603	1	1337	4	a11.bmp	q1.bmp
9	19	female	1	864	1	698	6	b15.bmp	p1.bmp
9	19	female	1	620	1	650	6	b4.bmp	q1.bmp
9	19	female	1	767	1	853	7	b13.bmp	p2.bmp
9	19	female	1	828	1	1360	6	b6.bmp	q1.bmp
9	19	female	1	625	1	588	5	a12.bmp	q2.bmp
9	19	female	1	759	1	743	7	b8.bmp	p2.bmp
9	19	female	1	1525	1	879	6	b12.bmp	p1.bmp
9	19	female	1	648	1	1139	7	b21.bmp	q2.bmp
9	19	female	1	759	1	1242	6	b9.bmp	q1.bmp
9	19	female	1	811	1	889	7	b7.bmp	q2.bmp
9	19	female	1	609	1	731	6	b1.bmp	q1.bmp
9	19	female	1	1493	1	707	4	a9.bmp	p1.bmp
9	19	female	1	793	1	852	6	b18.bmp	p1.bmp
9	19	female	1	1414	1	712	5	a21.bmp	p2.bmp
9	19	female	1	1634	1	1209	4	a19.bmp	p1.bmp
9	19	female	0	792	1	1765	6	b2.bmp	p1.bmp
9	19	female	1	1004	1	856	5	a10.bmp	p2.bmp
9	19	female	1	1520	1	760	7	b19.bmp	p2.bmp
9	19	female	1	789	1	496	5	a5.bmp	q2.bmp
9	19	female	1	732	1	848	4	a6.bmp	p1.bmp
9	19	female	1	1230	1	645	5	a7.bmp	p2.bmp
9	19	female	1	1511	1	722	7	b16.bmp	p2.bmp
9	19	female	1	2088	1	2739	7	b10.bmp	p2.bmp
9	19	female	1	1348	1	1073	5	a16.bmp	q2.bmp
9	19	female	1	604	1	650	4	a13.bmp	p1.bmp
9	19	female	1	555	1	836	6	b20.bmp	q1.bmp
9	19	female	1	931	1	598	4	a4.bmp	q1.bmp
9	19	female	1	754	1	863	7	b3.bmp	p2.bmp
9	19	female	1	1080	1	656	4	a15.bmp	q1.bmp
9	19	female	1	750	1	603	5	a2.bmp	p2.bmp
9	19	female	1	508	1	871	5	a8.bmp	q2.bmp
9	19	female	1	498	1	753	6	b14.bmp	q1.bmp
9	19	female	1	757	1	1352	3	lx8.bmp	q1.bmp
9	19	female	1	722	1	951	3	lx12.bmp	p2.bmp
9	19	female	1	797	1	875	3	lx6.bmp	q1.bmp
9	19	female	1	788	1	434	4	a14.bmp	q1.bmp
9	19	female	1	577	1	518	5	a4.bmp	p2.bmp
9	19	female	1	1198	1	664	6	b3.bmp	q1.bmp
9	19	female	1	634	1	954	4	a8.bmp	p1.bmp
9	19	female	1	1123	1	783	7	b20.bmp	p2.bmp
9	19	female	1	680	1	782	4	a16.bmp	p1.bmp
9	19	female	1	1445	1	1241	7	b14.bmp	p2.bmp
9	19	female	1	631	1	625	7	b1.bmp	p2.bmp
9	19	female	1	789	1	554	6	b10.bmp	q1.bmp
9	19	female	1	762	1	620	6	b17.bmp	p1.bmp
9	19	female	1	643	1	778	6	b19.bmp	q1.bmp
9	19	female	1	603	1	607	5	a18.bmp	p2.bmp
9	19	female	1	1189	1	673	7	b9.bmp	p2.bmp
9	19	female	1	693	1	1575	4	a17.bmp	q1.bmp
9	19	female	1	789	1	620	5	a15.bmp	p2.bmp
9	19	female	1	833	1	713	4	a2.bmp	q1.bmp
9	19	female	1	609	1	1338	6	b16.bmp	q1.bmp
9	19	female	0	824	1	1527	7	b2.bmp	q2.bmp
9	19	female	1	820	1	905	7	b11.bmp	p2.bmp
9	19	female	1	511	1	658	5	a9.bmp	q2.bmp
9	19	female	1	925	1	805	6	b13.bmp	q1.bmp
9	19	female	1	926	1	779	4	a10.bmp	q1.bmp
9	19	female	1	899	1	954	4	a12.bmp	p1.bmp
9	19	female	1	510	1	1077	7	b4.bmp	p2.bmp
9	19	female	1	739	1	989	7	b18.bmp	q2.bmp
9	19	female	1	542	0	844	5	a11.bmp	p2.bmp
9	19	female	1	766	1	588	4	a3.bmp	q1.bmp
9	19	female	1	909	1	743	6	b7.bmp	p1.bmp
9	19	female	1	1354	1	690	6	b5.bmp	q1.bmp
9	19	female	1	956	1	1360	7	b12.bmp	q2.bmp
9	19	female	1	657	1	690	5	a1.bmp	q2.bmp
9	19	female	1	815	0	910	4	a20.bmp	p1.bmp
9	19	female	1	577	1	655	4	a5.bmp	p1.bmp
9	19	female	1	652	1	1034	4	a21.bmp	q1.bmp
9	19	female	1	669	1	575	7	b15.bmp	q2.bmp
9	19	female	1	493	1	611	4	a7.bmp	q1.bmp
9	19	female	1	818	1	475	5	a19.bmp	q2.bmp
9	19	female	1	978	1	396	5	a6.bmp	q2.bmp
9	19	female	1	625	1	427	5	a13.bmp	q2.bmp
9	19	female	1	854	1	875	7	b6.bmp	p2.bmp
9	19	female	1	502	1	634	6	b8.bmp	q1.bmp
9	19	female	1	599	1	858	6	b21.bmp	p1.bmp
