# Supplementary material for: What Directions Do We Look at Power from? Up-Down, Left-Right, and Front-Back
Source: PLoS One. 2015 Jul 10;10(7):e0132756. doi: 10.1371/journal.pone.0132756 (PMC4498758; doi:10.1371/journal.pone.0132756)
Supplement: S3 File — (ZIP) [file pone.0132756.s003.zip]

Archive with 25 entries (24 files):
- S3-The Raw Data of Experiment 3/
- S3-The Raw Data of Experiment 3/Readme.txt
- S3-The Raw Data of Experiment 3/Subject1.xls
- S3-The Raw Data of Experiment 3/Subject10.xls
- S3-The Raw Data of Experiment 3/Subject11.xls
- S3-The Raw Data of Experiment 3/Subject12.xls
- S3-The Raw Data of Experiment 3/Subject13.xls
- S3-The Raw Data of Experiment 3/Subject14.xls
- S3-The Raw Data of Experiment 3/Subject15.xls
- S3-The Raw Data of Experiment 3/Subject16.xls
- S3-The Raw Data of Experiment 3/Subject17.xls
- S3-The Raw Data of Experiment 3/Subject18.xls
- S3-The Raw Data of Experiment 3/Subject19.xls
- S3-The Raw Data of Experiment 3/Subject2.xls
- S3-The Raw Data of Experiment 3/Subject20.xls
- S3-The Raw Data of Experiment 3/Subject21.xls
- S3-The Raw Data of Experiment 3/Subject22.xls
- S3-The Raw Data of Experiment 3/Subject23.xls
- S3-The Raw Data of Experiment 3/Subject3.xls
- S3-The Raw Data of Experiment 3/Subject4.xls
- S3-The Raw Data of Experiment 3/Subject5.xls
- S3-The Raw Data of Experiment 3/Subject6.xls
- S3-The Raw Data of Experiment 3/Subject7.xls
- S3-The Raw Data of Experiment 3/Subject8.xls
- S3-The Raw Data of Experiment 3/Subject9.xls
