# Supplementary material for: What Directions Do We Look at Power from? Up-Down, Left-Right, and Front-Back
Source: PLoS One. 2015 Jul 10;10(7):e0132756. doi: 10.1371/journal.pone.0132756 (PMC4498758; doi:10.1371/journal.pone.0132756)
Supplement: S3 File — (ZIP) [file pone.0132756.s003.zip › S3-The Raw Data of Experiment 3/Subject1.xls]

## Sheet: Sheet1
Subject	Age	Sex	Expprime.ACC	Expprime.RT	Expprobe.ACC	Expprobe.RT	stimtype	stimulus1	stimulus2
1	22	male	1	536	null	null	1	lx8.bmp	null
1	22	male	1	543	null	null	1	lx1.bmp	null
1	22	male	1	472	null	null	1	lx12.bmp	null
1	22	male	1	499	null	null	1	lx2.bmp	null
1	22	male	1	549	null	null	1	lx9.bmp	null
1	22	male	1	615	null	null	1	lx5.bmp	null
1	22	male	1	585	null	null	1	lx13.bmp	null
1	22	male	1	526	null	null	1	lx6.bmp	null
1	22	male	1	446	null	null	1	lx3.bmp	null
1	22	male	1	532	null	null	1	lx15.bmp	null
1	22	male	1	456	null	null	1	lx16.bmp	null
1	22	male	1	531	null	null	1	lx11.bmp	null
1	22	male	1	534	null	null	1	lx14.bmp	null
1	22	male	1	464	null	null	1	lx10.bmp	null
1	22	male	1	486	null	null	1	lx4.bmp	null
1	22	male	1	439	null	null	1	lx7.bmp	null
1	22	male	1	504	1	755	2	lx15.bmp	q7.bmp
1	22	male	1	645	1	707	2	lx6.bmp	q6.bmp
1	22	male	1	1015	1	779	2	lx10.bmp	p2.bmp
1	22	male	1	599	1	551	2	lx14.bmp	q6.bmp
1	22	male	1	2505	0	534	2	lx7.bmp	q7.bmp
1	22	male	1	593	1	584	2	lx11.bmp	p3.bmp
1	22	male	1	572	1	443	2	lx8.bmp	q8.bmp
1	22	male	1	587	1	549	2	lx13.bmp	q5.bmp
1	22	male	1	1033	1	560	2	lx12.bmp	p4.bmp
1	22	male	1	624	1	432	2	lx5.bmp	q5.bmp
1	22	male	1	484	1	607	2	lx3.bmp	p3.bmp
1	22	male	1	639	1	532	2	lx9.bmp	p1.bmp
1	22	male	1	639	1	456	2	lx16.bmp	q8.bmp
1	22	male	1	722	1	514	2	lx1.bmp	p1.bmp
1	22	male	1	469	1	555	2	lx4.bmp	p4.bmp
1	22	male	1	678	1	457	2	lx2.bmp	p2.bmp
1	22	male	1	538	1	771	3	lx7.bmp	p4.bmp
1	22	male	1	628	1	449	3	lx9.bmp	q5.bmp
1	22	male	1	666	1	490	3	lx3.bmp	p1.bmp
1	22	male	1	800	1	440	6	b21.bmp	q6.bmp
1	22	male	1	684	1	425	6	b12.bmp	p3.bmp
1	22	male	0	744	1	479	5	a4.bmp	q7.bmp
1	22	male	1	667	0	500	5	a3.bmp	q6.bmp
1	22	male	1	534	1	603	7	b13.bmp	p4.bmp
1	22	male	1	562	1	445	5	a10.bmp	q6.bmp
1	22	male	1	481	1	461	7	b20.bmp	q5.bmp
1	22	male	1	723	1	560	6	b2.bmp	p3.bmp
1	22	male	1	708	1	460	4	a1.bmp	p1.bmp
1	22	male	1	491	1	583	4	a19.bmp	p1.bmp
1	22	male	1	787	1	600	5	a7.bmp	p2.bmp
1	22	male	1	663	1	566	5	a14.bmp	p2.bmp
1	22	male	1	725	1	491	7	b14.bmp	q5.bmp
1	22	male	0	723	1	718	7	b9.bmp	q5.bmp
1	22	male	1	533	1	593	5	a15.bmp	p3.bmp
1	22	male	1	612	1	481	6	b7.bmp	p2.bmp
1	22	male	1	763	1	549	7	b4.bmp	q5.bmp
1	22	male	1	857	1	684	7	b10.bmp	q8.bmp
1	22	male	1	585	1	595	5	a17.bmp	q6.bmp
1	22	male	1	498	1	532	5	a21.bmp	q6.bmp
1	22	male	1	942	1	562	7	b6.bmp	p1.bmp
1	22	male	1	592	1	469	6	b18.bmp	p3.bmp
1	22	male	1	757	1	489	4	a12.bmp	q8.bmp
1	22	male	1	494	1	569	4	a5.bmp	q8.bmp
1	22	male	1	565	1	639	7	b1.bmp	p1.bmp
1	22	male	1	650	1	654	6	b15.bmp	q7.bmp
1	22	male	1	642	1	526	7	b16.bmp	q8.bmp
1	22	male	1	780	1	531	5	a11.bmp	q7.bmp
1	22	male	0	914	0	665	7	b8.bmp	p4.bmp
1	22	male	1	517	1	557	4	a16.bmp	p4.bmp
1	22	male	1	653	1	445	7	b19.bmp	p4.bmp
1	22	male	1	651	1	676	4	a9.bmp	q5.bmp
1	22	male	1	674	1	517	4	a8.bmp	p4.bmp
1	22	male	1	629	1	450	4	a20.bmp	p4.bmp
1	22	male	1	587	1	535	5	a18.bmp	q7.bmp
1	22	male	1	722	1	501	6	b17.bmp	p2.bmp
1	22	male	1	500	1	607	7	b11.bmp	p1.bmp
1	22	male	1	632	1	418	4	a13.bmp	p1.bmp
1	22	male	1	629	1	509	7	b3.bmp	p4.bmp
1	22	male	1	477	1	590	7	b5.bmp	q8.bmp
1	22	male	1	724	1	552	4	a6.bmp	p1.bmp
1	22	male	1	679	1	525	5	a2.bmp	p2.bmp
1	22	male	1	478	1	542	3	lx1.bmp	q8.bmp
1	22	male	1	606	1	484	3	lx15.bmp	p4.bmp
1	22	male	1	580	1	599	3	lx10.bmp	q5.bmp
1	22	male	1	972	1	466	6	b9.bmp	p2.bmp
1	22	male	1	551	1	466	7	b7.bmp	q5.bmp
1	22	male	1	519	1	544	5	a1.bmp	q6.bmp
1	22	male	1	597	1	413	4	a2.bmp	q5.bmp
1	22	male	1	483	1	472	5	a19.bmp	q6.bmp
1	22	male	1	583	1	490	6	b5.bmp	p3.bmp
1	22	male	1	582	1	556	6	b8.bmp	q7.bmp
1	22	male	1	591	1	508	4	a11.bmp	p4.bmp
1	22	male	1	537	1	487	5	a20.bmp	q7.bmp
1	22	male	1	509	1	403	4	a7.bmp	q5.bmp
1	22	male	1	686	1	628	7	b2.bmp	q8.bmp
1	22	male	1	515	1	591	7	b15.bmp	p4.bmp
1	22	male	1	530	1	589	5	a16.bmp	q7.bmp
1	22	male	1	863	1	757	5	a9.bmp	p2.bmp
1	22	male	1	786	1	428	7	b21.bmp	p1.bmp
1	22	male	1	506	1	511	4	a18.bmp	p4.bmp
1	22	male	1	544	1	484	6	b20.bmp	p2.bmp
1	22	male	1	577	1	666	7	b17.bmp	q5.bmp
1	22	male	1	889	1	456	6	b6.bmp	q6.bmp
1	22	male	1	777	1	586	4	a3.bmp	p1.bmp
1	22	male	1	605	1	585	6	b10.bmp	p3.bmp
1	22	male	1	535	1	754	5	a8.bmp	q7.bmp
1	22	male	1	760	0	701	5	a6.bmp	q6.bmp
1	22	male	1	504	1	507	4	a17.bmp	p1.bmp
1	22	male	1	756	1	421	6	b16.bmp	p3.bmp
1	22	male	1	894	1	592	7	b12.bmp	q8.bmp
1	22	male	1	531	1	594	4	a14.bmp	q5.bmp
1	22	male	1	493	1	461	6	b19.bmp	q7.bmp
1	22	male	1	458	1	518	4	a10.bmp	p1.bmp
1	22	male	1	529	1	406	6	b1.bmp	q6.bmp
1	22	male	1	550	1	510	6	b3.bmp	q7.bmp
1	22	male	1	457	1	437	5	a13.bmp	q6.bmp
1	22	male	1	447	1	435	4	a15.bmp	q8.bmp
1	22	male	1	499	1	427	6	b13.bmp	q7.bmp
1	22	male	1	480	1	531	5	a5.bmp	p3.bmp
1	22	male	1	657	1	574	6	b4.bmp	p2.bmp
1	22	male	1	546	1	474	7	b18.bmp	q8.bmp
1	22	male	1	472	1	476	6	b11.bmp	q6.bmp
1	22	male	1	579	1	558	5	a12.bmp	p3.bmp
1	22	male	1	504	1	562	4	a4.bmp	p4.bmp
1	22	male	1	478	1	530	4	a21.bmp	p1.bmp
1	22	male	1	559	1	1037	6	b14.bmp	p2.bmp
1	22	male	0	1393	0	1236	3	lx2.bmp	p1.bmp
1	22	male	1	664	1	510	3	lx6.bmp	p4.bmp
1	22	male	1	579	1	516	3	lx10.bmp	q8.bmp
1	22	male	1	524	1	519	5	a6.bmp	q7.bmp
1	22	male	0	672	1	496	6	b11.bmp	q7.bmp
1	22	male	1	832	1	596	5	a13.bmp	q7.bmp
1	22	male	1	495	0	393	5	a19.bmp	q7.bmp
1	22	male	1	544	1	564	6	b8.bmp	q6.bmp
1	22	male	1	445	1	614	4	a21.bmp	p4.bmp
1	22	male	1	554	1	359	5	a12.bmp	p2.bmp
1	22	male	1	591	1	490	7	b17.bmp	q8.bmp
1	22	male	1	476	1	536	4	a14.bmp	q8.bmp
1	22	male	1	553	1	725	7	b18.bmp	q5.bmp
1	22	male	1	474	1	530	4	a18.bmp	p1.bmp
1	22	male	1	484	1	595	6	b14.bmp	p3.bmp
1	22	male	1	475	1	607	7	b12.bmp	q5.bmp
1	22	male	1	613	1	483	6	b20.bmp	p3.bmp
1	22	male	1	762	1	401	4	a11.bmp	p1.bmp
1	22	male	1	516	1	534	6	b10.bmp	p2.bmp
1	22	male	1	452	1	524	5	a16.bmp	q6.bmp
1	22	male	1	677	1	747	7	b21.bmp	p4.bmp
1	22	male	1	554	1	521	7	b7.bmp	q8.bmp
1	22	male	1	563	1	362	4	a2.bmp	q8.bmp
1	22	male	1	556	1	815	6	b1.bmp	q7.bmp
1	22	male	1	499	1	450	5	a20.bmp	q6.bmp
1	22	male	1	452	0	600	5	a8.bmp	q6.bmp
1	22	male	1	555	1	568	6	b16.bmp	p2.bmp
1	22	male	1	574	1	446	6	b4.bmp	p3.bmp
1	22	male	1	410	1	493	5	a5.bmp	p2.bmp
1	22	male	1	523	1	588	7	b15.bmp	p1.bmp
1	22	male	1	462	1	535	4	a17.bmp	p4.bmp
1	22	male	1	522	1	493	6	b13.bmp	q6.bmp
1	22	male	1	562	1	620	6	b19.bmp	q6.bmp
1	22	male	1	554	1	659	6	b9.bmp	p3.bmp
1	22	male	1	706	1	516	6	b3.bmp	q6.bmp
1	22	male	1	600	1	473	6	b5.bmp	p2.bmp
1	22	male	0	477	1	480	4	a7.bmp	q8.bmp
1	22	male	1	376	1	710	4	a10.bmp	p4.bmp
1	22	male	1	471	1	709	5	a9.bmp	p3.bmp
1	22	male	1	555	1	474	7	b2.bmp	q5.bmp
1	22	male	1	642	1	873	4	a3.bmp	p4.bmp
1	22	male	1	497	1	550	4	a15.bmp	q5.bmp
1	22	male	1	518	1	538	5	a1.bmp	q7.bmp
1	22	male	1	491	1	723	6	b6.bmp	q7.bmp
1	22	male	1	476	1	558	4	a4.bmp	p1.bmp
1	22	male	1	453	1	609	3	lx3.bmp	p3.bmp
1	22	male	1	603	1	531	3	lx11.bmp	q7.bmp
1	22	male	1	511	1	556	3	lx1.bmp	p1.bmp
1	22	male	1	596	1	567	6	b2.bmp	p2.bmp
1	22	male	1	591	1	517	6	b17.bmp	p3.bmp
1	22	male	1	545	1	513	5	a14.bmp	p3.bmp
1	22	male	1	575	1	677	4	a13.bmp	p4.bmp
1	22	male	1	520	1	510	6	b21.bmp	q7.bmp
1	22	male	1	527	1	449	7	b5.bmp	q5.bmp
1	22	male	1	458	1	646	5	a11.bmp	q6.bmp
1	22	male	1	495	1	547	7	b19.bmp	p1.bmp
1	22	male	1	790	1	503	4	a5.bmp	q5.bmp
1	22	male	1	574	1	539	4	a6.bmp	p4.bmp
1	22	male	1	630	1	590	7	b9.bmp	q8.bmp
1	22	male	1	501	1	728	4	a8.bmp	p1.bmp
1	22	male	1	539	1	467	7	b11.bmp	p4.bmp
1	22	male	1	543	1	454	5	a3.bmp	q7.bmp
1	22	male	1	478	1	646	7	b20.bmp	q8.bmp
1	22	male	1	461	1	556	7	b6.bmp	p4.bmp
1	22	male	1	459	1	514	4	a12.bmp	q5.bmp
1	22	male	1	454	1	731	5	a17.bmp	q7.bmp
1	22	male	1	517	1	579	7	b13.bmp	p1.bmp
1	22	male	1	506	1	520	7	b10.bmp	q5.bmp
1	22	male	1	643	1	501	7	b3.bmp	p1.bmp
1	22	male	1	546	1	612	7	b1.bmp	p4.bmp
1	22	male	1	465	1	503	6	b18.bmp	p2.bmp
1	22	male	1	517	1	460	4	a1.bmp	p4.bmp
1	22	male	1	419	1	513	5	a4.bmp	q6.bmp
1	22	male	1	457	1	659	7	b16.bmp	q5.bmp
1	22	male	1	535	1	494	6	b12.bmp	p2.bmp
1	22	male	1	466	1	643	5	a21.bmp	q7.bmp
1	22	male	1	527	1	547	6	b7.bmp	p3.bmp
1	22	male	1	406	1	467	4	a20.bmp	p1.bmp
1	22	male	0	440	1	519	4	a9.bmp	q8.bmp
1	22	male	1	455	1	501	5	a15.bmp	p2.bmp
1	22	male	1	373	1	570	5	a18.bmp	q6.bmp
1	22	male	1	538	1	445	7	b4.bmp	q8.bmp
1	22	male	1	510	1	462	6	b15.bmp	q6.bmp
1	22	male	1	624	1	530	7	b14.bmp	q8.bmp
1	22	male	1	488	1	595	5	a10.bmp	q7.bmp
1	22	male	0	544	1	502	5	a7.bmp	p3.bmp
1	22	male	1	433	1	610	4	a16.bmp	p1.bmp
1	22	male	1	566	1	557	7	b8.bmp	p1.bmp
1	22	male	1	420	1	499	4	a19.bmp	p4.bmp
1	22	male	1	464	1	714	5	a2.bmp	p3.bmp
