# Supplementary material for: What Directions Do We Look at Power from? Up-Down, Left-Right, and Front-Back
Source: PLoS One. 2015 Jul 10;10(7):e0132756. doi: 10.1371/journal.pone.0132756 (PMC4498758; doi:10.1371/journal.pone.0132756)
Supplement: S3 File — (ZIP) [file pone.0132756.s003.zip › S3-The Raw Data of Experiment 3/Subject10.xls]

## Sheet: Sheet1
Subject	Age	Sex	Expprime.ACC	Expprime.RT	Expprobe.ACC	Expprobe.RT	stimtype	stimulus1	stimulus2
10	19	female	1	1932	null	null	1	lx9.bmp	null
10	19	female	1	1229	null	null	1	lx14.bmp	null
10	19	female	1	872	null	null	1	lx6.bmp	null
10	19	female	1	881	null	null	1	lx3.bmp	null
10	19	female	1	676	null	null	1	lx4.bmp	null
10	19	female	1	644	null	null	1	lx12.bmp	null
10	19	female	1	1191	null	null	1	lx11.bmp	null
10	19	female	1	788	null	null	1	lx8.bmp	null
10	19	female	1	625	null	null	1	lx13.bmp	null
10	19	female	1	593	null	null	1	lx10.bmp	null
10	19	female	1	550	null	null	1	lx5.bmp	null
10	19	female	1	756	null	null	1	lx15.bmp	null
10	19	female	1	640	null	null	1	lx16.bmp	null
10	19	female	1	650	null	null	1	lx7.bmp	null
10	19	female	1	599	null	null	1	lx1.bmp	null
10	19	female	1	517	null	null	1	lx2.bmp	null
10	19	female	1	821	1	1434	2	lx2.bmp	p2.bmp
10	19	female	1	621	1	1642	2	lx15.bmp	q7.bmp
10	19	female	1	575	1	1016	2	lx10.bmp	p2.bmp
10	19	female	1	690	1	1693	2	lx3.bmp	p3.bmp
10	19	female	1	707	1	1177	2	lx8.bmp	q8.bmp
10	19	female	1	551	1	1346	2	lx4.bmp	p4.bmp
10	19	female	1	594	1	987	2	lx6.bmp	q6.bmp
10	19	female	1	643	1	839	2	lx5.bmp	q5.bmp
10	19	female	1	582	1	858	2	lx9.bmp	p1.bmp
10	19	female	1	651	1	630	2	lx14.bmp	q6.bmp
10	19	female	1	577	1	702	2	lx13.bmp	q5.bmp
10	19	female	1	608	1	681	2	lx1.bmp	p1.bmp
10	19	female	1	626	1	691	2	lx11.bmp	p3.bmp
10	19	female	1	614	1	786	2	lx7.bmp	q7.bmp
10	19	female	1	623	1	996	2	lx16.bmp	q8.bmp
10	19	female	1	641	1	956	2	lx12.bmp	p4.bmp
10	19	female	1	769	1	875	3	lx9.bmp	q5.bmp
10	19	female	1	1048	1	563	3	lx3.bmp	p1.bmp
10	19	female	0	822	0	710	3	lx7.bmp	p4.bmp
10	19	female	1	740	1	857	4	a16.bmp	p4.bmp
10	19	female	1	934	0	762	4	a20.bmp	p4.bmp
10	19	female	1	686	1	793	5	a10.bmp	q6.bmp
10	19	female	1	858	1	1233	6	b18.bmp	p3.bmp
10	19	female	1	766	1	795	6	b12.bmp	p3.bmp
10	19	female	1	759	1	762	5	a14.bmp	p2.bmp
10	19	female	1	839	1	919	7	b16.bmp	q8.bmp
10	19	female	1	723	1	879	7	b9.bmp	q5.bmp
10	19	female	1	636	1	802	7	b11.bmp	p1.bmp
10	19	female	1	627	1	950	6	b15.bmp	q7.bmp
10	19	female	1	700	1	783	6	b2.bmp	p3.bmp
10	19	female	1	995	1	711	7	b19.bmp	p4.bmp
10	19	female	1	1108	1	797	4	a12.bmp	q8.bmp
10	19	female	1	773	1	1080	7	b5.bmp	q8.bmp
10	19	female	1	555	1	616	7	b3.bmp	p4.bmp
10	19	female	1	633	1	842	7	b8.bmp	p4.bmp
10	19	female	1	536	1	729	4	a5.bmp	q8.bmp
10	19	female	1	732	1	898	4	a13.bmp	p1.bmp
10	19	female	1	559	0	861	5	a3.bmp	q6.bmp
10	19	female	1	1423	1	807	5	a2.bmp	p2.bmp
10	19	female	1	739	1	1088	4	a9.bmp	q5.bmp
10	19	female	1	902	1	737	5	a15.bmp	p3.bmp
10	19	female	1	539	0	787	4	a1.bmp	p1.bmp
10	19	female	1	796	1	1082	5	a17.bmp	q6.bmp
10	19	female	1	700	1	747	4	a19.bmp	p1.bmp
10	19	female	1	551	1	1030	5	a7.bmp	p2.bmp
10	19	female	1	695	1	1005	5	a21.bmp	q6.bmp
10	19	female	1	848	1	620	7	b4.bmp	q5.bmp
10	19	female	1	848	1	1017	4	a8.bmp	p4.bmp
10	19	female	1	1060	1	745	7	b6.bmp	p1.bmp
10	19	female	1	581	1	857	7	b1.bmp	p1.bmp
10	19	female	1	1224	1	628	7	b20.bmp	q5.bmp
10	19	female	1	1041	1	582	5	a18.bmp	q7.bmp
10	19	female	1	1250	1	1285	7	b14.bmp	q5.bmp
10	19	female	1	515	1	431	5	a4.bmp	q7.bmp
10	19	female	1	609	1	1193	7	b13.bmp	p4.bmp
10	19	female	1	930	1	739	4	a6.bmp	p1.bmp
10	19	female	1	1340	1	890	7	b10.bmp	q8.bmp
10	19	female	1	1621	1	603	5	a11.bmp	q7.bmp
10	19	female	1	929	1	886	6	b17.bmp	p2.bmp
10	19	female	1	1174	1	921	6	b21.bmp	q6.bmp
10	19	female	1	784	1	723	6	b7.bmp	p2.bmp
10	19	female	1	758	1	756	3	lx15.bmp	p4.bmp
10	19	female	1	587	1	811	3	lx10.bmp	q5.bmp
10	19	female	1	1254	1	891	3	lx1.bmp	q8.bmp
10	19	female	1	933	1	732	7	b12.bmp	q8.bmp
10	19	female	1	839	1	780	7	b18.bmp	q8.bmp
10	19	female	1	648	1	595	4	a7.bmp	q5.bmp
10	19	female	1	638	1	700	7	b15.bmp	p4.bmp
10	19	female	1	1158	1	695	7	b2.bmp	q8.bmp
10	19	female	0	882	1	728	5	a16.bmp	q7.bmp
10	19	female	1	1264	1	1002	5	a1.bmp	q6.bmp
10	19	female	1	1104	1	618	4	a14.bmp	q5.bmp
10	19	female	1	859	1	762	5	a20.bmp	q7.bmp
10	19	female	1	745	1	596	6	b3.bmp	q7.bmp
10	19	female	1	773	1	639	4	a17.bmp	p1.bmp
10	19	female	1	882	1	706	5	a13.bmp	q6.bmp
10	19	female	1	670	1	580	4	a10.bmp	p1.bmp
10	19	female	1	1003	1	542	6	b8.bmp	q7.bmp
10	19	female	1	919	1	587	4	a2.bmp	q5.bmp
10	19	female	1	717	1	602	4	a18.bmp	p4.bmp
10	19	female	1	1113	0	735	5	a19.bmp	q6.bmp
10	19	female	1	904	1	931	5	a8.bmp	q7.bmp
10	19	female	1	545	1	886	4	a15.bmp	q8.bmp
10	19	female	1	722	1	620	4	a11.bmp	p4.bmp
10	19	female	1	1367	1	587	6	b16.bmp	p3.bmp
10	19	female	1	501	1	624	4	a3.bmp	p1.bmp
10	19	female	1	1175	1	619	6	b5.bmp	p3.bmp
10	19	female	1	674	1	543	6	b13.bmp	q7.bmp
10	19	female	1	694	1	595	6	b14.bmp	p2.bmp
10	19	female	1	585	1	599	7	b21.bmp	p1.bmp
10	19	female	0	1035	1	676	6	b1.bmp	q6.bmp
10	19	female	1	904	1	603	5	a5.bmp	p3.bmp
10	19	female	1	634	1	775	7	b17.bmp	q5.bmp
10	19	female	0	1222	1	1204	7	b7.bmp	q5.bmp
10	19	female	1	715	1	774	6	b6.bmp	q6.bmp
10	19	female	1	677	1	550	5	a6.bmp	q6.bmp
10	19	female	1	892	1	708	6	b4.bmp	p2.bmp
10	19	female	1	677	1	715	6	b10.bmp	p3.bmp
10	19	female	1	782	1	613	6	b9.bmp	p2.bmp
10	19	female	1	653	1	520	4	a21.bmp	p1.bmp
10	19	female	1	701	1	514	5	a9.bmp	p2.bmp
10	19	female	1	858	1	485	5	a12.bmp	p3.bmp
10	19	female	1	788	1	474	6	b20.bmp	p2.bmp
10	19	female	1	1051	1	486	4	a4.bmp	p4.bmp
10	19	female	1	629	1	605	6	b19.bmp	q7.bmp
10	19	female	1	738	1	885	6	b11.bmp	q6.bmp
10	19	female	1	2542	1	778	3	lx10.bmp	q8.bmp
10	19	female	1	771	1	815	3	lx6.bmp	p4.bmp
10	19	female	1	775	1	770	3	lx2.bmp	p1.bmp
10	19	female	1	772	1	834	6	b20.bmp	p3.bmp
10	19	female	1	585	1	702	6	b6.bmp	q7.bmp
10	19	female	1	750	1	676	4	a4.bmp	p1.bmp
10	19	female	1	843	1	834	5	a12.bmp	p2.bmp
10	19	female	1	608	1	614	6	b5.bmp	p2.bmp
10	19	female	1	1016	1	525	6	b10.bmp	p2.bmp
10	19	female	1	869	1	751	4	a21.bmp	p4.bmp
10	19	female	1	694	1	600	6	b16.bmp	p2.bmp
10	19	female	1	720	1	491	7	b21.bmp	p4.bmp
10	19	female	1	549	1	579	6	b11.bmp	q7.bmp
10	19	female	1	571	1	623	4	a18.bmp	p1.bmp
10	19	female	1	869	1	581	6	b13.bmp	q6.bmp
10	19	female	1	631	1	554	6	b8.bmp	q6.bmp
10	19	female	1	676	1	563	6	b1.bmp	q7.bmp
10	19	female	1	672	1	656	7	b7.bmp	q8.bmp
10	19	female	1	537	1	473	6	b9.bmp	p3.bmp
10	19	female	1	636	1	657	5	a8.bmp	q6.bmp
10	19	female	1	899	1	844	5	a13.bmp	q7.bmp
10	19	female	1	654	1	526	4	a7.bmp	q8.bmp
10	19	female	1	573	1	516	4	a2.bmp	q8.bmp
10	19	female	1	552	1	639	4	a17.bmp	p4.bmp
10	19	female	1	1101	1	959	5	a20.bmp	q6.bmp
10	19	female	1	559	1	452	5	a16.bmp	q6.bmp
10	19	female	1	614	1	722	5	a5.bmp	p2.bmp
10	19	female	1	1179	1	792	7	b15.bmp	p1.bmp
10	19	female	1	1012	1	680	6	b3.bmp	q6.bmp
10	19	female	1	772	1	674	4	a3.bmp	p4.bmp
10	19	female	1	709	1	655	4	a10.bmp	p4.bmp
10	19	female	1	625	1	718	5	a19.bmp	q7.bmp
10	19	female	1	681	1	546	6	b14.bmp	p3.bmp
10	19	female	1	625	1	614	7	b17.bmp	q8.bmp
10	19	female	1	648	1	648	4	a14.bmp	q8.bmp
10	19	female	1	564	1	719	5	a6.bmp	q7.bmp
10	19	female	1	730	1	552	7	b18.bmp	q5.bmp
10	19	female	1	522	1	465	6	b4.bmp	p3.bmp
10	19	female	1	575	1	703	6	b19.bmp	q6.bmp
10	19	female	1	540	1	524	7	b12.bmp	q5.bmp
10	19	female	1	882	1	594	4	a11.bmp	p1.bmp
10	19	female	1	628	1	657	7	b2.bmp	q5.bmp
10	19	female	1	1398	1	1260	4	a15.bmp	q5.bmp
10	19	female	1	1345	1	658	5	a9.bmp	p3.bmp
10	19	female	0	1011	1	729	5	a1.bmp	q7.bmp
10	19	female	1	763	1	602	3	lx1.bmp	p1.bmp
10	19	female	1	698	1	786	3	lx3.bmp	p3.bmp
10	19	female	1	470	1	576	3	lx11.bmp	q7.bmp
10	19	female	1	1052	1	626	4	a19.bmp	p4.bmp
10	19	female	1	603	1	556	4	a1.bmp	p4.bmp
10	19	female	1	1014	1	549	5	a4.bmp	q6.bmp
10	19	female	1	664	1	927	5	a18.bmp	q6.bmp
10	19	female	1	774	1	604	4	a16.bmp	p1.bmp
10	19	female	0	605	1	714	7	b20.bmp	q8.bmp
10	19	female	1	813	1	673	6	b2.bmp	p2.bmp
10	19	female	1	708	1	631	4	a8.bmp	p1.bmp
10	19	female	1	795	1	632	4	a5.bmp	q5.bmp
10	19	female	1	768	1	567	5	a3.bmp	q7.bmp
10	19	female	1	830	1	633	4	a20.bmp	p1.bmp
10	19	female	1	523	1	764	5	a11.bmp	q6.bmp
10	19	female	1	618	1	580	7	b14.bmp	q8.bmp
10	19	female	1	780	1	451	5	a10.bmp	q7.bmp
10	19	female	1	1069	1	600	7	b10.bmp	q5.bmp
10	19	female	1	584	1	714	4	a9.bmp	q8.bmp
10	19	female	1	675	1	598	7	b4.bmp	q8.bmp
10	19	female	1	695	1	549	6	b7.bmp	p3.bmp
10	19	female	1	1098	1	669	5	a14.bmp	p3.bmp
10	19	female	1	1001	1	590	6	b17.bmp	p3.bmp
10	19	female	1	881	1	617	5	a7.bmp	p3.bmp
10	19	female	1	688	1	958	7	b9.bmp	q8.bmp
10	19	female	1	620	1	775	6	b12.bmp	p2.bmp
10	19	female	1	816	1	578	7	b16.bmp	q5.bmp
10	19	female	1	975	1	464	5	a2.bmp	p3.bmp
10	19	female	1	1244	1	777	6	b15.bmp	q6.bmp
10	19	female	1	712	1	641	5	a21.bmp	q7.bmp
10	19	female	1	696	1	379	7	b8.bmp	p1.bmp
10	19	female	1	634	1	486	5	a15.bmp	p2.bmp
10	19	female	1	744	1	529	7	b11.bmp	p4.bmp
10	19	female	0	758	1	721	5	a17.bmp	q7.bmp
10	19	female	1	693	1	758	7	b3.bmp	p1.bmp
10	19	female	1	1136	1	657	7	b1.bmp	p4.bmp
10	19	female	1	708	0	552	6	b18.bmp	p2.bmp
10	19	female	1	790	1	569	7	b19.bmp	p1.bmp
10	19	female	1	535	1	600	4	a12.bmp	q5.bmp
10	19	female	1	911	1	538	4	a13.bmp	p4.bmp
10	19	female	1	844	1	529	7	b6.bmp	p4.bmp
10	19	female	1	657	1	815	7	b5.bmp	q5.bmp
10	19	female	1	710	1	515	4	a6.bmp	p4.bmp
10	19	female	1	619	1	480	7	b13.bmp	p1.bmp
10	19	female	1	600	1	687	6	b21.bmp	q7.bmp
