# Supplementary material for: What Directions Do We Look at Power from? Up-Down, Left-Right, and Front-Back
Source: PLoS One. 2015 Jul 10;10(7):e0132756. doi: 10.1371/journal.pone.0132756 (PMC4498758; doi:10.1371/journal.pone.0132756)
Supplement: S3 File — (ZIP) [file pone.0132756.s003.zip › S3-The Raw Data of Experiment 3/Subject11.xls]

## Sheet: Sheet1
Subject	Age	Sex	Expprime.ACC	Expprime.RT	Expprobe.ACC	Expprobe.RT	stimtype	stimulus1	stimulus2
11	20	male	1	1447	null	null	1	lx5.bmp	null
11	20	male	1	1714	null	null	1	lx14.bmp	null
11	20	male	1	3330	null	null	1	lx2.bmp	null
11	20	male	1	1684	null	null	1	lx8.bmp	null
11	20	male	1	1167	null	null	1	lx4.bmp	null
11	20	male	1	1811	null	null	1	lx12.bmp	null
11	20	male	1	970	null	null	1	lx7.bmp	null
11	20	male	1	2091	null	null	1	lx9.bmp	null
11	20	male	1	1028	null	null	1	lx1.bmp	null
11	20	male	1	1218	null	null	1	lx13.bmp	null
11	20	male	1	722	null	null	1	lx3.bmp	null
11	20	male	1	1570	null	null	1	lx10.bmp	null
11	20	male	1	1536	null	null	1	lx16.bmp	null
11	20	male	1	1992	null	null	1	lx6.bmp	null
11	20	male	1	936	null	null	1	lx15.bmp	null
11	20	male	1	953	null	null	1	lx11.bmp	null
11	20	male	1	1135	1	2047	2	lx14.bmp	q6.bmp
11	20	male	1	1392	1	1449	2	lx10.bmp	p2.bmp
11	20	male	1	938	1	791	2	lx6.bmp	q6.bmp
11	20	male	1	1112	1	1881	2	lx3.bmp	p3.bmp
11	20	male	1	797	1	813	2	lx2.bmp	p2.bmp
11	20	male	1	1052	1	1087	2	lx15.bmp	q7.bmp
11	20	male	1	1455	1	1066	2	lx9.bmp	p1.bmp
11	20	male	1	810	1	932	2	lx8.bmp	q8.bmp
11	20	male	1	1715	1	1167	2	lx16.bmp	q8.bmp
11	20	male	1	1087	1	1211	2	lx13.bmp	q5.bmp
11	20	male	1	979	0	1584	2	lx7.bmp	q7.bmp
11	20	male	1	2612	1	1501	2	lx4.bmp	p4.bmp
11	20	male	1	907	1	804	2	lx1.bmp	p1.bmp
11	20	male	1	1496	1	1178	2	lx11.bmp	p3.bmp
11	20	male	1	912	1	997	2	lx12.bmp	p4.bmp
11	20	male	1	820	1	789	2	lx5.bmp	q5.bmp
11	20	male	1	1504	1	825	3	lx3.bmp	p1.bmp
11	20	male	1	924	1	788	3	lx7.bmp	p4.bmp
11	20	male	1	900	1	653	3	lx9.bmp	q5.bmp
11	20	male	1	2519	1	829	4	a13.bmp	p1.bmp
11	20	male	1	903	1	663	7	b9.bmp	q5.bmp
11	20	male	1	1932	1	867	4	a19.bmp	p1.bmp
11	20	male	1	1394	1	755	4	a16.bmp	p4.bmp
11	20	male	1	1399	1	680	7	b1.bmp	p1.bmp
11	20	male	1	3156	1	1185	7	b4.bmp	q5.bmp
11	20	male	1	1135	1	1031	6	b18.bmp	p3.bmp
11	20	male	1	1178	1	770	7	b5.bmp	q8.bmp
11	20	male	1	1169	1	911	6	b17.bmp	p2.bmp
11	20	male	1	1127	1	679	4	a5.bmp	q8.bmp
11	20	male	1	859	1	1301	5	a11.bmp	q7.bmp
11	20	male	1	1266	1	897	5	a15.bmp	p3.bmp
11	20	male	1	1391	1	1741	6	b2.bmp	p3.bmp
11	20	male	1	1171	1	754	5	a4.bmp	q7.bmp
11	20	male	1	937	1	739	6	b7.bmp	p2.bmp
11	20	male	1	837	1	800	7	b20.bmp	q5.bmp
11	20	male	1	1057	1	906	5	a3.bmp	q6.bmp
11	20	male	1	826	1	804	7	b6.bmp	p1.bmp
11	20	male	1	1211	1	1082	5	a7.bmp	p2.bmp
11	20	male	1	1217	1	840	5	a2.bmp	p2.bmp
11	20	male	1	944	1	1067	5	a21.bmp	q6.bmp
11	20	male	1	1122	1	958	7	b11.bmp	p1.bmp
11	20	male	1	783	1	1633	5	a17.bmp	q6.bmp
11	20	male	1	1277	1	692	7	b3.bmp	p4.bmp
11	20	male	1	2862	1	684	7	b10.bmp	q8.bmp
11	20	male	1	6210	1	1504	7	b8.bmp	p4.bmp
11	20	male	1	1680	1	782	4	a9.bmp	q5.bmp
11	20	male	1	623	1	780	5	a10.bmp	q6.bmp
11	20	male	1	627	1	707	4	a20.bmp	p4.bmp
11	20	male	1	814	1	728	7	b16.bmp	q8.bmp
11	20	male	1	868	1	634	6	b12.bmp	p3.bmp
11	20	male	1	1453	1	1123	7	b14.bmp	q5.bmp
11	20	male	1	1006	1	1917	5	a14.bmp	p2.bmp
11	20	male	1	861	1	676	4	a12.bmp	q8.bmp
11	20	male	1	590	1	846	5	a18.bmp	q7.bmp
11	20	male	1	877	1	760	6	b21.bmp	q6.bmp
11	20	male	1	1785	1	874	4	a1.bmp	p1.bmp
11	20	male	1	782	1	938	7	b13.bmp	p4.bmp
11	20	male	1	723	1	825	7	b19.bmp	p4.bmp
11	20	male	1	834	1	759	4	a6.bmp	p1.bmp
11	20	male	1	659	1	809	4	a8.bmp	p4.bmp
11	20	male	1	1492	1	871	6	b15.bmp	q7.bmp
11	20	male	1	730	1	917	3	lx1.bmp	q8.bmp
11	20	male	1	1234	1	785	3	lx10.bmp	q5.bmp
11	20	male	1	965	1	571	3	lx15.bmp	p4.bmp
11	20	male	1	802	1	568	4	a21.bmp	p1.bmp
11	20	male	1	672	1	616	4	a11.bmp	p4.bmp
11	20	male	1	1235	1	865	6	b10.bmp	p3.bmp
11	20	male	1	1978	1	661	4	a3.bmp	p1.bmp
11	20	male	1	846	1	762	6	b19.bmp	q7.bmp
11	20	male	1	822	1	728	6	b16.bmp	p3.bmp
11	20	male	1	1305	1	683	5	a16.bmp	q7.bmp
11	20	male	1	895	1	1033	4	a4.bmp	p4.bmp
11	20	male	1	681	1	656	4	a18.bmp	p4.bmp
11	20	male	1	780	1	868	6	b6.bmp	q6.bmp
11	20	male	1	622	0	897	7	b7.bmp	q5.bmp
11	20	male	1	3087	1	743	5	a8.bmp	q7.bmp
11	20	male	1	1560	1	1220	7	b17.bmp	q5.bmp
11	20	male	1	862	1	754	5	a6.bmp	q6.bmp
11	20	male	1	630	1	836	5	a12.bmp	p3.bmp
11	20	male	1	725	1	756	7	b15.bmp	p4.bmp
11	20	male	1	1445	1	595	6	b5.bmp	p3.bmp
11	20	male	1	1445	1	666	5	a9.bmp	p2.bmp
11	20	male	1	805	1	684	6	b11.bmp	q6.bmp
11	20	male	1	1427	1	604	5	a1.bmp	q6.bmp
11	20	male	1	603	1	569	7	b18.bmp	q8.bmp
11	20	male	1	1053	1	743	5	a5.bmp	p3.bmp
11	20	male	1	3664	1	740	6	b3.bmp	q7.bmp
11	20	male	1	678	1	627	4	a7.bmp	q5.bmp
11	20	male	1	609	1	484	5	a20.bmp	q7.bmp
11	20	male	1	841	1	924	4	a2.bmp	q5.bmp
11	20	male	1	819	1	1005	7	b12.bmp	q8.bmp
11	20	male	1	776	1	1383	6	b4.bmp	p2.bmp
11	20	male	1	525	1	610	6	b9.bmp	p2.bmp
11	20	male	1	776	1	646	7	b21.bmp	p1.bmp
11	20	male	1	811	1	830	4	a15.bmp	q8.bmp
11	20	male	1	848	1	738	7	b2.bmp	q8.bmp
11	20	male	1	772	1	742	6	b14.bmp	p2.bmp
11	20	male	1	679	1	1093	6	b13.bmp	q7.bmp
11	20	male	1	815	1	815	6	b1.bmp	q6.bmp
11	20	male	1	834	1	698	4	a10.bmp	p1.bmp
11	20	male	1	928	1	721	5	a19.bmp	q6.bmp
11	20	male	1	684	1	808	6	b20.bmp	p2.bmp
11	20	male	1	1496	1	731	4	a17.bmp	p1.bmp
11	20	male	1	1122	1	692	6	b8.bmp	q7.bmp
11	20	male	1	1089	1	977	4	a14.bmp	q5.bmp
11	20	male	1	908	1	564	5	a13.bmp	q6.bmp
11	20	male	1	2227	1	824	3	lx10.bmp	q8.bmp
11	20	male	1	904	1	782	3	lx2.bmp	p1.bmp
11	20	male	1	651	1	589	3	lx6.bmp	p4.bmp
11	20	male	1	1213	1	623	6	b13.bmp	q6.bmp
11	20	male	1	593	1	574	4	a7.bmp	q8.bmp
11	20	male	1	843	1	778	7	b2.bmp	q5.bmp
11	20	male	1	831	1	589	5	a16.bmp	q6.bmp
11	20	male	1	917	1	628	5	a9.bmp	p3.bmp
11	20	male	1	606	1	702	4	a10.bmp	p4.bmp
11	20	male	1	602	1	843	4	a17.bmp	p4.bmp
11	20	male	1	1123	1	874	6	b3.bmp	q6.bmp
11	20	male	1	1001	1	621	6	b14.bmp	p3.bmp
11	20	male	1	2647	1	701	6	b5.bmp	p2.bmp
11	20	male	1	781	1	756	5	a20.bmp	q6.bmp
11	20	male	1	929	1	654	6	b11.bmp	q7.bmp
11	20	male	1	878	1	690	4	a21.bmp	p4.bmp
11	20	male	1	990	1	563	6	b10.bmp	p2.bmp
11	20	male	1	734	1	645	6	b9.bmp	p3.bmp
11	20	male	1	776	1	522	7	b15.bmp	p1.bmp
11	20	male	1	621	1	471	6	b20.bmp	p3.bmp
11	20	male	1	626	1	629	7	b18.bmp	q5.bmp
11	20	male	1	973	1	650	4	a14.bmp	q8.bmp
11	20	male	1	856	1	715	4	a15.bmp	q5.bmp
11	20	male	1	1091	1	574	7	b12.bmp	q5.bmp
11	20	male	1	630	1	524	6	b1.bmp	q7.bmp
11	20	male	1	669	1	599	7	b17.bmp	q8.bmp
11	20	male	1	717	1	693	5	a12.bmp	p2.bmp
11	20	male	1	1714	1	566	5	a5.bmp	p2.bmp
11	20	male	1	910	1	593	5	a6.bmp	q7.bmp
11	20	male	1	991	1	831	7	b7.bmp	q8.bmp
11	20	male	1	1194	1	838	5	a19.bmp	q7.bmp
11	20	male	1	620	1	741	6	b19.bmp	q6.bmp
11	20	male	1	685	1	563	5	a1.bmp	q7.bmp
11	20	male	1	907	1	684	6	b4.bmp	p3.bmp
11	20	male	1	996	1	655	5	a13.bmp	q7.bmp
11	20	male	1	612	1	613	4	a4.bmp	p1.bmp
11	20	male	1	584	1	657	5	a8.bmp	q6.bmp
11	20	male	1	900	1	600	6	b8.bmp	q6.bmp
11	20	male	1	951	1	779	6	b16.bmp	p2.bmp
11	20	male	1	960	1	1139	4	a3.bmp	p4.bmp
11	20	male	1	838	1	660	4	a2.bmp	q8.bmp
11	20	male	1	681	1	598	7	b21.bmp	p4.bmp
11	20	male	1	594	1	518	4	a11.bmp	p1.bmp
11	20	male	1	691	1	624	6	b6.bmp	q7.bmp
11	20	male	1	564	1	624	4	a18.bmp	p1.bmp
11	20	male	1	627	1	504	3	lx1.bmp	p1.bmp
11	20	male	1	888	1	584	3	lx11.bmp	q7.bmp
11	20	male	1	653	1	668	3	lx3.bmp	p3.bmp
11	20	male	1	671	1	692	6	b15.bmp	q6.bmp
11	20	male	1	1211	1	785	7	b10.bmp	q5.bmp
11	20	male	1	718	1	684	4	a5.bmp	q5.bmp
11	20	male	1	631	1	548	5	a10.bmp	q7.bmp
11	20	male	1	1308	1	944	7	b14.bmp	q8.bmp
11	20	male	1	733	1	808	7	b6.bmp	p4.bmp
11	20	male	1	2302	1	1025	4	a6.bmp	p4.bmp
11	20	male	0	612	1	668	6	b12.bmp	p2.bmp
11	20	male	1	2144	1	666	6	b2.bmp	p2.bmp
11	20	male	1	1057	1	717	7	b16.bmp	q5.bmp
11	20	male	1	1218	1	672	4	a1.bmp	p4.bmp
11	20	male	1	929	1	731	5	a21.bmp	q7.bmp
11	20	male	1	560	1	634	5	a18.bmp	q6.bmp
11	20	male	1	1375	1	601	5	a14.bmp	p3.bmp
11	20	male	1	614	1	647	6	b18.bmp	p2.bmp
11	20	male	1	1076	1	810	7	b13.bmp	p1.bmp
11	20	male	1	672	1	742	4	a13.bmp	p4.bmp
11	20	male	1	1768	1	656	7	b3.bmp	p1.bmp
11	20	male	1	547	1	855	5	a17.bmp	q7.bmp
11	20	male	1	652	1	554	6	b7.bmp	p3.bmp
11	20	male	1	694	1	433	5	a3.bmp	q7.bmp
11	20	male	1	765	1	639	7	b20.bmp	q8.bmp
11	20	male	1	798	1	535	6	b21.bmp	q7.bmp
11	20	male	1	688	1	811	5	a7.bmp	p3.bmp
11	20	male	1	589	1	1434	5	a11.bmp	q6.bmp
11	20	male	1	1547	1	831	4	a19.bmp	p4.bmp
11	20	male	1	1612	1	731	6	b17.bmp	p3.bmp
11	20	male	1	651	1	663	4	a8.bmp	p1.bmp
11	20	male	1	1487	1	538	7	b11.bmp	p4.bmp
11	20	male	1	681	1	846	7	b9.bmp	q8.bmp
11	20	male	1	1443	1	805	5	a4.bmp	q6.bmp
11	20	male	1	725	1	894	5	a15.bmp	p2.bmp
11	20	male	1	843	1	608	7	b1.bmp	p4.bmp
11	20	male	1	752	1	812	5	a2.bmp	p3.bmp
11	20	male	1	1208	1	694	4	a12.bmp	q5.bmp
11	20	male	1	913	1	650	7	b8.bmp	p1.bmp
11	20	male	1	746	1	877	4	a9.bmp	q8.bmp
11	20	male	1	711	1	774	4	a20.bmp	p1.bmp
11	20	male	1	638	1	638	7	b19.bmp	p1.bmp
11	20	male	1	930	1	859	4	a16.bmp	p1.bmp
11	20	male	1	1696	1	758	7	b4.bmp	q8.bmp
11	20	male	1	1393	1	701	7	b5.bmp	q5.bmp
