# Supplementary material for: What Directions Do We Look at Power from? Up-Down, Left-Right, and Front-Back
Source: PLoS One. 2015 Jul 10;10(7):e0132756. doi: 10.1371/journal.pone.0132756 (PMC4498758; doi:10.1371/journal.pone.0132756)
Supplement: S3 File — (ZIP) [file pone.0132756.s003.zip › S3-The Raw Data of Experiment 3/Subject12.xls]

## Sheet: Sheet1
Subject	Age	Sex	Expprime.ACC	Expprime.RT	Expprobe.ACC	Expprobe.RT	stimtype	stimulus1	stimulus2
12	21	female	1	1762	null	null	1	lx16.bmp	null
12	21	female	1	627	null	null	1	lx15.bmp	null
12	21	female	1	1549	null	null	1	lx13.bmp	null
12	21	female	1	1191	null	null	1	lx4.bmp	null
12	21	female	1	783	null	null	1	lx7.bmp	null
12	21	female	1	878	null	null	1	lx12.bmp	null
12	21	female	1	967	null	null	1	lx5.bmp	null
12	21	female	1	818	null	null	1	lx2.bmp	null
12	21	female	1	659	null	null	1	lx11.bmp	null
12	21	female	1	2867	null	null	1	lx10.bmp	null
12	21	female	1	708	null	null	1	lx6.bmp	null
12	21	female	1	944	null	null	1	lx1.bmp	null
12	21	female	1	1325	null	null	1	lx14.bmp	null
12	21	female	1	741	null	null	1	lx8.bmp	null
12	21	female	1	815	null	null	1	lx9.bmp	null
12	21	female	1	906	null	null	1	lx3.bmp	null
12	21	female	1	812	1	1226	2	lx6.bmp	q6.bmp
12	21	female	1	662	1	773	2	lx16.bmp	q8.bmp
12	21	female	1	779	1	841	2	lx10.bmp	p2.bmp
12	21	female	1	943	1	1162	2	lx3.bmp	p3.bmp
12	21	female	1	731	1	843	2	lx14.bmp	q6.bmp
12	21	female	1	751	1	688	2	lx1.bmp	p1.bmp
12	21	female	1	1015	1	782	2	lx15.bmp	q7.bmp
12	21	female	1	809	1	948	2	lx12.bmp	p4.bmp
12	21	female	1	683	1	869	2	lx7.bmp	q7.bmp
12	21	female	1	788	1	1329	2	lx4.bmp	p4.bmp
12	21	female	1	1018	1	630	2	lx11.bmp	p3.bmp
12	21	female	1	644	1	879	2	lx8.bmp	q8.bmp
12	21	female	1	732	1	653	2	lx13.bmp	q5.bmp
12	21	female	1	626	1	749	2	lx2.bmp	p2.bmp
12	21	female	1	730	1	704	2	lx5.bmp	q5.bmp
12	21	female	1	1339	1	776	2	lx9.bmp	p1.bmp
12	21	female	1	916	1	752	3	lx3.bmp	p1.bmp
12	21	female	0	562	1	814	3	lx7.bmp	p4.bmp
12	21	female	1	542	1	670	3	lx9.bmp	q5.bmp
12	21	female	1	722	1	643	6	b15.bmp	q7.bmp
12	21	female	1	614	1	812	7	b16.bmp	q8.bmp
12	21	female	1	733	1	676	4	a1.bmp	p1.bmp
12	21	female	1	846	1	763	5	a14.bmp	p2.bmp
12	21	female	1	896	1	656	5	a11.bmp	q7.bmp
12	21	female	1	645	1	632	5	a7.bmp	p2.bmp
12	21	female	1	1451	1	783	5	a17.bmp	q6.bmp
12	21	female	1	668	1	533	5	a10.bmp	q6.bmp
12	21	female	1	742	1	681	7	b13.bmp	p4.bmp
12	21	female	1	596	1	603	5	a15.bmp	p3.bmp
12	21	female	1	1150	1	610	4	a9.bmp	q5.bmp
12	21	female	1	592	1	745	4	a13.bmp	p1.bmp
12	21	female	1	584	1	575	5	a4.bmp	q7.bmp
12	21	female	1	679	1	663	5	a2.bmp	p2.bmp
12	21	female	1	704	1	492	7	b9.bmp	q5.bmp
12	21	female	1	846	1	869	6	b17.bmp	p2.bmp
12	21	female	1	757	1	676	4	a8.bmp	p4.bmp
12	21	female	1	717	1	674	4	a12.bmp	q8.bmp
12	21	female	1	539	1	706	4	a19.bmp	p1.bmp
12	21	female	1	703	1	827	6	b21.bmp	q6.bmp
12	21	female	1	641	1	651	6	b7.bmp	p2.bmp
12	21	female	1	620	1	585	5	a21.bmp	q6.bmp
12	21	female	1	657	1	1000	7	b19.bmp	p4.bmp
12	21	female	1	638	1	590	7	b6.bmp	p1.bmp
12	21	female	1	605	1	878	7	b11.bmp	p1.bmp
12	21	female	1	760	1	883	7	b10.bmp	q8.bmp
12	21	female	1	647	1	798	7	b3.bmp	p4.bmp
12	21	female	1	592	1	765	4	a6.bmp	p1.bmp
12	21	female	1	801	1	493	7	b5.bmp	q8.bmp
12	21	female	1	550	1	618	4	a20.bmp	p4.bmp
12	21	female	1	636	1	694	5	a18.bmp	q7.bmp
12	21	female	1	903	1	628	7	b4.bmp	q5.bmp
12	21	female	1	1454	1	712	5	a3.bmp	q6.bmp
12	21	female	1	574	1	1019	4	a16.bmp	p4.bmp
12	21	female	1	855	1	926	6	b18.bmp	p3.bmp
12	21	female	1	840	1	498	7	b20.bmp	q5.bmp
12	21	female	1	1093	1	1197	7	b14.bmp	q5.bmp
12	21	female	1	772	1	803	6	b12.bmp	p3.bmp
12	21	female	1	889	1	928	7	b8.bmp	p4.bmp
12	21	female	1	638	1	500	4	a5.bmp	q8.bmp
12	21	female	1	617	1	742	7	b1.bmp	p1.bmp
12	21	female	1	709	1	594	6	b2.bmp	p3.bmp
12	21	female	1	707	1	1084	3	lx10.bmp	q5.bmp
12	21	female	1	603	1	606	3	lx15.bmp	p4.bmp
12	21	female	1	605	1	528	3	lx1.bmp	q8.bmp
12	21	female	1	527	1	746	5	a16.bmp	q7.bmp
12	21	female	1	537	1	349	5	a12.bmp	p3.bmp
12	21	female	1	675	1	664	5	a6.bmp	q6.bmp
12	21	female	1	693	1	962	4	a11.bmp	p4.bmp
12	21	female	1	576	1	652	5	a1.bmp	q6.bmp
12	21	female	1	1103	1	673	4	a3.bmp	p1.bmp
12	21	female	1	632	1	1308	4	a15.bmp	q8.bmp
12	21	female	1	664	1	790	5	a13.bmp	q6.bmp
12	21	female	1	754	1	766	6	b20.bmp	p2.bmp
12	21	female	1	642	1	559	5	a8.bmp	q7.bmp
12	21	female	1	703	1	565	6	b10.bmp	p3.bmp
12	21	female	1	1435	1	630	6	b14.bmp	p2.bmp
12	21	female	1	619	1	627	7	b17.bmp	q5.bmp
12	21	female	1	729	1	960	6	b3.bmp	q7.bmp
12	21	female	1	545	1	761	5	a20.bmp	q7.bmp
12	21	female	1	707	1	622	6	b4.bmp	p2.bmp
12	21	female	1	1167	1	769	7	b12.bmp	q8.bmp
12	21	female	1	637	1	829	6	b19.bmp	q7.bmp
12	21	female	1	1040	1	393	6	b13.bmp	q7.bmp
12	21	female	1	604	1	638	4	a17.bmp	p1.bmp
12	21	female	1	758	1	629	7	b2.bmp	q8.bmp
12	21	female	1	951	1	759	4	a14.bmp	q5.bmp
12	21	female	1	516	1	559	5	a9.bmp	p2.bmp
12	21	female	1	691	1	784	6	b8.bmp	q7.bmp
12	21	female	1	585	1	998	4	a21.bmp	p1.bmp
12	21	female	1	941	1	610	4	a10.bmp	p1.bmp
12	21	female	1	525	1	602	7	b21.bmp	p1.bmp
12	21	female	1	619	1	543	7	b7.bmp	q5.bmp
12	21	female	1	534	1	785	6	b11.bmp	q6.bmp
12	21	female	1	782	1	671	5	a5.bmp	p3.bmp
12	21	female	1	528	1	509	4	a7.bmp	q5.bmp
12	21	female	1	544	1	1226	6	b16.bmp	p3.bmp
12	21	female	1	1427	1	860	5	a19.bmp	q6.bmp
12	21	female	1	582	1	493	4	a18.bmp	p4.bmp
12	21	female	1	550	1	603	6	b9.bmp	p2.bmp
12	21	female	1	712	1	947	7	b15.bmp	p4.bmp
12	21	female	1	936	1	676	7	b18.bmp	q8.bmp
12	21	female	1	741	1	846	4	a4.bmp	p4.bmp
12	21	female	1	756	1	565	6	b1.bmp	q6.bmp
12	21	female	1	996	1	481	6	b5.bmp	p3.bmp
12	21	female	1	672	1	466	4	a2.bmp	q5.bmp
12	21	female	1	558	1	658	6	b6.bmp	q6.bmp
12	21	female	1	2416	1	1193	3	lx2.bmp	p1.bmp
12	21	female	1	634	1	1100	3	lx10.bmp	q8.bmp
12	21	female	1	708	1	930	3	lx6.bmp	p4.bmp
12	21	female	1	784	1	668	6	b13.bmp	q6.bmp
12	21	female	1	574	1	636	6	b16.bmp	p2.bmp
12	21	female	1	754	1	744	5	a19.bmp	q7.bmp
12	21	female	1	576	1	777	6	b19.bmp	q6.bmp
12	21	female	1	612	1	800	5	a1.bmp	q7.bmp
12	21	female	1	558	1	522	6	b9.bmp	p3.bmp
12	21	female	1	1553	1	565	6	b14.bmp	p3.bmp
12	21	female	1	796	1	558	5	a6.bmp	q7.bmp
12	21	female	1	583	1	646	7	b18.bmp	q5.bmp
12	21	female	1	621	1	992	4	a14.bmp	q8.bmp
12	21	female	1	1220	1	660	6	b4.bmp	p3.bmp
12	21	female	1	554	1	429	6	b10.bmp	p2.bmp
12	21	female	1	593	1	675	4	a11.bmp	p1.bmp
12	21	female	1	632	1	636	5	a13.bmp	q7.bmp
12	21	female	1	483	1	472	6	b11.bmp	q7.bmp
12	21	female	1	745	1	482	7	b21.bmp	p4.bmp
12	21	female	1	548	1	790	5	a20.bmp	q6.bmp
12	21	female	1	795	1	588	4	a18.bmp	p1.bmp
12	21	female	1	795	1	872	6	b3.bmp	q6.bmp
12	21	female	1	599	1	538	6	b20.bmp	p3.bmp
12	21	female	1	719	1	535	4	a7.bmp	q8.bmp
12	21	female	1	548	1	347	7	b15.bmp	p1.bmp
12	21	female	1	555	1	551	4	a15.bmp	q5.bmp
12	21	female	1	568	1	573	4	a17.bmp	p4.bmp
12	21	female	1	699	1	861	6	b5.bmp	p2.bmp
12	21	female	1	928	1	1300	4	a21.bmp	p4.bmp
12	21	female	1	695	1	694	6	b1.bmp	q7.bmp
12	21	female	1	709	1	585	6	b8.bmp	q6.bmp
12	21	female	1	646	1	540	7	b12.bmp	q5.bmp
12	21	female	1	585	1	742	4	a2.bmp	q8.bmp
12	21	female	1	545	1	544	5	a12.bmp	p2.bmp
12	21	female	1	705	1	828	7	b17.bmp	q8.bmp
12	21	female	1	678	1	685	6	b6.bmp	q7.bmp
12	21	female	1	537	1	509	5	a9.bmp	p3.bmp
12	21	female	1	568	1	556	5	a16.bmp	q6.bmp
12	21	female	1	1583	1	619	4	a3.bmp	p4.bmp
12	21	female	1	593	1	510	4	a10.bmp	p4.bmp
12	21	female	1	680	1	576	4	a4.bmp	p1.bmp
12	21	female	1	423	1	493	5	a5.bmp	p2.bmp
12	21	female	1	581	1	648	5	a8.bmp	q6.bmp
12	21	female	1	647	1	729	7	b2.bmp	q5.bmp
12	21	female	1	699	1	587	7	b7.bmp	q8.bmp
12	21	female	1	611	1	804	3	lx1.bmp	p1.bmp
12	21	female	1	727	1	1225	3	lx11.bmp	q7.bmp
12	21	female	1	819	1	511	3	lx3.bmp	p3.bmp
12	21	female	1	584	1	648	6	b7.bmp	p3.bmp
12	21	female	1	665	1	556	7	b14.bmp	q8.bmp
12	21	female	1	769	1	866	5	a11.bmp	q6.bmp
12	21	female	1	626	1	675	7	b4.bmp	q8.bmp
12	21	female	1	580	1	798	5	a21.bmp	q7.bmp
12	21	female	1	631	1	683	6	b12.bmp	p2.bmp
12	21	female	1	567	1	394	6	b17.bmp	p3.bmp
12	21	female	1	712	1	584	7	b6.bmp	p4.bmp
12	21	female	1	1285	1	582	6	b18.bmp	p2.bmp
12	21	female	1	601	1	586	4	a8.bmp	p1.bmp
12	21	female	1	671	1	465	7	b19.bmp	p1.bmp
12	21	female	1	738	1	458	5	a3.bmp	q7.bmp
12	21	female	1	902	1	525	4	a12.bmp	q5.bmp
12	21	female	1	590	1	444	4	a5.bmp	q5.bmp
12	21	female	1	587	1	367	5	a10.bmp	q7.bmp
12	21	female	1	656	1	507	6	b2.bmp	p2.bmp
12	21	female	1	573	1	383	4	a20.bmp	p1.bmp
12	21	female	1	580	1	417	4	a6.bmp	p4.bmp
12	21	female	1	673	1	574	5	a2.bmp	p3.bmp
12	21	female	1	591	1	805	6	b15.bmp	q6.bmp
12	21	female	1	557	1	664	4	a1.bmp	p4.bmp
12	21	female	1	644	1	707	6	b21.bmp	q7.bmp
12	21	female	1	641	1	845	4	a13.bmp	p4.bmp
12	21	female	1	565	1	624	5	a15.bmp	p2.bmp
12	21	female	1	712	1	682	5	a18.bmp	q6.bmp
12	21	female	1	600	1	915	7	b16.bmp	q5.bmp
12	21	female	1	624	1	565	5	a14.bmp	p3.bmp
12	21	female	1	632	1	507	7	b13.bmp	p1.bmp
12	21	female	1	941	1	660	7	b9.bmp	q8.bmp
12	21	female	1	533	1	358	4	a9.bmp	q8.bmp
12	21	female	1	930	1	644	7	b3.bmp	p1.bmp
12	21	female	1	601	1	608	7	b1.bmp	p4.bmp
12	21	female	1	551	1	707	5	a7.bmp	p3.bmp
12	21	female	1	641	1	628	7	b5.bmp	q5.bmp
12	21	female	1	596	1	731	4	a16.bmp	p1.bmp
12	21	female	1	652	1	848	7	b11.bmp	p4.bmp
12	21	female	1	543	1	460	4	a19.bmp	p4.bmp
12	21	female	1	734	1	612	7	b10.bmp	q5.bmp
12	21	female	1	1139	1	607	7	b8.bmp	p1.bmp
12	21	female	1	682	1	658	5	a4.bmp	q6.bmp
12	21	female	1	576	1	638	5	a17.bmp	q7.bmp
12	21	female	1	563	1	594	7	b20.bmp	q8.bmp
