# Supplementary material for: What Directions Do We Look at Power from? Up-Down, Left-Right, and Front-Back
Source: PLoS One. 2015 Jul 10;10(7):e0132756. doi: 10.1371/journal.pone.0132756 (PMC4498758; doi:10.1371/journal.pone.0132756)
Supplement: S3 File — (ZIP) [file pone.0132756.s003.zip › S3-The Raw Data of Experiment 3/Subject13.xls]

## Sheet: Sheet1
Subject	Age	Sex	Expprime.ACC	Expprime.RT	Expprobe.ACC	Expprobe.RT	stimtype	stimulus1	stimulus2
13	20	female	1	2332	null	null	1	lx6.bmp	null
13	20	female	1	1543	null	null	1	lx8.bmp	null
13	20	female	1	1151	null	null	1	lx12.bmp	null
13	20	female	0	1209	null	null	1	lx14.bmp	null
13	20	female	1	1313	null	null	1	lx15.bmp	null
13	20	female	1	726	null	null	1	lx16.bmp	null
13	20	female	1	1183	null	null	1	lx13.bmp	null
13	20	female	1	950	null	null	1	lx1.bmp	null
13	20	female	1	1009	null	null	1	lx11.bmp	null
13	20	female	1	758	null	null	1	lx5.bmp	null
13	20	female	1	623	null	null	1	lx7.bmp	null
13	20	female	1	1464	null	null	1	lx9.bmp	null
13	20	female	1	1236	null	null	1	lx2.bmp	null
13	20	female	1	556	null	null	1	lx3.bmp	null
13	20	female	1	1074	null	null	1	lx10.bmp	null
13	20	female	1	689	null	null	1	lx4.bmp	null
13	20	female	1	731	1	2331	2	lx3.bmp	p3.bmp
13	20	female	1	1131	1	2425	2	lx13.bmp	q5.bmp
13	20	female	1	1465	0	2159	2	lx8.bmp	q8.bmp
13	20	female	1	762	1	3558	2	lx5.bmp	q5.bmp
13	20	female	1	1209	0	2103	2	lx11.bmp	p3.bmp
13	20	female	1	654	1	1483	2	lx7.bmp	q7.bmp
13	20	female	1	786	1	1384	2	lx15.bmp	q7.bmp
13	20	female	1	758	1	444	2	lx9.bmp	p1.bmp
13	20	female	1	1254	1	1360	2	lx12.bmp	p4.bmp
13	20	female	1	759	1	986	2	lx4.bmp	p4.bmp
13	20	female	1	6157	1	833	2	lx14.bmp	q6.bmp
13	20	female	1	665	1	721	2	lx6.bmp	q6.bmp
13	20	female	1	715	1	557	2	lx10.bmp	p2.bmp
13	20	female	1	977	1	820	2	lx1.bmp	p1.bmp
13	20	female	1	694	1	460	2	lx16.bmp	q8.bmp
13	20	female	1	722	1	399	2	lx2.bmp	p2.bmp
13	20	female	1	704	1	693	3	lx7.bmp	p4.bmp
13	20	female	1	722	1	699	3	lx3.bmp	p1.bmp
13	20	female	1	808	1	510	3	lx9.bmp	q5.bmp
13	20	female	1	2440	1	1404	7	b16.bmp	q8.bmp
13	20	female	1	1138	1	539	6	b18.bmp	p3.bmp
13	20	female	1	1104	1	578	7	b9.bmp	q5.bmp
13	20	female	1	1017	1	745	5	a7.bmp	p2.bmp
13	20	female	1	853	1	1078	5	a11.bmp	q7.bmp
13	20	female	1	875	1	582	7	b1.bmp	p1.bmp
13	20	female	1	653	1	426	6	b15.bmp	q7.bmp
13	20	female	1	1698	1	512	7	b6.bmp	p1.bmp
13	20	female	1	711	1	607	5	a3.bmp	q6.bmp
13	20	female	1	640	1	513	5	a17.bmp	q6.bmp
13	20	female	1	677	1	513	6	b7.bmp	p2.bmp
13	20	female	1	553	1	528	5	a15.bmp	p3.bmp
13	20	female	1	791	1	422	6	b2.bmp	p3.bmp
13	20	female	1	606	1	469	4	a1.bmp	p1.bmp
13	20	female	1	784	1	659	5	a2.bmp	p2.bmp
13	20	female	1	690	1	533	7	b8.bmp	p4.bmp
13	20	female	1	834	1	562	5	a14.bmp	p2.bmp
13	20	female	1	1396	1	594	7	b11.bmp	p1.bmp
13	20	female	1	897	1	627	5	a21.bmp	q6.bmp
13	20	female	1	710	1	633	7	b5.bmp	q8.bmp
13	20	female	1	769	1	788	7	b20.bmp	q5.bmp
13	20	female	1	896	1	892	4	a12.bmp	q8.bmp
13	20	female	1	801	1	633	5	a10.bmp	q6.bmp
13	20	female	1	753	1	511	6	b17.bmp	p2.bmp
13	20	female	1	779	1	641	7	b14.bmp	q5.bmp
13	20	female	1	827	1	495	7	b13.bmp	p4.bmp
13	20	female	1	682	1	606	4	a9.bmp	q5.bmp
13	20	female	1	651	1	562	7	b4.bmp	q5.bmp
13	20	female	1	862	1	595	5	a4.bmp	q7.bmp
13	20	female	1	902	1	633	4	a20.bmp	p4.bmp
13	20	female	1	708	1	496	6	b21.bmp	q6.bmp
13	20	female	1	606	1	545	7	b10.bmp	q8.bmp
13	20	female	1	711	1	634	5	a18.bmp	q7.bmp
13	20	female	1	733	1	648	4	a16.bmp	p4.bmp
13	20	female	1	850	1	590	7	b3.bmp	p4.bmp
13	20	female	1	909	1	1430	4	a8.bmp	p4.bmp
13	20	female	1	677	1	575	4	a5.bmp	q8.bmp
13	20	female	1	575	1	565	4	a19.bmp	p1.bmp
13	20	female	1	562	1	506	4	a6.bmp	p1.bmp
13	20	female	1	653	1	563	7	b19.bmp	p4.bmp
13	20	female	1	740	1	646	4	a13.bmp	p1.bmp
13	20	female	1	1018	1	557	6	b12.bmp	p3.bmp
13	20	female	1	783	1	519	3	lx10.bmp	q5.bmp
13	20	female	1	728	1	1300	3	lx1.bmp	q8.bmp
13	20	female	1	751	1	508	3	lx15.bmp	p4.bmp
13	20	female	1	1120	1	585	5	a12.bmp	p3.bmp
13	20	female	1	617	1	560	4	a11.bmp	p4.bmp
13	20	female	1	642	1	628	4	a21.bmp	p1.bmp
13	20	female	1	1410	1	664	7	b17.bmp	q5.bmp
13	20	female	1	579	1	480	4	a17.bmp	p1.bmp
13	20	female	1	1333	1	1189	6	b14.bmp	p2.bmp
13	20	female	1	714	1	819	5	a9.bmp	p2.bmp
13	20	female	1	857	1	700	4	a14.bmp	q5.bmp
13	20	female	0	519	1	1141	7	b12.bmp	q8.bmp
13	20	female	1	874	1	541	6	b5.bmp	p3.bmp
13	20	female	1	1993	1	1311	5	a8.bmp	q7.bmp
13	20	female	1	763	1	905	5	a1.bmp	q6.bmp
13	20	female	1	915	1	709	7	b21.bmp	p1.bmp
13	20	female	1	756	1	607	7	b7.bmp	q5.bmp
13	20	female	1	651	1	549	6	b16.bmp	p3.bmp
13	20	female	1	556	1	593	4	a7.bmp	q5.bmp
13	20	female	1	647	1	574	6	b3.bmp	q7.bmp
13	20	female	1	610	1	592	7	b15.bmp	p4.bmp
13	20	female	1	589	1	544	5	a20.bmp	q7.bmp
13	20	female	1	696	1	587	4	a4.bmp	p4.bmp
13	20	female	1	1031	1	596	4	a3.bmp	p1.bmp
13	20	female	1	558	1	560	4	a10.bmp	p1.bmp
13	20	female	1	515	1	492	6	b4.bmp	p2.bmp
13	20	female	1	819	1	527	6	b11.bmp	q6.bmp
13	20	female	1	737	1	574	7	b18.bmp	q8.bmp
13	20	female	1	1089	1	492	6	b13.bmp	q7.bmp
13	20	female	1	794	1	705	5	a13.bmp	q6.bmp
13	20	female	1	885	1	598	5	a19.bmp	q6.bmp
13	20	female	0	738	1	853	6	b6.bmp	q6.bmp
13	20	female	1	632	1	731	6	b19.bmp	q7.bmp
13	20	female	1	1082	1	838	6	b9.bmp	p2.bmp
13	20	female	1	609	1	557	7	b2.bmp	q8.bmp
13	20	female	1	919	1	611	5	a16.bmp	q7.bmp
13	20	female	1	674	1	639	6	b1.bmp	q6.bmp
13	20	female	1	832	1	708	6	b8.bmp	q7.bmp
13	20	female	1	1098	1	637	4	a15.bmp	q8.bmp
13	20	female	1	895	1	582	5	a6.bmp	q6.bmp
13	20	female	1	758	1	608	6	b20.bmp	p2.bmp
13	20	female	1	621	1	539	4	a18.bmp	p4.bmp
13	20	female	1	1939	1	708	6	b10.bmp	p3.bmp
13	20	female	1	720	1	586	5	a5.bmp	p3.bmp
13	20	female	1	1171	1	618	4	a2.bmp	q5.bmp
13	20	female	1	885	1	700	3	lx2.bmp	p1.bmp
13	20	female	1	778	1	750	3	lx10.bmp	q8.bmp
13	20	female	1	818	1	584	3	lx6.bmp	p4.bmp
13	20	female	1	542	1	557	4	a21.bmp	p4.bmp
13	20	female	1	693	1	535	6	b9.bmp	p3.bmp
13	20	female	1	698	1	562	6	b19.bmp	q6.bmp
13	20	female	1	671	1	677	5	a9.bmp	p3.bmp
13	20	female	1	713	1	498	6	b6.bmp	q7.bmp
13	20	female	1	684	1	566	6	b8.bmp	q6.bmp
13	20	female	1	1652	1	704	7	b21.bmp	p4.bmp
13	20	female	1	544	1	549	5	a19.bmp	q7.bmp
13	20	female	1	649	1	429	6	b20.bmp	p3.bmp
13	20	female	1	742	1	521	4	a2.bmp	q8.bmp
13	20	female	1	664	1	540	4	a11.bmp	p1.bmp
13	20	female	1	746	1	507	5	a6.bmp	q7.bmp
13	20	female	1	604	1	476	4	a18.bmp	p1.bmp
13	20	female	1	731	1	699	7	b17.bmp	q8.bmp
13	20	female	1	571	1	553	4	a4.bmp	p1.bmp
13	20	female	1	1265	1	505	4	a3.bmp	p4.bmp
13	20	female	1	1028	1	523	6	b13.bmp	q6.bmp
13	20	female	1	598	1	527	6	b4.bmp	p3.bmp
13	20	female	1	663	1	521	7	b12.bmp	q5.bmp
13	20	female	1	810	1	487	6	b16.bmp	p2.bmp
13	20	female	1	693	1	597	7	b7.bmp	q8.bmp
13	20	female	1	1011	1	563	5	a16.bmp	q6.bmp
13	20	female	1	673	1	634	5	a12.bmp	p2.bmp
13	20	female	1	641	1	537	6	b3.bmp	q6.bmp
13	20	female	1	810	1	570	6	b1.bmp	q7.bmp
13	20	female	1	597	1	681	5	a20.bmp	q6.bmp
13	20	female	1	772	1	495	5	a1.bmp	q7.bmp
13	20	female	1	557	1	457	5	a13.bmp	q7.bmp
13	20	female	1	795	1	528	6	b14.bmp	p3.bmp
13	20	female	1	1519	1	784	4	a7.bmp	q8.bmp
13	20	female	1	633	1	547	7	b2.bmp	q5.bmp
13	20	female	1	680	1	427	6	b11.bmp	q7.bmp
13	20	female	1	621	1	641	5	a5.bmp	p2.bmp
13	20	female	1	609	1	357	6	b10.bmp	p2.bmp
13	20	female	1	546	1	366	4	a17.bmp	p4.bmp
13	20	female	1	651	1	673	7	b15.bmp	p1.bmp
13	20	female	1	555	1	553	6	b5.bmp	p2.bmp
13	20	female	1	536	1	436	4	a10.bmp	p4.bmp
13	20	female	1	595	1	541	5	a8.bmp	q6.bmp
13	20	female	1	636	1	617	4	a15.bmp	q5.bmp
13	20	female	1	740	1	686	4	a14.bmp	q8.bmp
13	20	female	1	591	1	502	7	b18.bmp	q5.bmp
13	20	female	1	510	1	393	3	lx11.bmp	q7.bmp
13	20	female	1	600	1	435	3	lx3.bmp	p3.bmp
13	20	female	1	473	1	404	3	lx1.bmp	p1.bmp
13	20	female	1	684	1	411	7	b10.bmp	q5.bmp
13	20	female	1	830	1	557	7	b1.bmp	p4.bmp
13	20	female	1	573	1	532	7	b20.bmp	q8.bmp
13	20	female	1	838	1	659	7	b3.bmp	p1.bmp
13	20	female	1	739	1	447	4	a12.bmp	q5.bmp
13	20	female	1	571	1	601	5	a7.bmp	p3.bmp
13	20	female	1	597	1	468	4	a16.bmp	p1.bmp
13	20	female	1	846	1	375	5	a14.bmp	p3.bmp
13	20	female	1	606	1	558	5	a11.bmp	q6.bmp
13	20	female	1	631	1	526	6	b15.bmp	q6.bmp
13	20	female	1	710	1	601	6	b17.bmp	p3.bmp
13	20	female	1	965	1	593	4	a13.bmp	p4.bmp
13	20	female	1	552	1	483	5	a21.bmp	q7.bmp
13	20	female	1	893	1	473	7	b5.bmp	q5.bmp
13	20	female	1	791	1	536	4	a9.bmp	q8.bmp
13	20	female	1	603	1	600	7	b9.bmp	q8.bmp
13	20	female	1	627	1	430	6	b2.bmp	p2.bmp
13	20	female	1	1540	1	491	4	a19.bmp	p4.bmp
13	20	female	1	824	1	546	5	a3.bmp	q7.bmp
13	20	female	1	859	1	450	4	a5.bmp	q5.bmp
13	20	female	1	587	1	556	4	a6.bmp	p4.bmp
13	20	female	1	631	1	543	5	a2.bmp	p3.bmp
13	20	female	1	825	1	516	7	b6.bmp	p4.bmp
13	20	female	1	1040	1	598	4	a1.bmp	p4.bmp
13	20	female	1	501	1	517	5	a17.bmp	q7.bmp
13	20	female	1	528	1	607	5	a18.bmp	q6.bmp
13	20	female	1	707	1	528	7	b13.bmp	p1.bmp
13	20	female	1	518	1	422	7	b19.bmp	p1.bmp
13	20	female	1	523	1	484	6	b21.bmp	q7.bmp
13	20	female	1	479	1	548	7	b14.bmp	q8.bmp
13	20	female	1	582	1	457	6	b7.bmp	p3.bmp
13	20	female	1	422	1	522	6	b18.bmp	p2.bmp
13	20	female	1	684	1	691	5	a4.bmp	q6.bmp
13	20	female	1	720	1	630	4	a20.bmp	p1.bmp
13	20	female	1	631	1	530	6	b12.bmp	p2.bmp
13	20	female	1	691	1	657	5	a15.bmp	p2.bmp
13	20	female	1	511	1	532	5	a10.bmp	q7.bmp
13	20	female	1	568	1	674	7	b8.bmp	p1.bmp
13	20	female	1	672	1	543	7	b11.bmp	p4.bmp
13	20	female	1	710	1	602	4	a8.bmp	p1.bmp
13	20	female	1	683	1	511	7	b16.bmp	q5.bmp
13	20	female	1	417	1	1117	7	b4.bmp	q8.bmp
