# Supplementary material for: What Directions Do We Look at Power from? Up-Down, Left-Right, and Front-Back
Source: PLoS One. 2015 Jul 10;10(7):e0132756. doi: 10.1371/journal.pone.0132756 (PMC4498758; doi:10.1371/journal.pone.0132756)
Supplement: S3 File — (ZIP) [file pone.0132756.s003.zip › S3-The Raw Data of Experiment 3/Subject14.xls]

## Sheet: Sheet1
Subject	Age	Sex	Expprime.ACC	Expprime.RT	Expprobe.ACC	Expprobe.RT	stimtype	stimulus1	stimulus2
14	19	female	1	2734	null	null	1	lx10.bmp	null
14	19	female	1	1361	null	null	1	lx12.bmp	null
14	19	female	1	903	null	null	1	lx1.bmp	null
14	19	female	1	1169	null	null	1	lx14.bmp	null
14	19	female	1	1210	null	null	1	lx11.bmp	null
14	19	female	1	634	null	null	1	lx7.bmp	null
14	19	female	1	589	null	null	1	lx8.bmp	null
14	19	female	1	1191	null	null	1	lx5.bmp	null
14	19	female	1	655	null	null	1	lx6.bmp	null
14	19	female	1	1419	null	null	1	lx3.bmp	null
14	19	female	1	1151	null	null	1	lx15.bmp	null
14	19	female	1	1523	null	null	1	lx13.bmp	null
14	19	female	1	1082	null	null	1	lx16.bmp	null
14	19	female	1	915	null	null	1	lx9.bmp	null
14	19	female	1	978	null	null	1	lx4.bmp	null
14	19	female	1	551	null	null	1	lx2.bmp	null
14	19	female	1	1274	1	2650	2	lx13.bmp	q5.bmp
14	19	female	1	979	1	1178	2	lx16.bmp	q8.bmp
14	19	female	1	763	1	1735	2	lx12.bmp	p4.bmp
14	19	female	1	851	1	1032	2	lx3.bmp	p3.bmp
14	19	female	1	745	1	1023	2	lx8.bmp	q8.bmp
14	19	female	1	777	1	931	2	lx11.bmp	p3.bmp
14	19	female	1	888	1	927	2	lx6.bmp	q6.bmp
14	19	female	1	1296	1	1602	2	lx9.bmp	p1.bmp
14	19	female	1	744	1	720	2	lx1.bmp	p1.bmp
14	19	female	1	2020	1	952	2	lx7.bmp	q7.bmp
14	19	female	1	1088	1	851	2	lx2.bmp	p2.bmp
14	19	female	1	1054	1	736	2	lx10.bmp	p2.bmp
14	19	female	1	935	1	1022	2	lx14.bmp	q6.bmp
14	19	female	1	834	1	1841	2	lx15.bmp	q7.bmp
14	19	female	1	749	1	667	2	lx5.bmp	q5.bmp
14	19	female	1	761	1	909	2	lx4.bmp	p4.bmp
14	19	female	1	1296	1	843	3	lx7.bmp	p4.bmp
14	19	female	1	1398	1	908	3	lx9.bmp	q5.bmp
14	19	female	1	966	1	757	3	lx3.bmp	p1.bmp
14	19	female	1	622	1	497	4	a19.bmp	p1.bmp
14	19	female	1	645	1	517	4	a1.bmp	p1.bmp
14	19	female	1	602	1	657	5	a7.bmp	p2.bmp
14	19	female	1	902	1	671	6	b7.bmp	p2.bmp
14	19	female	1	943	1	714	5	a11.bmp	q7.bmp
14	19	female	1	806	1	752	7	b13.bmp	p4.bmp
14	19	female	1	828	1	860	7	b3.bmp	p4.bmp
14	19	female	1	792	1	803	5	a18.bmp	q7.bmp
14	19	female	1	800	1	703	4	a13.bmp	p1.bmp
14	19	female	1	655	1	755	4	a16.bmp	p4.bmp
14	19	female	1	528	1	685	4	a9.bmp	q5.bmp
14	19	female	1	866	1	667	4	a8.bmp	p4.bmp
14	19	female	1	647	1	614	4	a6.bmp	p1.bmp
14	19	female	1	815	1	815	6	b15.bmp	q7.bmp
14	19	female	1	1042	1	763	7	b14.bmp	q5.bmp
14	19	female	1	1104	1	667	7	b8.bmp	p4.bmp
14	19	female	1	623	1	681	6	b18.bmp	p3.bmp
14	19	female	1	825	1	646	6	b17.bmp	p2.bmp
14	19	female	1	536	1	609	5	a21.bmp	q6.bmp
14	19	female	1	1130	1	587	6	b2.bmp	p3.bmp
14	19	female	1	960	1	1125	5	a10.bmp	q6.bmp
14	19	female	1	752	1	697	7	b11.bmp	p1.bmp
14	19	female	1	721	1	583	7	b9.bmp	q5.bmp
14	19	female	1	696	1	579	7	b10.bmp	q8.bmp
14	19	female	1	751	1	715	5	a3.bmp	q6.bmp
14	19	female	1	630	1	560	5	a14.bmp	p2.bmp
14	19	female	1	695	1	608	7	b19.bmp	p4.bmp
14	19	female	1	723	1	653	6	b12.bmp	p3.bmp
14	19	female	1	791	1	622	5	a2.bmp	p2.bmp
14	19	female	1	577	1	710	5	a15.bmp	p3.bmp
14	19	female	1	613	1	573	4	a20.bmp	p4.bmp
14	19	female	1	442	1	636	4	a5.bmp	q8.bmp
14	19	female	1	972	1	588	7	b4.bmp	q5.bmp
14	19	female	1	588	1	832	7	b1.bmp	p1.bmp
14	19	female	1	631	1	634	7	b16.bmp	q8.bmp
14	19	female	1	545	1	721	6	b21.bmp	q6.bmp
14	19	female	1	714	1	557	5	a17.bmp	q6.bmp
14	19	female	1	718	1	846	7	b20.bmp	q5.bmp
14	19	female	1	789	1	608	7	b5.bmp	q8.bmp
14	19	female	1	688	1	543	5	a4.bmp	q7.bmp
14	19	female	1	793	1	552	4	a12.bmp	q8.bmp
14	19	female	1	718	1	710	7	b6.bmp	p1.bmp
14	19	female	1	632	1	562	3	lx15.bmp	p4.bmp
14	19	female	1	680	1	589	3	lx1.bmp	q8.bmp
14	19	female	1	677	1	688	3	lx10.bmp	q5.bmp
14	19	female	1	751	1	616	6	b5.bmp	p3.bmp
14	19	female	1	650	1	595	4	a18.bmp	p4.bmp
14	19	female	1	738	1	539	7	b15.bmp	p4.bmp
14	19	female	1	640	1	577	6	b14.bmp	p2.bmp
14	19	female	1	702	1	576	7	b18.bmp	q8.bmp
14	19	female	1	698	1	747	4	a21.bmp	p1.bmp
14	19	female	1	572	1	479	4	a11.bmp	p4.bmp
14	19	female	1	534	1	521	4	a17.bmp	p1.bmp
14	19	female	1	707	1	685	7	b12.bmp	q8.bmp
14	19	female	1	643	1	832	7	b7.bmp	q5.bmp
14	19	female	1	540	1	622	5	a8.bmp	q7.bmp
14	19	female	1	548	1	445	5	a6.bmp	q6.bmp
14	19	female	1	637	1	673	6	b16.bmp	p3.bmp
14	19	female	1	514	1	560	5	a20.bmp	q7.bmp
14	19	female	1	951	1	544	6	b1.bmp	q6.bmp
14	19	female	1	645	1	478	6	b11.bmp	q6.bmp
14	19	female	1	749	1	612	5	a13.bmp	q6.bmp
14	19	female	1	633	1	550	7	b2.bmp	q8.bmp
14	19	female	1	588	1	552	5	a12.bmp	p3.bmp
14	19	female	1	744	1	563	6	b3.bmp	q7.bmp
14	19	female	1	661	1	576	6	b20.bmp	p2.bmp
14	19	female	1	737	1	600	6	b6.bmp	q6.bmp
14	19	female	1	566	1	689	4	a14.bmp	q5.bmp
14	19	female	1	523	1	657	6	b8.bmp	q7.bmp
14	19	female	1	659	1	565	5	a16.bmp	q7.bmp
14	19	female	1	1088	1	736	4	a4.bmp	p4.bmp
14	19	female	1	544	1	558	4	a15.bmp	q8.bmp
14	19	female	1	413	1	682	4	a10.bmp	p1.bmp
14	19	female	1	709	1	672	4	a2.bmp	q5.bmp
14	19	female	1	671	1	577	6	b10.bmp	p3.bmp
14	19	female	1	673	1	676	5	a1.bmp	q6.bmp
14	19	female	1	548	1	616	5	a19.bmp	q6.bmp
14	19	female	1	910	1	630	6	b19.bmp	q7.bmp
14	19	female	1	1036	1	616	7	b21.bmp	p1.bmp
14	19	female	1	576	1	568	5	a5.bmp	p3.bmp
14	19	female	1	541	1	533	7	b17.bmp	q5.bmp
14	19	female	0	694	1	703	6	b4.bmp	p2.bmp
14	19	female	1	664	1	552	4	a7.bmp	q5.bmp
14	19	female	1	1176	1	996	6	b13.bmp	q7.bmp
14	19	female	1	518	1	584	6	b9.bmp	p2.bmp
14	19	female	1	729	1	825	4	a3.bmp	p1.bmp
14	19	female	1	571	1	476	5	a9.bmp	p2.bmp
14	19	female	1	827	1	747	3	lx2.bmp	p1.bmp
14	19	female	1	514	1	470	3	lx6.bmp	p4.bmp
14	19	female	1	684	1	600	3	lx10.bmp	q8.bmp
14	19	female	1	629	1	614	4	a21.bmp	p4.bmp
14	19	female	1	554	1	668	6	b13.bmp	q6.bmp
14	19	female	1	637	1	1119	6	b3.bmp	q6.bmp
14	19	female	1	559	1	628	7	b17.bmp	q8.bmp
14	19	female	1	633	1	768	6	b1.bmp	q7.bmp
14	19	female	1	529	1	673	7	b18.bmp	q5.bmp
14	19	female	1	537	1	587	4	a2.bmp	q8.bmp
14	19	female	1	409	1	490	4	a11.bmp	p1.bmp
14	19	female	1	572	1	516	4	a3.bmp	p4.bmp
14	19	female	1	480	1	510	4	a14.bmp	q8.bmp
14	19	female	1	479	1	455	5	a12.bmp	p2.bmp
14	19	female	1	672	1	597	6	b11.bmp	q7.bmp
14	19	female	1	630	1	805	6	b14.bmp	p3.bmp
14	19	female	1	565	1	512	4	a17.bmp	p4.bmp
14	19	female	1	527	1	446	6	b10.bmp	p2.bmp
14	19	female	1	516	1	527	5	a16.bmp	q6.bmp
14	19	female	1	596	1	704	7	b12.bmp	q5.bmp
14	19	female	1	579	1	527	4	a4.bmp	p1.bmp
14	19	female	1	476	1	566	6	b20.bmp	p3.bmp
14	19	female	1	565	1	481	5	a5.bmp	p2.bmp
14	19	female	1	546	1	511	6	b9.bmp	p3.bmp
14	19	female	1	631	1	561	5	a6.bmp	q7.bmp
14	19	female	1	493	1	674	6	b19.bmp	q6.bmp
14	19	female	1	521	1	415	6	b8.bmp	q6.bmp
14	19	female	1	1002	1	697	6	b4.bmp	p3.bmp
14	19	female	1	428	1	490	7	b21.bmp	p4.bmp
14	19	female	1	551	1	517	4	a15.bmp	q5.bmp
14	19	female	1	630	1	573	5	a19.bmp	q7.bmp
14	19	female	1	494	1	555	4	a10.bmp	p4.bmp
14	19	female	1	360	1	588	5	a9.bmp	p3.bmp
14	19	female	1	417	1	422	4	a18.bmp	p1.bmp
14	19	female	1	656	1	527	7	b2.bmp	q5.bmp
14	19	female	1	599	0	536	6	b6.bmp	q7.bmp
14	19	female	1	573	1	594	7	b7.bmp	q8.bmp
14	19	female	1	534	1	613	4	a7.bmp	q8.bmp
14	19	female	1	499	1	576	7	b15.bmp	p1.bmp
14	19	female	1	563	1	619	5	a13.bmp	q7.bmp
14	19	female	1	509	1	488	6	b16.bmp	p2.bmp
14	19	female	1	604	1	953	5	a1.bmp	q7.bmp
14	19	female	1	575	1	605	5	a20.bmp	q6.bmp
14	19	female	1	584	1	405	5	a8.bmp	q6.bmp
14	19	female	1	579	1	651	6	b5.bmp	p2.bmp
14	19	female	1	605	1	567	3	lx3.bmp	p3.bmp
14	19	female	1	904	1	578	3	lx11.bmp	q7.bmp
14	19	female	1	709	1	439	3	lx1.bmp	p1.bmp
14	19	female	1	510	1	511	4	a8.bmp	p1.bmp
14	19	female	1	489	1	363	5	a15.bmp	p2.bmp
14	19	female	1	439	1	423	5	a11.bmp	q6.bmp
14	19	female	1	571	1	561	5	a21.bmp	q7.bmp
14	19	female	1	597	1	556	5	a4.bmp	q6.bmp
14	19	female	1	620	1	520	4	a20.bmp	p1.bmp
14	19	female	1	457	1	518	7	b6.bmp	p4.bmp
14	19	female	1	464	1	471	5	a7.bmp	p3.bmp
14	19	female	1	536	1	559	5	a3.bmp	q7.bmp
14	19	female	1	594	1	517	4	a12.bmp	q5.bmp
14	19	female	1	653	1	415	7	b11.bmp	p4.bmp
14	19	female	1	488	1	543	7	b20.bmp	q8.bmp
14	19	female	1	652	1	657	7	b13.bmp	p1.bmp
14	19	female	1	556	1	535	7	b14.bmp	q8.bmp
14	19	female	1	478	1	645	7	b5.bmp	q5.bmp
14	19	female	1	489	1	490	7	b4.bmp	q8.bmp
14	19	female	1	406	1	571	7	b8.bmp	p1.bmp
14	19	female	1	703	1	478	4	a6.bmp	p4.bmp
14	19	female	1	389	1	441	6	b12.bmp	p2.bmp
14	19	female	1	429	1	509	7	b19.bmp	p1.bmp
14	19	female	1	383	1	575	7	b10.bmp	q5.bmp
14	19	female	1	418	1	367	6	b7.bmp	p3.bmp
14	19	female	1	469	1	369	7	b3.bmp	p1.bmp
14	19	female	1	371	1	620	6	b18.bmp	p2.bmp
14	19	female	0	450	1	494	4	a16.bmp	p1.bmp
14	19	female	1	532	1	595	4	a9.bmp	q8.bmp
14	19	female	1	605	1	480	4	a1.bmp	p4.bmp
14	19	female	1	464	1	439	5	a2.bmp	p3.bmp
14	19	female	1	546	1	538	7	b9.bmp	q8.bmp
14	19	female	1	495	1	447	5	a10.bmp	q7.bmp
14	19	female	1	1324	1	603	4	a19.bmp	p4.bmp
14	19	female	1	508	1	555	5	a18.bmp	q6.bmp
14	19	female	1	503	1	488	4	a13.bmp	p4.bmp
14	19	female	1	591	1	586	6	b21.bmp	q7.bmp
14	19	female	1	721	1	431	7	b1.bmp	p4.bmp
14	19	female	1	483	1	532	7	b16.bmp	q5.bmp
14	19	female	1	436	1	533	6	b2.bmp	p2.bmp
14	19	female	1	566	1	518	5	a17.bmp	q7.bmp
14	19	female	1	512	1	618	6	b15.bmp	q6.bmp
14	19	female	1	750	1	550	4	a5.bmp	q5.bmp
14	19	female	1	467	1	489	5	a14.bmp	p3.bmp
14	19	female	1	519	1	563	6	b17.bmp	p3.bmp
