# Supplementary material for: What Directions Do We Look at Power from? Up-Down, Left-Right, and Front-Back
Source: PLoS One. 2015 Jul 10;10(7):e0132756. doi: 10.1371/journal.pone.0132756 (PMC4498758; doi:10.1371/journal.pone.0132756)
Supplement: S3 File — (ZIP) [file pone.0132756.s003.zip › S3-The Raw Data of Experiment 3/Subject15.xls]

## Sheet: Sheet1
Subject	Age	Sex	Expprime.ACC	Expprime.RT	Expprobe.ACC	Expprobe.RT	stimtype	stimulus1	stimulus2
15	20	male	1	1398	null	null	1	lx12.bmp	null
15	20	male	1	971	null	null	1	lx2.bmp	null
15	20	male	1	2042	null	null	1	lx13.bmp	null
15	20	male	1	1407	null	null	1	lx9.bmp	null
15	20	male	1	851	null	null	1	lx11.bmp	null
15	20	male	1	2024	null	null	1	lx14.bmp	null
15	20	male	1	728	null	null	1	lx6.bmp	null
15	20	male	1	707	null	null	1	lx8.bmp	null
15	20	male	1	630	null	null	1	lx7.bmp	null
15	20	male	1	704	null	null	1	lx3.bmp	null
15	20	male	1	684	null	null	1	lx1.bmp	null
15	20	male	1	1478	null	null	1	lx16.bmp	null
15	20	male	1	874	null	null	1	lx4.bmp	null
15	20	male	1	521	null	null	1	lx5.bmp	null
15	20	male	1	759	null	null	1	lx15.bmp	null
15	20	male	1	1644	null	null	1	lx10.bmp	null
15	20	male	1	3390	1	1370	2	lx12.bmp	p4.bmp
15	20	male	1	617	1	1161	2	lx1.bmp	p1.bmp
15	20	male	1	1439	1	933	2	lx14.bmp	q6.bmp
15	20	male	1	586	1	953	2	lx6.bmp	q6.bmp
15	20	male	1	752	1	831	2	lx7.bmp	q7.bmp
15	20	male	1	773	1	820	2	lx11.bmp	p3.bmp
15	20	male	1	763	1	781	2	lx3.bmp	p3.bmp
15	20	male	1	792	1	940	2	lx16.bmp	q8.bmp
15	20	male	1	789	1	914	2	lx13.bmp	q5.bmp
15	20	male	1	768	1	824	2	lx10.bmp	p2.bmp
15	20	male	1	595	1	677	2	lx15.bmp	q7.bmp
15	20	male	1	675	1	813	2	lx4.bmp	p4.bmp
15	20	male	1	627	1	1007	2	lx8.bmp	q8.bmp
15	20	male	1	621	1	619	2	lx5.bmp	q5.bmp
15	20	male	1	595	1	745	2	lx2.bmp	p2.bmp
15	20	male	1	744	1	1150	2	lx9.bmp	p1.bmp
15	20	male	1	2116	1	636	3	lx9.bmp	q5.bmp
15	20	male	1	609	1	585	3	lx3.bmp	p1.bmp
15	20	male	0	779	1	872	3	lx7.bmp	p4.bmp
15	20	male	1	707	1	794	6	b7.bmp	p2.bmp
15	20	male	1	610	1	771	5	a2.bmp	p2.bmp
15	20	male	1	866	1	636	4	a1.bmp	p1.bmp
15	20	male	1	495	1	600	4	a19.bmp	p1.bmp
15	20	male	1	757	1	1201	5	a10.bmp	q6.bmp
15	20	male	1	852	1	573	7	b11.bmp	p1.bmp
15	20	male	1	789	1	956	6	b15.bmp	q7.bmp
15	20	male	1	1034	1	860	7	b8.bmp	p4.bmp
15	20	male	1	829	1	918	7	b4.bmp	q5.bmp
15	20	male	1	647	1	918	6	b2.bmp	p3.bmp
15	20	male	1	573	1	1304	5	a15.bmp	p3.bmp
15	20	male	1	712	1	1138	7	b16.bmp	q8.bmp
15	20	male	1	578	1	590	5	a4.bmp	q7.bmp
15	20	male	1	759	1	874	7	b6.bmp	p1.bmp
15	20	male	1	751	1	669	6	b12.bmp	p3.bmp
15	20	male	1	624	1	803	7	b10.bmp	q8.bmp
15	20	male	1	729	1	683	7	b19.bmp	p4.bmp
15	20	male	1	600	1	536	6	b18.bmp	p3.bmp
15	20	male	1	596	1	873	7	b14.bmp	q5.bmp
15	20	male	0	745	1	2281	4	a9.bmp	q5.bmp
15	20	male	1	706	1	816	6	b21.bmp	q6.bmp
15	20	male	1	734	1	683	7	b20.bmp	q5.bmp
15	20	male	1	571	1	828	4	a5.bmp	q8.bmp
15	20	male	1	1331	1	676	7	b5.bmp	q8.bmp
15	20	male	1	604	1	1013	5	a21.bmp	q6.bmp
15	20	male	1	1435	1	834	7	b1.bmp	p1.bmp
15	20	male	1	540	1	722	4	a6.bmp	p1.bmp
15	20	male	1	730	1	1447	7	b3.bmp	p4.bmp
15	20	male	1	572	1	866	5	a7.bmp	p2.bmp
15	20	male	1	595	1	929	5	a17.bmp	q6.bmp
15	20	male	1	639	1	743	7	b9.bmp	q5.bmp
15	20	male	1	622	1	612	5	a11.bmp	q7.bmp
15	20	male	1	839	1	924	7	b13.bmp	p4.bmp
15	20	male	1	707	1	677	5	a3.bmp	q6.bmp
15	20	male	1	504	1	670	4	a12.bmp	q8.bmp
15	20	male	1	1115	1	816	4	a20.bmp	p4.bmp
15	20	male	1	1439	1	669	4	a16.bmp	p4.bmp
15	20	male	1	424	1	773	5	a18.bmp	q7.bmp
15	20	male	1	875	1	764	5	a14.bmp	p2.bmp
15	20	male	1	817	1	596	4	a13.bmp	p1.bmp
15	20	male	1	710	1	646	6	b17.bmp	p2.bmp
15	20	male	1	1689	1	688	4	a8.bmp	p4.bmp
15	20	male	1	460	1	730	3	lx1.bmp	q8.bmp
15	20	male	1	736	1	700	3	lx15.bmp	p4.bmp
15	20	male	1	1419	1	617	3	lx10.bmp	q5.bmp
15	20	male	1	574	1	591	6	b16.bmp	p3.bmp
15	20	male	1	502	1	592	6	b19.bmp	q7.bmp
15	20	male	1	560	1	630	7	b15.bmp	p4.bmp
15	20	male	1	761	1	581	5	a20.bmp	q7.bmp
15	20	male	1	592	1	616	7	b17.bmp	q5.bmp
15	20	male	1	585	1	603	4	a11.bmp	p4.bmp
15	20	male	1	1054	1	836	4	a18.bmp	p4.bmp
15	20	male	1	611	1	708	7	b18.bmp	q8.bmp
15	20	male	1	612	1	722	6	b14.bmp	p2.bmp
15	20	male	1	695	1	542	6	b8.bmp	q7.bmp
15	20	male	1	717	1	845	6	b1.bmp	q6.bmp
15	20	male	1	1736	1	650	5	a19.bmp	q6.bmp
15	20	male	1	602	1	758	6	b4.bmp	p2.bmp
15	20	male	1	505	1	734	6	b9.bmp	p2.bmp
15	20	male	1	558	1	727	5	a5.bmp	p3.bmp
15	20	male	1	574	1	600	6	b10.bmp	p3.bmp
15	20	male	1	920	1	682	5	a8.bmp	q7.bmp
15	20	male	1	1009	1	782	6	b20.bmp	p2.bmp
15	20	male	1	1175	1	1288	6	b5.bmp	p3.bmp
15	20	male	1	605	1	765	5	a13.bmp	q6.bmp
15	20	male	1	626	1	630	4	a21.bmp	p1.bmp
15	20	male	1	1734	1	736	7	b12.bmp	q8.bmp
15	20	male	1	1323	1	686	6	b6.bmp	q6.bmp
15	20	male	1	1125	1	620	7	b2.bmp	q8.bmp
15	20	male	1	575	1	683	7	b7.bmp	q5.bmp
15	20	male	1	747	1	773	4	a2.bmp	q5.bmp
15	20	male	1	995	1	640	6	b13.bmp	q7.bmp
15	20	male	1	633	1	917	5	a16.bmp	q7.bmp
15	20	male	1	839	1	808	5	a9.bmp	p2.bmp
15	20	male	1	884	1	621	4	a10.bmp	p1.bmp
15	20	male	1	776	1	865	4	a7.bmp	q5.bmp
15	20	male	1	513	1	747	5	a12.bmp	p3.bmp
15	20	male	1	744	1	582	4	a17.bmp	p1.bmp
15	20	male	1	591	1	837	5	a1.bmp	q6.bmp
15	20	male	1	671	1	828	6	b3.bmp	q7.bmp
15	20	male	1	535	1	726	4	a14.bmp	q5.bmp
15	20	male	1	1336	1	754	7	b21.bmp	p1.bmp
15	20	male	1	635	1	784	6	b11.bmp	q6.bmp
15	20	male	1	615	1	789	4	a4.bmp	p4.bmp
15	20	male	1	661	1	909	4	a3.bmp	p1.bmp
15	20	male	1	612	1	782	4	a15.bmp	q8.bmp
15	20	male	1	665	1	591	5	a6.bmp	q6.bmp
15	20	male	1	7997	1	659	3	lx6.bmp	p4.bmp
15	20	male	1	724	1	696	3	lx2.bmp	p1.bmp
15	20	male	1	719	1	589	3	lx10.bmp	q8.bmp
15	20	male	1	1183	1	802	5	a8.bmp	q6.bmp
15	20	male	1	552	1	776	4	a2.bmp	q8.bmp
15	20	male	1	708	1	637	4	a21.bmp	p4.bmp
15	20	male	1	530	1	649	5	a9.bmp	p3.bmp
15	20	male	1	570	1	647	6	b10.bmp	p2.bmp
15	20	male	1	1178	1	596	6	b4.bmp	p3.bmp
15	20	male	1	1435	1	716	6	b8.bmp	q6.bmp
15	20	male	1	474	1	615	6	b5.bmp	p2.bmp
15	20	male	1	587	1	607	4	a17.bmp	p4.bmp
15	20	male	1	589	1	938	5	a16.bmp	q6.bmp
15	20	male	1	523	1	943	7	b2.bmp	q5.bmp
15	20	male	1	592	1	999	6	b19.bmp	q6.bmp
15	20	male	1	592	1	580	7	b15.bmp	p1.bmp
15	20	male	1	560	1	621	6	b6.bmp	q7.bmp
15	20	male	1	522	1	567	4	a18.bmp	p1.bmp
15	20	male	1	1552	1	1367	4	a3.bmp	p4.bmp
15	20	male	1	490	1	750	5	a20.bmp	q6.bmp
15	20	male	1	1854	1	614	5	a5.bmp	p2.bmp
15	20	male	1	1903	1	673	4	a15.bmp	q5.bmp
15	20	male	1	1500	1	789	6	b1.bmp	q7.bmp
15	20	male	1	687	1	691	7	b18.bmp	q5.bmp
15	20	male	1	685	1	577	7	b12.bmp	q5.bmp
15	20	male	1	638	1	590	5	a1.bmp	q7.bmp
15	20	male	0	692	0	1262	4	a4.bmp	p1.bmp
15	20	male	1	597	1	747	5	a12.bmp	p2.bmp
15	20	male	1	1076	1	724	4	a10.bmp	p4.bmp
15	20	male	1	1243	1	720	7	b21.bmp	p4.bmp
15	20	male	1	607	1	677	6	b14.bmp	p3.bmp
15	20	male	1	1214	1	674	6	b11.bmp	q7.bmp
15	20	male	1	531	1	589	5	a13.bmp	q7.bmp
15	20	male	1	1669	1	594	6	b16.bmp	p2.bmp
15	20	male	1	631	1	749	4	a14.bmp	q8.bmp
15	20	male	1	616	1	822	6	b20.bmp	p3.bmp
15	20	male	1	1609	1	642	6	b13.bmp	q6.bmp
15	20	male	1	464	1	684	7	b7.bmp	q8.bmp
15	20	male	0	705	1	594	4	a11.bmp	p1.bmp
15	20	male	1	632	1	834	6	b3.bmp	q6.bmp
15	20	male	1	523	1	668	5	a6.bmp	q7.bmp
15	20	male	1	614	1	734	4	a7.bmp	q8.bmp
15	20	male	1	1010	1	541	5	a19.bmp	q7.bmp
15	20	male	1	544	1	677	6	b9.bmp	p3.bmp
15	20	male	1	979	1	786	7	b17.bmp	q8.bmp
15	20	male	1	635	1	603	3	lx1.bmp	p1.bmp
15	20	male	1	960	1	720	3	lx11.bmp	q7.bmp
15	20	male	1	505	1	589	3	lx3.bmp	p3.bmp
15	20	male	1	611	1	735	4	a12.bmp	q5.bmp
15	20	male	1	982	1	654	5	a2.bmp	p3.bmp
15	20	male	1	1308	1	837	4	a6.bmp	p4.bmp
15	20	male	1	652	1	718	7	b4.bmp	q8.bmp
15	20	male	1	1182	1	640	4	a5.bmp	q5.bmp
15	20	male	1	579	1	678	5	a3.bmp	q7.bmp
15	20	male	1	594	1	662	7	b19.bmp	p1.bmp
15	20	male	1	559	1	634	7	b20.bmp	q8.bmp
15	20	male	1	577	1	689	7	b6.bmp	p4.bmp
15	20	male	1	1294	1	902	5	a14.bmp	p3.bmp
15	20	male	1	627	1	1236	4	a16.bmp	p1.bmp
15	20	male	1	3159	1	654	5	a15.bmp	p2.bmp
15	20	male	1	583	1	663	6	b7.bmp	p3.bmp
15	20	male	1	1986	1	559	5	a17.bmp	q7.bmp
15	20	male	1	1082	1	708	5	a7.bmp	p3.bmp
15	20	male	1	706	1	586	5	a21.bmp	q7.bmp
15	20	male	1	561	1	649	5	a4.bmp	q6.bmp
15	20	male	1	619	1	645	4	a8.bmp	p1.bmp
15	20	male	1	1580	1	692	7	b1.bmp	p4.bmp
15	20	male	1	749	1	717	4	a1.bmp	p4.bmp
15	20	male	1	911	1	655	7	b10.bmp	q5.bmp
15	20	male	1	1317	1	1916	7	b9.bmp	q8.bmp
15	20	male	1	493	0	785	7	b16.bmp	q5.bmp
15	20	male	1	1637	1	682	7	b14.bmp	q8.bmp
15	20	male	1	1304	1	642	5	a18.bmp	q6.bmp
15	20	male	1	578	1	650	7	b8.bmp	p1.bmp
15	20	male	1	665	1	1716	4	a20.bmp	p1.bmp
15	20	male	1	606	1	780	6	b12.bmp	p2.bmp
15	20	male	1	1388	1	651	7	b13.bmp	p1.bmp
15	20	male	1	537	1	796	7	b11.bmp	p4.bmp
15	20	male	1	599	1	777	7	b5.bmp	q5.bmp
15	20	male	1	508	1	648	4	a13.bmp	p4.bmp
15	20	male	1	586	1	777	5	a10.bmp	q7.bmp
15	20	male	1	986	1	664	6	b17.bmp	p3.bmp
15	20	male	1	542	1	729	4	a9.bmp	q8.bmp
15	20	male	1	1471	1	597	4	a19.bmp	p4.bmp
15	20	male	1	1097	0	642	6	b18.bmp	p2.bmp
15	20	male	1	1013	1	480	6	b2.bmp	p2.bmp
15	20	male	1	1147	1	724	5	a11.bmp	q6.bmp
15	20	male	1	563	1	584	6	b15.bmp	q6.bmp
15	20	male	1	952	1	663	7	b3.bmp	p1.bmp
15	20	male	1	629	1	602	6	b21.bmp	q7.bmp
