# Supplementary material for: What Directions Do We Look at Power from? Up-Down, Left-Right, and Front-Back
Source: PLoS One. 2015 Jul 10;10(7):e0132756. doi: 10.1371/journal.pone.0132756 (PMC4498758; doi:10.1371/journal.pone.0132756)
Supplement: S3 File — (ZIP) [file pone.0132756.s003.zip › S3-The Raw Data of Experiment 3/Subject16.xls]

## Sheet: Sheet1
Subject	Age	Sex	Expprime.ACC	Expprime.RT	Expprobe.ACC	Expprobe.RT	stimtype	stimulus1	stimulus2
16	22	female	0	1050	null	null	1	lx11.bmp	null
16	22	female	0	1007	null	null	1	lx15.bmp	null
16	22	female	1	1099	null	null	1	lx2.bmp	null
16	22	female	1	1054	null	null	1	lx7.bmp	null
16	22	female	1	825	null	null	1	lx14.bmp	null
16	22	female	1	669	null	null	1	lx6.bmp	null
16	22	female	1	708	null	null	1	lx16.bmp	null
16	22	female	1	657	null	null	1	lx13.bmp	null
16	22	female	1	703	null	null	1	lx4.bmp	null
16	22	female	1	631	null	null	1	lx10.bmp	null
16	22	female	1	780	null	null	1	lx3.bmp	null
16	22	female	1	626	null	null	1	lx5.bmp	null
16	22	female	1	533	null	null	1	lx12.bmp	null
16	22	female	1	560	null	null	1	lx1.bmp	null
16	22	female	1	701	null	null	1	lx9.bmp	null
16	22	female	1	557	null	null	1	lx8.bmp	null
16	22	female	1	700	1	1756	2	lx6.bmp	q6.bmp
16	22	female	1	561	1	954	2	lx5.bmp	q5.bmp
16	22	female	1	631	1	625	2	lx2.bmp	p2.bmp
16	22	female	1	602	1	679	2	lx12.bmp	p4.bmp
16	22	female	1	689	1	656	2	lx14.bmp	q6.bmp
16	22	female	1	654	1	1116	2	lx7.bmp	q7.bmp
16	22	female	1	644	1	1011	2	lx11.bmp	p3.bmp
16	22	female	1	549	1	714	2	lx3.bmp	p3.bmp
16	22	female	1	536	1	498	2	lx1.bmp	p1.bmp
16	22	female	1	490	1	724	2	lx4.bmp	p4.bmp
16	22	female	1	657	1	609	2	lx9.bmp	p1.bmp
16	22	female	1	661	1	577	2	lx15.bmp	q7.bmp
16	22	female	1	599	1	724	2	lx10.bmp	p2.bmp
16	22	female	1	505	1	624	2	lx8.bmp	q8.bmp
16	22	female	1	545	1	1129	2	lx13.bmp	q5.bmp
16	22	female	1	625	1	631	2	lx16.bmp	q8.bmp
16	22	female	1	755	1	855	3	lx9.bmp	q5.bmp
16	22	female	1	785	1	634	3	lx7.bmp	p4.bmp
16	22	female	1	651	1	611	3	lx3.bmp	p1.bmp
16	22	female	1	583	1	653	7	b10.bmp	q8.bmp
16	22	female	1	570	1	493	7	b11.bmp	p1.bmp
16	22	female	1	475	1	579	4	a8.bmp	p4.bmp
16	22	female	1	534	1	775	5	a18.bmp	q7.bmp
16	22	female	1	926	1	549	4	a1.bmp	p1.bmp
16	22	female	1	555	1	566	5	a14.bmp	p2.bmp
16	22	female	1	690	1	483	5	a15.bmp	p3.bmp
16	22	female	1	553	1	586	7	b8.bmp	p4.bmp
16	22	female	1	599	1	505	6	b7.bmp	p2.bmp
16	22	female	1	606	1	586	4	a12.bmp	q8.bmp
16	22	female	1	777	1	655	4	a13.bmp	p1.bmp
16	22	female	1	549	1	494	4	a6.bmp	p1.bmp
16	22	female	1	600	1	538	6	b21.bmp	q6.bmp
16	22	female	1	584	1	543	7	b14.bmp	q5.bmp
16	22	female	1	631	1	513	5	a11.bmp	q7.bmp
16	22	female	1	523	1	456	5	a21.bmp	q6.bmp
16	22	female	1	592	1	717	7	b19.bmp	p4.bmp
16	22	female	1	561	1	702	7	b4.bmp	q5.bmp
16	22	female	1	467	1	529	5	a7.bmp	p2.bmp
16	22	female	1	540	1	497	4	a16.bmp	p4.bmp
16	22	female	1	640	0	799	4	a5.bmp	q8.bmp
16	22	female	1	521	1	540	7	b16.bmp	q8.bmp
16	22	female	1	565	1	532	4	a9.bmp	q5.bmp
16	22	female	1	616	1	561	4	a19.bmp	p1.bmp
16	22	female	1	500	1	551	5	a17.bmp	q6.bmp
16	22	female	1	548	1	470	7	b13.bmp	p4.bmp
16	22	female	1	566	1	435	7	b3.bmp	p4.bmp
16	22	female	1	564	1	660	6	b15.bmp	q7.bmp
16	22	female	1	773	1	421	5	a2.bmp	p2.bmp
16	22	female	1	749	1	573	5	a3.bmp	q6.bmp
16	22	female	1	561	1	519	4	a20.bmp	p4.bmp
16	22	female	1	456	1	560	7	b9.bmp	q5.bmp
16	22	female	1	431	1	576	7	b1.bmp	p1.bmp
16	22	female	1	635	1	518	6	b12.bmp	p3.bmp
16	22	female	1	378	1	560	7	b20.bmp	q5.bmp
16	22	female	1	493	1	589	6	b17.bmp	p2.bmp
16	22	female	0	385	1	630	5	a10.bmp	q6.bmp
16	22	female	1	506	1	670	5	a4.bmp	q7.bmp
16	22	female	1	700	1	560	6	b2.bmp	p3.bmp
16	22	female	1	612	1	555	7	b6.bmp	p1.bmp
16	22	female	1	632	1	543	7	b5.bmp	q8.bmp
16	22	female	1	529	1	650	6	b18.bmp	p3.bmp
16	22	female	1	546	1	446	3	lx15.bmp	p4.bmp
16	22	female	1	641	1	570	3	lx1.bmp	q8.bmp
16	22	female	1	734	1	610	3	lx10.bmp	q5.bmp
16	22	female	1	546	1	627	6	b4.bmp	p2.bmp
16	22	female	1	551	1	567	6	b3.bmp	q7.bmp
16	22	female	0	473	1	684	4	a10.bmp	p1.bmp
16	22	female	1	531	1	722	7	b12.bmp	q8.bmp
16	22	female	1	742	1	535	4	a11.bmp	p4.bmp
16	22	female	1	510	1	678	4	a14.bmp	q5.bmp
16	22	female	1	482	1	585	5	a13.bmp	q6.bmp
16	22	female	1	606	1	607	4	a2.bmp	q5.bmp
16	22	female	1	575	1	579	6	b6.bmp	q6.bmp
16	22	female	1	487	1	596	6	b19.bmp	q7.bmp
16	22	female	1	646	1	500	5	a19.bmp	q6.bmp
16	22	female	1	788	1	690	7	b18.bmp	q8.bmp
16	22	female	1	530	1	729	6	b10.bmp	p3.bmp
16	22	female	0	485	1	565	5	a9.bmp	p2.bmp
16	22	female	1	525	1	499	6	b9.bmp	p2.bmp
16	22	female	1	751	1	587	6	b5.bmp	p3.bmp
16	22	female	0	714	1	531	4	a7.bmp	q5.bmp
16	22	female	1	626	1	565	5	a6.bmp	q6.bmp
16	22	female	1	528	1	548	6	b1.bmp	q6.bmp
16	22	female	1	542	1	686	7	b21.bmp	p1.bmp
16	22	female	1	557	1	640	4	a17.bmp	p1.bmp
16	22	female	1	688	1	549	5	a16.bmp	q7.bmp
16	22	female	1	712	1	622	5	a20.bmp	q7.bmp
16	22	female	1	569	1	457	6	b14.bmp	p2.bmp
16	22	female	1	455	1	456	5	a12.bmp	p3.bmp
16	22	female	1	522	1	473	6	b13.bmp	q7.bmp
16	22	female	1	406	1	465	6	b16.bmp	p3.bmp
16	22	female	1	607	1	475	6	b11.bmp	q6.bmp
16	22	female	1	711	1	473	6	b8.bmp	q7.bmp
16	22	female	1	544	1	586	5	a5.bmp	p3.bmp
16	22	female	1	717	1	551	5	a8.bmp	q7.bmp
16	22	female	1	642	1	639	4	a4.bmp	p4.bmp
16	22	female	1	746	1	548	7	b15.bmp	p4.bmp
16	22	female	1	578	1	586	6	b20.bmp	p2.bmp
16	22	female	0	637	1	622	7	b2.bmp	q8.bmp
16	22	female	1	627	1	514	4	a18.bmp	p4.bmp
16	22	female	1	667	1	584	4	a15.bmp	q8.bmp
16	22	female	0	664	1	570	7	b17.bmp	q5.bmp
16	22	female	1	594	1	728	5	a1.bmp	q6.bmp
16	22	female	1	632	1	546	4	a21.bmp	p1.bmp
16	22	female	1	1059	1	504	7	b7.bmp	q5.bmp
16	22	female	1	580	1	535	4	a3.bmp	p1.bmp
16	22	female	1	670	1	760	3	lx10.bmp	q8.bmp
16	22	female	1	511	1	462	3	lx6.bmp	p4.bmp
16	22	female	1	475	1	563	3	lx2.bmp	p1.bmp
16	22	female	1	542	1	476	5	a6.bmp	q7.bmp
16	22	female	0	572	1	483	4	a11.bmp	p1.bmp
16	22	female	1	543	1	501	6	b8.bmp	q6.bmp
16	22	female	1	483	1	472	6	b3.bmp	q6.bmp
16	22	female	1	524	1	533	4	a17.bmp	p4.bmp
16	22	female	1	1034	1	561	6	b10.bmp	p2.bmp
16	22	female	1	534	1	485	5	a8.bmp	q6.bmp
16	22	female	1	622	1	634	4	a4.bmp	p1.bmp
16	22	female	1	548	1	652	5	a16.bmp	q6.bmp
16	22	female	1	485	1	537	7	b21.bmp	p4.bmp
16	22	female	1	784	1	483	7	b2.bmp	q5.bmp
16	22	female	0	639	1	542	4	a3.bmp	p4.bmp
16	22	female	1	517	1	576	6	b13.bmp	q6.bmp
16	22	female	1	598	0	461	4	a7.bmp	q8.bmp
16	22	female	1	548	1	572	6	b14.bmp	p3.bmp
16	22	female	1	488	1	563	7	b17.bmp	q8.bmp
16	22	female	1	442	1	553	7	b7.bmp	q8.bmp
16	22	female	1	682	1	617	4	a21.bmp	p4.bmp
16	22	female	0	505	1	616	5	a1.bmp	q7.bmp
16	22	female	1	556	1	519	4	a15.bmp	q5.bmp
16	22	female	1	529	1	450	6	b5.bmp	p2.bmp
16	22	female	1	491	1	508	7	b18.bmp	q5.bmp
16	22	female	1	552	1	501	5	a20.bmp	q6.bmp
16	22	female	1	576	1	536	7	b12.bmp	q5.bmp
16	22	female	1	605	1	740	4	a14.bmp	q8.bmp
16	22	female	1	635	1	3078	5	a9.bmp	p3.bmp
16	22	female	1	648	1	608	4	a2.bmp	q8.bmp
16	22	female	1	508	1	490	7	b15.bmp	p1.bmp
16	22	female	1	578	1	521	4	a10.bmp	p4.bmp
16	22	female	1	510	1	483	6	b6.bmp	q7.bmp
16	22	female	1	548	1	595	6	b9.bmp	p3.bmp
16	22	female	1	555	1	478	5	a12.bmp	p2.bmp
16	22	female	1	586	1	486	6	b20.bmp	p3.bmp
16	22	female	1	468	1	577	6	b11.bmp	q7.bmp
16	22	female	1	554	1	574	4	a18.bmp	p1.bmp
16	22	female	1	602	1	519	5	a19.bmp	q7.bmp
16	22	female	1	783	1	463	6	b4.bmp	p3.bmp
16	22	female	1	447	1	554	6	b19.bmp	q6.bmp
16	22	female	1	363	1	477	6	b1.bmp	q7.bmp
16	22	female	1	481	1	656	6	b16.bmp	p2.bmp
16	22	female	0	636	1	396	5	a13.bmp	q7.bmp
16	22	female	1	380	1	464	5	a5.bmp	p2.bmp
16	22	female	1	529	1	427	3	lx11.bmp	q7.bmp
16	22	female	1	467	1	414	3	lx3.bmp	p3.bmp
16	22	female	0	489	1	478	3	lx1.bmp	p1.bmp
16	22	female	1	495	1	427	6	b7.bmp	p3.bmp
16	22	female	1	622	1	718	7	b8.bmp	p1.bmp
16	22	female	1	577	1	537	4	a5.bmp	q5.bmp
16	22	female	1	614	1	501	7	b5.bmp	q5.bmp
16	22	female	1	794	1	524	5	a7.bmp	p3.bmp
16	22	female	1	524	1	810	5	a4.bmp	q6.bmp
16	22	female	1	589	1	488	4	a13.bmp	p4.bmp
16	22	female	1	621	1	476	7	b4.bmp	q8.bmp
16	22	female	1	900	1	574	7	b14.bmp	q8.bmp
16	22	female	1	436	1	493	7	b20.bmp	q8.bmp
16	22	female	1	948	1	625	7	b3.bmp	p1.bmp
16	22	female	1	877	1	563	5	a15.bmp	p2.bmp
16	22	female	1	679	1	1986	4	a19.bmp	p4.bmp
16	22	female	1	520	1	547	7	b16.bmp	q5.bmp
16	22	female	1	527	1	563	5	a11.bmp	q6.bmp
16	22	female	1	557	1	546	5	a2.bmp	p3.bmp
16	22	female	1	602	1	471	5	a14.bmp	p3.bmp
16	22	female	1	644	1	888	7	b10.bmp	q5.bmp
16	22	female	1	521	1	441	7	b13.bmp	p1.bmp
16	22	female	1	656	1	559	5	a21.bmp	q7.bmp
16	22	female	1	651	1	642	7	b1.bmp	p4.bmp
16	22	female	1	544	1	473	7	b6.bmp	p4.bmp
16	22	female	1	577	1	396	4	a8.bmp	p1.bmp
16	22	female	1	687	1	561	5	a3.bmp	q7.bmp
16	22	female	1	525	0	491	4	a9.bmp	q8.bmp
16	22	female	1	454	1	454	5	a17.bmp	q7.bmp
16	22	female	0	1250	1	716	4	a12.bmp	q5.bmp
16	22	female	1	521	1	637	7	b9.bmp	q8.bmp
16	22	female	1	750	1	1252	6	b2.bmp	p2.bmp
16	22	female	1	618	1	554	5	a18.bmp	q6.bmp
16	22	female	1	553	1	1884	6	b17.bmp	p3.bmp
16	22	female	1	441	1	409	6	b18.bmp	p2.bmp
16	22	female	0	2153	1	537	4	a6.bmp	p4.bmp
16	22	female	1	500	1	365	6	b12.bmp	p2.bmp
16	22	female	1	459	1	553	7	b11.bmp	p4.bmp
16	22	female	1	535	1	524	4	a20.bmp	p1.bmp
16	22	female	1	612	1	352	4	a1.bmp	p4.bmp
16	22	female	1	413	1	420	4	a16.bmp	p1.bmp
16	22	female	1	594	1	430	7	b19.bmp	p1.bmp
16	22	female	1	557	1	551	6	b15.bmp	q6.bmp
16	22	female	0	1103	1	577	5	a10.bmp	q7.bmp
16	22	female	1	515	1	563	6	b21.bmp	q7.bmp
