# Supplementary material for: What Directions Do We Look at Power from? Up-Down, Left-Right, and Front-Back
Source: PLoS One. 2015 Jul 10;10(7):e0132756. doi: 10.1371/journal.pone.0132756 (PMC4498758; doi:10.1371/journal.pone.0132756)
Supplement: S3 File — (ZIP) [file pone.0132756.s003.zip › S3-The Raw Data of Experiment 3/Subject17.xls]

## Sheet: Sheet1
Subject	Age	Sex	Expprime.ACC	Expprime.RT	Expprobe.ACC	Expprobe.RT	stimtype	stimulus1	stimulus2
17	20	female	1	821	null	null	1	lx8.bmp	null
17	20	female	1	747	null	null	1	lx2.bmp	null
17	20	female	1	654	null	null	1	lx16.bmp	null
17	20	female	1	458	null	null	1	lx3.bmp	null
17	20	female	1	590	null	null	1	lx9.bmp	null
17	20	female	1	714	null	null	1	lx1.bmp	null
17	20	female	1	537	null	null	1	lx10.bmp	null
17	20	female	1	544	null	null	1	lx4.bmp	null
17	20	female	1	539	null	null	1	lx15.bmp	null
17	20	female	1	660	null	null	1	lx14.bmp	null
17	20	female	1	451	null	null	1	lx7.bmp	null
17	20	female	1	565	null	null	1	lx12.bmp	null
17	20	female	1	554	null	null	1	lx13.bmp	null
17	20	female	0	504	null	null	1	lx6.bmp	null
17	20	female	1	627	null	null	1	lx11.bmp	null
17	20	female	1	442	null	null	1	lx5.bmp	null
17	20	female	1	703	1	1536	2	lx12.bmp	p4.bmp
17	20	female	1	1208	1	980	2	lx3.bmp	p3.bmp
17	20	female	1	623	1	811	2	lx7.bmp	q7.bmp
17	20	female	1	507	1	682	2	lx4.bmp	p4.bmp
17	20	female	1	576	1	739	2	lx15.bmp	q7.bmp
17	20	female	1	583	1	623	2	lx13.bmp	q5.bmp
17	20	female	1	590	1	713	2	lx9.bmp	p1.bmp
17	20	female	1	486	1	664	2	lx16.bmp	q8.bmp
17	20	female	1	950	1	636	2	lx6.bmp	q6.bmp
17	20	female	1	684	1	585	2	lx8.bmp	q8.bmp
17	20	female	1	617	1	741	2	lx5.bmp	q5.bmp
17	20	female	1	680	1	747	2	lx11.bmp	p3.bmp
17	20	female	1	611	1	649	2	lx14.bmp	q6.bmp
17	20	female	1	530	1	621	2	lx10.bmp	p2.bmp
17	20	female	1	594	1	794	2	lx1.bmp	p1.bmp
17	20	female	1	485	1	595	2	lx2.bmp	p2.bmp
17	20	female	1	517	1	561	3	lx7.bmp	p4.bmp
17	20	female	1	573	1	544	3	lx9.bmp	q5.bmp
17	20	female	1	684	1	484	3	lx3.bmp	p1.bmp
17	20	female	1	558	1	610	5	a14.bmp	p2.bmp
17	20	female	1	547	1	502	4	a13.bmp	p1.bmp
17	20	female	1	512	1	628	7	b20.bmp	q5.bmp
17	20	female	1	932	1	636	4	a9.bmp	q5.bmp
17	20	female	1	470	1	606	4	a5.bmp	q8.bmp
17	20	female	1	585	1	549	7	b16.bmp	q8.bmp
17	20	female	1	639	1	442	4	a20.bmp	p4.bmp
17	20	female	1	559	1	516	5	a4.bmp	q7.bmp
17	20	female	1	470	1	492	7	b13.bmp	p4.bmp
17	20	female	1	504	1	538	4	a16.bmp	p4.bmp
17	20	female	1	879	1	601	7	b4.bmp	q5.bmp
17	20	female	1	488	0	295	6	b21.bmp	q6.bmp
17	20	female	1	662	1	682	4	a1.bmp	p1.bmp
17	20	female	1	560	1	463	7	b19.bmp	p4.bmp
17	20	female	1	556	1	596	7	b3.bmp	p4.bmp
17	20	female	1	635	1	608	7	b11.bmp	p1.bmp
17	20	female	1	573	1	562	5	a11.bmp	q7.bmp
17	20	female	1	631	1	544	7	b6.bmp	p1.bmp
17	20	female	1	532	1	636	4	a6.bmp	p1.bmp
17	20	female	1	711	1	519	7	b1.bmp	p1.bmp
17	20	female	1	495	1	520	7	b9.bmp	q5.bmp
17	20	female	1	597	1	543	5	a2.bmp	p2.bmp
17	20	female	1	531	1	600	6	b12.bmp	p3.bmp
17	20	female	1	476	1	561	7	b14.bmp	q5.bmp
17	20	female	1	524	1	605	5	a18.bmp	q7.bmp
17	20	female	1	550	1	560	6	b17.bmp	p2.bmp
17	20	female	1	580	1	674	5	a10.bmp	q6.bmp
17	20	female	1	648	1	603	5	a17.bmp	q6.bmp
17	20	female	1	828	1	636	4	a19.bmp	p1.bmp
17	20	female	1	500	1	623	6	b18.bmp	p3.bmp
17	20	female	1	552	1	572	7	b8.bmp	p4.bmp
17	20	female	1	453	1	575	7	b10.bmp	q8.bmp
17	20	female	1	489	1	499	4	a12.bmp	q8.bmp
17	20	female	1	557	1	614	5	a15.bmp	p3.bmp
17	20	female	1	804	1	688	5	a7.bmp	p2.bmp
17	20	female	1	576	1	557	5	a21.bmp	q6.bmp
17	20	female	1	795	1	700	7	b5.bmp	q8.bmp
17	20	female	1	756	1	635	6	b15.bmp	q7.bmp
17	20	female	1	637	1	627	4	a8.bmp	p4.bmp
17	20	female	1	480	1	535	6	b7.bmp	p2.bmp
17	20	female	1	438	1	612	5	a3.bmp	q6.bmp
17	20	female	1	534	1	576	6	b2.bmp	p3.bmp
17	20	female	0	741	0	763	3	lx1.bmp	q8.bmp
17	20	female	1	556	1	576	3	lx15.bmp	p4.bmp
17	20	female	1	526	1	658	3	lx10.bmp	q5.bmp
17	20	female	1	544	1	578	6	b8.bmp	q7.bmp
17	20	female	1	455	1	503	7	b18.bmp	q8.bmp
17	20	female	1	540	0	763	6	b5.bmp	p3.bmp
17	20	female	1	663	1	651	5	a12.bmp	p3.bmp
17	20	female	1	461	1	573	7	b7.bmp	q5.bmp
17	20	female	1	627	1	658	4	a7.bmp	q5.bmp
17	20	female	1	447	1	559	5	a9.bmp	p2.bmp
17	20	female	1	579	1	567	5	a1.bmp	q6.bmp
17	20	female	1	571	1	1068	5	a20.bmp	q7.bmp
17	20	female	1	650	1	701	5	a16.bmp	q7.bmp
17	20	female	1	559	1	697	6	b3.bmp	q7.bmp
17	20	female	1	644	1	618	5	a5.bmp	p3.bmp
17	20	female	1	612	1	615	6	b14.bmp	p2.bmp
17	20	female	1	581	1	482	6	b11.bmp	q6.bmp
17	20	female	1	535	1	568	6	b10.bmp	p3.bmp
17	20	female	1	1014	1	390	6	b4.bmp	p2.bmp
17	20	female	1	543	1	608	7	b17.bmp	q5.bmp
17	20	female	1	502	1	514	6	b6.bmp	q6.bmp
17	20	female	1	483	0	342	7	b12.bmp	q8.bmp
17	20	female	1	533	1	430	4	a15.bmp	q8.bmp
17	20	female	1	387	1	561	5	a8.bmp	q7.bmp
17	20	female	1	516	1	438	4	a4.bmp	p4.bmp
17	20	female	1	565	1	576	5	a6.bmp	q6.bmp
17	20	female	1	632	1	505	5	a13.bmp	q6.bmp
17	20	female	1	521	1	581	4	a11.bmp	p4.bmp
17	20	female	1	465	1	604	7	b15.bmp	p4.bmp
17	20	female	1	508	1	596	6	b19.bmp	q7.bmp
17	20	female	1	507	1	1452	4	a18.bmp	p4.bmp
17	20	female	1	798	1	513	5	a19.bmp	q6.bmp
17	20	female	1	572	1	680	6	b20.bmp	p2.bmp
17	20	female	1	649	1	755	6	b13.bmp	q7.bmp
17	20	female	1	1086	1	635	4	a3.bmp	p1.bmp
17	20	female	1	533	1	578	6	b1.bmp	q6.bmp
17	20	female	1	392	1	590	6	b9.bmp	p2.bmp
17	20	female	1	1221	1	484	6	b16.bmp	p3.bmp
17	20	female	1	487	1	675	4	a10.bmp	p1.bmp
17	20	female	1	808	1	499	4	a14.bmp	q5.bmp
17	20	female	1	507	1	912	7	b21.bmp	p1.bmp
17	20	female	1	481	1	551	4	a17.bmp	p1.bmp
17	20	female	1	565	1	468	4	a21.bmp	p1.bmp
17	20	female	1	582	1	559	7	b2.bmp	q8.bmp
17	20	female	1	509	1	612	4	a2.bmp	q5.bmp
17	20	female	1	559	1	526	3	lx10.bmp	q8.bmp
17	20	female	1	569	1	664	3	lx2.bmp	p1.bmp
17	20	female	1	1924	1	644	3	lx6.bmp	p4.bmp
17	20	female	1	728	1	582	4	a15.bmp	q5.bmp
17	20	female	1	834	1	653	4	a18.bmp	p1.bmp
17	20	female	1	500	1	510	4	a7.bmp	q8.bmp
17	20	female	1	519	1	524	6	b1.bmp	q7.bmp
17	20	female	1	522	1	620	4	a10.bmp	p4.bmp
17	20	female	1	528	1	515	6	b19.bmp	q6.bmp
17	20	female	1	530	1	461	6	b13.bmp	q6.bmp
17	20	female	1	508	1	558	6	b6.bmp	q7.bmp
17	20	female	0	387	1	534	5	a12.bmp	p2.bmp
17	20	female	1	496	1	597	7	b2.bmp	q5.bmp
17	20	female	1	519	1	550	7	b12.bmp	q5.bmp
17	20	female	1	509	1	499	5	a8.bmp	q6.bmp
17	20	female	1	543	1	567	7	b17.bmp	q8.bmp
17	20	female	0	433	1	551	5	a19.bmp	q7.bmp
17	20	female	1	452	1	604	6	b14.bmp	p3.bmp
17	20	female	1	931	1	563	5	a6.bmp	q7.bmp
17	20	female	1	526	1	590	7	b21.bmp	p4.bmp
17	20	female	1	895	1	537	6	b5.bmp	p2.bmp
17	20	female	1	584	1	581	7	b15.bmp	p1.bmp
17	20	female	1	628	1	550	5	a1.bmp	q7.bmp
17	20	female	1	572	1	613	6	b3.bmp	q6.bmp
17	20	female	1	572	1	784	6	b11.bmp	q7.bmp
17	20	female	1	514	1	521	4	a4.bmp	p1.bmp
17	20	female	1	602	1	691	4	a21.bmp	p4.bmp
17	20	female	1	814	1	558	6	b16.bmp	p2.bmp
17	20	female	1	505	1	621	5	a5.bmp	p2.bmp
17	20	female	1	566	1	596	6	b20.bmp	p3.bmp
17	20	female	1	644	1	558	4	a11.bmp	p1.bmp
17	20	female	1	523	1	601	4	a14.bmp	q8.bmp
17	20	female	1	1055	1	720	6	b4.bmp	p3.bmp
17	20	female	1	882	1	640	5	a20.bmp	q6.bmp
17	20	female	1	733	1	588	4	a2.bmp	q8.bmp
17	20	female	1	1317	1	705	4	a3.bmp	p4.bmp
17	20	female	1	531	1	622	6	b9.bmp	p3.bmp
17	20	female	1	615	1	555	5	a13.bmp	q7.bmp
17	20	female	1	621	1	675	5	a9.bmp	p3.bmp
17	20	female	1	575	1	639	5	a16.bmp	q6.bmp
17	20	female	1	502	1	540	7	b7.bmp	q8.bmp
17	20	female	1	530	1	671	7	b18.bmp	q5.bmp
17	20	female	1	509	1	503	6	b8.bmp	q6.bmp
17	20	female	1	615	1	582	6	b10.bmp	p2.bmp
17	20	female	1	597	1	762	4	a17.bmp	p4.bmp
17	20	female	1	507	1	546	3	lx3.bmp	p3.bmp
17	20	female	1	417	1	509	3	lx11.bmp	q7.bmp
17	20	female	1	553	1	547	3	lx1.bmp	p1.bmp
17	20	female	1	1185	1	473	4	a9.bmp	q8.bmp
17	20	female	1	593	1	504	5	a4.bmp	q6.bmp
17	20	female	1	498	1	640	4	a6.bmp	p4.bmp
17	20	female	1	445	1	510	6	b21.bmp	q7.bmp
17	20	female	1	525	1	643	5	a14.bmp	p3.bmp
17	20	female	1	848	1	571	6	b12.bmp	p2.bmp
17	20	female	1	624	1	464	6	b18.bmp	p2.bmp
17	20	female	1	490	1	609	7	b3.bmp	p1.bmp
17	20	female	0	442	1	462	7	b13.bmp	p1.bmp
17	20	female	1	525	1	491	4	a20.bmp	p1.bmp
17	20	female	1	445	1	519	6	b7.bmp	p3.bmp
17	20	female	1	612	1	479	4	a16.bmp	p1.bmp
17	20	female	1	559	1	589	7	b11.bmp	p4.bmp
17	20	female	1	573	1	547	5	a2.bmp	p3.bmp
17	20	female	1	501	1	562	7	b8.bmp	p1.bmp
17	20	female	1	377	1	509	7	b6.bmp	p4.bmp
17	20	female	1	552	1	519	5	a11.bmp	q6.bmp
17	20	female	1	559	1	527	4	a12.bmp	q5.bmp
17	20	female	1	446	1	416	4	a13.bmp	p4.bmp
17	20	female	1	463	1	426	7	b5.bmp	q5.bmp
17	20	female	1	382	1	523	5	a10.bmp	q7.bmp
17	20	female	0	779	1	431	5	a18.bmp	q6.bmp
17	20	female	1	451	1	649	7	b19.bmp	p1.bmp
17	20	female	1	605	1	531	5	a3.bmp	q7.bmp
17	20	female	1	545	1	628	7	b20.bmp	q8.bmp
17	20	female	1	580	1	480	6	b15.bmp	q6.bmp
17	20	female	1	599	1	682	5	a7.bmp	p3.bmp
17	20	female	1	475	1	602	6	b2.bmp	p2.bmp
17	20	female	1	738	1	886	7	b4.bmp	q8.bmp
17	20	female	1	611	1	506	7	b16.bmp	q5.bmp
17	20	female	1	745	1	732	7	b10.bmp	q5.bmp
17	20	female	1	1185	1	676	4	a8.bmp	p1.bmp
17	20	female	1	469	1	624	7	b1.bmp	p4.bmp
17	20	female	1	542	1	576	7	b9.bmp	q8.bmp
17	20	female	1	564	1	535	7	b14.bmp	q8.bmp
17	20	female	1	760	1	712	5	a15.bmp	p2.bmp
17	20	female	1	653	1	497	4	a5.bmp	q5.bmp
17	20	female	1	524	1	609	4	a19.bmp	p4.bmp
17	20	female	1	850	1	627	4	a1.bmp	p4.bmp
17	20	female	1	660	1	562	5	a17.bmp	q7.bmp
17	20	female	1	661	1	546	6	b17.bmp	p3.bmp
17	20	female	1	498	1	545	5	a21.bmp	q7.bmp
