# Supplementary material for: What Directions Do We Look at Power from? Up-Down, Left-Right, and Front-Back
Source: PLoS One. 2015 Jul 10;10(7):e0132756. doi: 10.1371/journal.pone.0132756 (PMC4498758; doi:10.1371/journal.pone.0132756)
Supplement: S3 File — (ZIP) [file pone.0132756.s003.zip › S3-The Raw Data of Experiment 3/Subject18.xls]

## Sheet: Sheet1
Subject	Age	Sex	Expprime.ACC	Expprime.RT	Expprobe.ACC	Expprobe.RT	stimtype	stimulus1	stimulus2
18	19	female	1	2190	null	null	1	lx9.bmp	null
18	19	female	1	921	null	null	1	lx7.bmp	null
18	19	female	1	781	null	null	1	lx12.bmp	null
18	19	female	1	785	null	null	1	lx14.bmp	null
18	19	female	1	607	null	null	1	lx1.bmp	null
18	19	female	1	580	null	null	1	lx6.bmp	null
18	19	female	1	438	null	null	1	lx2.bmp	null
18	19	female	1	839	null	null	1	lx13.bmp	null
18	19	female	1	566	null	null	1	lx11.bmp	null
18	19	female	1	526	null	null	1	lx3.bmp	null
18	19	female	1	642	null	null	1	lx15.bmp	null
18	19	female	1	587	null	null	1	lx10.bmp	null
18	19	female	1	478	null	null	1	lx5.bmp	null
18	19	female	1	562	null	null	1	lx4.bmp	null
18	19	female	1	435	null	null	1	lx8.bmp	null
18	19	female	1	481	null	null	1	lx16.bmp	null
18	19	female	1	898	1	1275	2	lx14.bmp	q6.bmp
18	19	female	0	577	1	2357	2	lx13.bmp	q5.bmp
18	19	female	1	759	0	1059	2	lx7.bmp	q7.bmp
18	19	female	1	771	1	945	2	lx11.bmp	p3.bmp
18	19	female	1	1588	1	864	2	lx3.bmp	p3.bmp
18	19	female	1	600	1	1234	2	lx2.bmp	p2.bmp
18	19	female	1	650	1	1898	2	lx16.bmp	q8.bmp
18	19	female	1	758	0	1012	2	lx4.bmp	p4.bmp
18	19	female	1	672	1	1001	2	lx1.bmp	p1.bmp
18	19	female	1	750	1	1110	2	lx15.bmp	q7.bmp
18	19	female	1	696	1	1063	2	lx10.bmp	p2.bmp
18	19	female	1	604	1	1483	2	lx5.bmp	q5.bmp
18	19	female	1	641	1	826	2	lx9.bmp	p1.bmp
18	19	female	1	646	1	1148	2	lx6.bmp	q6.bmp
18	19	female	0	583	1	1532	2	lx12.bmp	p4.bmp
18	19	female	1	669	1	1016	2	lx8.bmp	q8.bmp
18	19	female	1	650	1	710	3	lx3.bmp	p1.bmp
18	19	female	1	614	0	756	3	lx7.bmp	p4.bmp
18	19	female	1	784	1	1437	3	lx9.bmp	q5.bmp
18	19	female	1	787	1	949	5	a14.bmp	p2.bmp
18	19	female	1	771	1	789	6	b7.bmp	p2.bmp
18	19	female	1	660	1	878	7	b16.bmp	q8.bmp
18	19	female	1	868	1	1010	5	a11.bmp	q7.bmp
18	19	female	1	701	1	988	7	b9.bmp	q5.bmp
18	19	female	1	645	1	726	5	a15.bmp	p3.bmp
18	19	female	1	692	1	805	7	b20.bmp	q5.bmp
18	19	female	1	501	1	1132	4	a12.bmp	q8.bmp
18	19	female	1	723	1	900	7	b5.bmp	q8.bmp
18	19	female	1	666	1	1465	7	b8.bmp	p4.bmp
18	19	female	1	840	1	1833	7	b6.bmp	p1.bmp
18	19	female	1	584	1	852	4	a5.bmp	q8.bmp
18	19	female	1	767	1	931	4	a1.bmp	p1.bmp
18	19	female	1	471	1	755	4	a9.bmp	q5.bmp
18	19	female	1	569	1	835	7	b10.bmp	q8.bmp
18	19	female	1	474	1	646	4	a6.bmp	p1.bmp
18	19	female	1	664	1	846	5	a2.bmp	p2.bmp
18	19	female	1	761	1	730	6	b18.bmp	p3.bmp
18	19	female	1	698	1	662	6	b17.bmp	p2.bmp
18	19	female	1	718	1	789	4	a13.bmp	p1.bmp
18	19	female	1	509	1	639	4	a20.bmp	p4.bmp
18	19	female	1	721	1	742	6	b15.bmp	q7.bmp
18	19	female	1	616	1	937	4	a8.bmp	p4.bmp
18	19	female	1	674	1	999	6	b21.bmp	q6.bmp
18	19	female	1	742	1	696	7	b13.bmp	p4.bmp
18	19	female	1	520	1	624	7	b19.bmp	p4.bmp
18	19	female	0	556	1	699	5	a7.bmp	p2.bmp
18	19	female	1	599	1	681	7	b3.bmp	p4.bmp
18	19	female	1	491	1	615	5	a18.bmp	q7.bmp
18	19	female	1	471	1	529	4	a19.bmp	p1.bmp
18	19	female	0	571	1	652	6	b12.bmp	p3.bmp
18	19	female	1	756	1	590	7	b1.bmp	p1.bmp
18	19	female	1	638	1	753	7	b4.bmp	q5.bmp
18	19	female	1	456	1	776	5	a10.bmp	q6.bmp
18	19	female	1	948	1	870	7	b14.bmp	q5.bmp
18	19	female	1	630	1	910	5	a21.bmp	q6.bmp
18	19	female	1	1581	1	1054	5	a4.bmp	q7.bmp
18	19	female	1	558	1	696	4	a16.bmp	p4.bmp
18	19	female	1	1088	1	692	7	b11.bmp	p1.bmp
18	19	female	1	639	1	576	6	b2.bmp	p3.bmp
18	19	female	1	542	1	787	5	a17.bmp	q6.bmp
18	19	female	1	532	1	676	5	a3.bmp	q6.bmp
18	19	female	1	551	1	684	3	lx1.bmp	q8.bmp
18	19	female	0	514	1	897	3	lx10.bmp	q5.bmp
18	19	female	1	630	1	719	3	lx15.bmp	p4.bmp
18	19	female	1	670	1	619	6	b10.bmp	p3.bmp
18	19	female	1	827	1	834	5	a8.bmp	q7.bmp
18	19	female	1	583	1	623	5	a6.bmp	q6.bmp
18	19	female	1	627	1	753	5	a12.bmp	p3.bmp
18	19	female	1	750	1	810	6	b5.bmp	p3.bmp
18	19	female	1	1305	1	1051	6	b20.bmp	p2.bmp
18	19	female	0	605	1	738	4	a21.bmp	p1.bmp
18	19	female	1	635	1	953	6	b8.bmp	q7.bmp
18	19	female	1	657	1	962	7	b7.bmp	q5.bmp
18	19	female	1	490	1	758	4	a11.bmp	p4.bmp
18	19	female	1	572	1	680	4	a7.bmp	q5.bmp
18	19	female	1	653	1	902	6	b9.bmp	p2.bmp
18	19	female	1	1643	1	986	7	b18.bmp	q8.bmp
18	19	female	1	766	1	753	6	b4.bmp	p2.bmp
18	19	female	1	1424	1	790	4	a14.bmp	q5.bmp
18	19	female	1	846	1	660	6	b16.bmp	p3.bmp
18	19	female	1	486	1	714	5	a9.bmp	p2.bmp
18	19	female	1	488	1	652	4	a18.bmp	p4.bmp
18	19	female	1	736	1	814	7	b12.bmp	q8.bmp
18	19	female	1	740	1	718	5	a16.bmp	q7.bmp
18	19	female	1	1001	1	703	4	a2.bmp	q5.bmp
18	19	female	1	561	1	469	6	b13.bmp	q7.bmp
18	19	female	1	729	1	661	6	b14.bmp	p2.bmp
18	19	female	1	931	1	680	4	a10.bmp	p1.bmp
18	19	female	1	510	1	2322	4	a17.bmp	p1.bmp
18	19	female	1	667	1	912	7	b15.bmp	p4.bmp
18	19	female	1	521	1	674	4	a15.bmp	q8.bmp
18	19	female	1	626	1	720	5	a5.bmp	p3.bmp
18	19	female	0	1363	1	1238	5	a20.bmp	q7.bmp
18	19	female	1	663	1	832	6	b6.bmp	q6.bmp
18	19	female	1	1210	1	793	7	b21.bmp	p1.bmp
18	19	female	1	762	1	863	6	b19.bmp	q7.bmp
18	19	female	1	785	1	834	6	b1.bmp	q6.bmp
18	19	female	1	712	1	994	7	b17.bmp	q5.bmp
18	19	female	1	858	1	808	6	b11.bmp	q6.bmp
18	19	female	1	970	1	511	4	a3.bmp	p1.bmp
18	19	female	1	713	1	633	5	a13.bmp	q6.bmp
18	19	female	1	1091	1	632	7	b2.bmp	q8.bmp
18	19	female	1	764	1	725	5	a1.bmp	q6.bmp
18	19	female	1	622	1	1208	6	b3.bmp	q7.bmp
18	19	female	1	799	1	1200	4	a4.bmp	p4.bmp
18	19	female	1	1343	1	1434	5	a19.bmp	q6.bmp
18	19	female	1	594	1	708	3	lx6.bmp	p4.bmp
18	19	female	1	680	1	585	3	lx2.bmp	p1.bmp
18	19	female	1	823	1	685	3	lx10.bmp	q8.bmp
18	19	female	1	638	1	788	4	a2.bmp	q8.bmp
18	19	female	1	938	1	924	4	a7.bmp	q8.bmp
18	19	female	1	571	1	674	5	a1.bmp	q7.bmp
18	19	female	1	670	1	619	4	a11.bmp	p1.bmp
18	19	female	1	725	1	560	7	b7.bmp	q8.bmp
18	19	female	1	967	1	619	5	a8.bmp	q6.bmp
18	19	female	1	543	1	703	4	a15.bmp	q5.bmp
18	19	female	1	502	1	618	4	a10.bmp	p4.bmp
18	19	female	1	660	1	766	6	b8.bmp	q6.bmp
18	19	female	1	531	1	652	4	a3.bmp	p4.bmp
18	19	female	1	476	1	625	5	a12.bmp	p2.bmp
18	19	female	1	505	1	702	5	a5.bmp	p2.bmp
18	19	female	0	596	1	710	6	b14.bmp	p3.bmp
18	19	female	1	1604	1	1016	7	b2.bmp	q5.bmp
18	19	female	1	708	1	707	6	b20.bmp	p3.bmp
18	19	female	1	746	1	593	5	a6.bmp	q7.bmp
18	19	female	1	782	1	768	5	a20.bmp	q6.bmp
18	19	female	1	676	1	625	6	b13.bmp	q6.bmp
18	19	female	1	552	1	590	4	a18.bmp	p1.bmp
18	19	female	1	535	1	631	7	b21.bmp	p4.bmp
18	19	female	1	628	1	619	4	a17.bmp	p4.bmp
18	19	female	1	846	1	922	6	b6.bmp	q7.bmp
18	19	female	1	617	1	549	6	b4.bmp	p3.bmp
18	19	female	1	684	1	746	7	b17.bmp	q8.bmp
18	19	female	1	652	1	681	6	b11.bmp	q7.bmp
18	19	female	1	911	1	789	6	b5.bmp	p2.bmp
18	19	female	1	657	1	713	6	b19.bmp	q6.bmp
18	19	female	1	1521	1	674	4	a4.bmp	p1.bmp
18	19	female	1	698	1	625	7	b12.bmp	q5.bmp
18	19	female	1	780	1	733	5	a19.bmp	q7.bmp
18	19	female	1	576	1	498	6	b1.bmp	q7.bmp
18	19	female	1	724	1	1147	6	b10.bmp	p2.bmp
18	19	female	1	1170	1	718	4	a14.bmp	q8.bmp
18	19	female	1	778	1	577	5	a16.bmp	q6.bmp
18	19	female	1	804	1	429	5	a13.bmp	q7.bmp
18	19	female	1	632	1	536	6	b9.bmp	p3.bmp
18	19	female	1	634	0	469	5	a9.bmp	p3.bmp
18	19	female	0	721	1	955	4	a21.bmp	p4.bmp
18	19	female	1	689	1	1369	6	b16.bmp	p2.bmp
18	19	female	1	751	1	884	6	b3.bmp	q6.bmp
18	19	female	1	563	1	652	7	b18.bmp	q5.bmp
18	19	female	1	555	1	585	7	b15.bmp	p1.bmp
18	19	female	1	648	1	585	3	lx3.bmp	p3.bmp
18	19	female	1	754	1	452	3	lx1.bmp	p1.bmp
18	19	female	1	525	1	602	3	lx11.bmp	q7.bmp
18	19	female	1	688	1	882	5	a18.bmp	q6.bmp
18	19	female	1	756	1	744	7	b1.bmp	p4.bmp
18	19	female	1	971	1	593	5	a7.bmp	p3.bmp
18	19	female	1	908	1	778	7	b20.bmp	q8.bmp
18	19	female	1	562	1	867	5	a10.bmp	q7.bmp
18	19	female	1	2185	1	666	6	b17.bmp	p3.bmp
18	19	female	1	572	1	733	6	b18.bmp	p2.bmp
18	19	female	1	595	1	934	7	b16.bmp	q5.bmp
18	19	female	1	912	1	636	7	b6.bmp	p4.bmp
18	19	female	1	688	1	629	7	b19.bmp	p1.bmp
18	19	female	1	771	1	647	7	b11.bmp	p4.bmp
18	19	female	1	1046	1	548	7	b8.bmp	p1.bmp
18	19	female	1	619	1	1004	6	b7.bmp	p3.bmp
18	19	female	1	584	1	834	5	a17.bmp	q7.bmp
18	19	female	1	1396	1	670	4	a8.bmp	p1.bmp
18	19	female	1	797	1	743	5	a14.bmp	p3.bmp
18	19	female	1	800	1	651	4	a5.bmp	q5.bmp
18	19	female	1	555	1	955	5	a11.bmp	q6.bmp
18	19	female	1	2164	1	715	7	b3.bmp	p1.bmp
18	19	female	1	1742	1	719	4	a9.bmp	q8.bmp
18	19	female	1	707	1	582	5	a15.bmp	p2.bmp
18	19	female	1	714	1	626	6	b21.bmp	q7.bmp
18	19	female	1	449	1	546	4	a20.bmp	p1.bmp
18	19	female	1	604	1	683	4	a13.bmp	p4.bmp
18	19	female	1	613	1	696	4	a12.bmp	q5.bmp
18	19	female	1	484	1	569	4	a19.bmp	p4.bmp
18	19	female	1	641	1	524	7	b13.bmp	p1.bmp
18	19	female	1	839	1	600	5	a3.bmp	q7.bmp
18	19	female	1	1471	1	574	6	b12.bmp	p2.bmp
18	19	female	1	873	1	613	4	a1.bmp	p4.bmp
18	19	female	1	600	1	619	6	b2.bmp	p2.bmp
18	19	female	1	807	1	890	6	b15.bmp	q6.bmp
18	19	female	1	814	1	956	7	b4.bmp	q8.bmp
18	19	female	1	499	1	613	5	a4.bmp	q6.bmp
18	19	female	1	581	1	722	7	b9.bmp	q8.bmp
18	19	female	1	573	0	578	7	b10.bmp	q5.bmp
18	19	female	1	938	1	1045	5	a21.bmp	q7.bmp
18	19	female	1	719	1	654	5	a2.bmp	p3.bmp
18	19	female	1	978	1	654	4	a6.bmp	p4.bmp
18	19	female	1	692	1	657	7	b14.bmp	q8.bmp
18	19	female	1	427	1	549	4	a16.bmp	p1.bmp
18	19	female	1	634	1	680	7	b5.bmp	q5.bmp
