# Supplementary material for: What Directions Do We Look at Power from? Up-Down, Left-Right, and Front-Back
Source: PLoS One. 2015 Jul 10;10(7):e0132756. doi: 10.1371/journal.pone.0132756 (PMC4498758; doi:10.1371/journal.pone.0132756)
Supplement: S3 File — (ZIP) [file pone.0132756.s003.zip › S3-The Raw Data of Experiment 3/Subject19.xls]

## Sheet: Sheet1
Subject	Age	Sex	Expprime.ACC	Expprime.RT	Expprobe.ACC	Expprobe.RT	stimtype	stimulus1	stimulus2
19	21	female	1	751	null	null	1	lx6.bmp	null
19	21	female	1	733	null	null	1	lx12.bmp	null
19	21	female	1	535	null	null	1	lx2.bmp	null
19	21	female	1	578	null	null	1	lx14.bmp	null
19	21	female	1	658	null	null	1	lx4.bmp	null
19	21	female	1	667	null	null	1	lx7.bmp	null
19	21	female	1	772	null	null	1	lx15.bmp	null
19	21	female	1	878	null	null	1	lx9.bmp	null
19	21	female	1	601	null	null	1	lx5.bmp	null
19	21	female	1	763	null	null	1	lx11.bmp	null
19	21	female	1	669	null	null	1	lx13.bmp	null
19	21	female	1	476	null	null	1	lx10.bmp	null
19	21	female	1	554	null	null	1	lx3.bmp	null
19	21	female	1	586	null	null	1	lx1.bmp	null
19	21	female	1	573	null	null	1	lx16.bmp	null
19	21	female	1	629	null	null	1	lx8.bmp	null
19	21	female	1	910	1	1289	2	lx12.bmp	p4.bmp
19	21	female	0	689	1	1351	2	lx7.bmp	q7.bmp
19	21	female	1	888	1	1000	2	lx3.bmp	p3.bmp
19	21	female	1	581	1	989	2	lx11.bmp	p3.bmp
19	21	female	0	609	1	890	2	lx6.bmp	q6.bmp
19	21	female	1	809	1	916	2	lx13.bmp	q5.bmp
19	21	female	1	996	0	923	2	lx8.bmp	q8.bmp
19	21	female	1	1089	1	1138	2	lx4.bmp	p4.bmp
19	21	female	1	577	1	1263	2	lx5.bmp	q5.bmp
19	21	female	0	1634	1	754	2	lx14.bmp	q6.bmp
19	21	female	1	833	1	729	2	lx10.bmp	p2.bmp
19	21	female	1	672	1	735	2	lx9.bmp	p1.bmp
19	21	female	1	774	1	923	2	lx16.bmp	q8.bmp
19	21	female	1	650	1	590	2	lx1.bmp	p1.bmp
19	21	female	1	2141	1	825	2	lx2.bmp	p2.bmp
19	21	female	1	749	1	670	2	lx15.bmp	q7.bmp
19	21	female	1	702	1	797	3	lx9.bmp	q5.bmp
19	21	female	1	899	1	771	3	lx7.bmp	p4.bmp
19	21	female	1	743	1	570	3	lx3.bmp	p1.bmp
19	21	female	1	726	1	836	5	a7.bmp	p2.bmp
19	21	female	1	1075	1	658	7	b5.bmp	q8.bmp
19	21	female	1	809	1	752	5	a15.bmp	p3.bmp
19	21	female	1	878	1	803	7	b3.bmp	p4.bmp
19	21	female	1	1165	1	579	7	b19.bmp	p4.bmp
19	21	female	0	825	0	582	5	a21.bmp	q6.bmp
19	21	female	1	841	1	581	7	b13.bmp	p4.bmp
19	21	female	1	680	1	714	5	a18.bmp	q7.bmp
19	21	female	1	662	0	1076	4	a9.bmp	q5.bmp
19	21	female	1	641	1	870	4	a5.bmp	q8.bmp
19	21	female	1	1936	1	532	4	a12.bmp	q8.bmp
19	21	female	1	754	1	644	4	a8.bmp	p4.bmp
19	21	female	1	712	1	683	6	b2.bmp	p3.bmp
19	21	female	1	1374	1	866	4	a6.bmp	p1.bmp
19	21	female	1	628	1	762	5	a10.bmp	q6.bmp
19	21	female	1	999	1	692	5	a4.bmp	q7.bmp
19	21	female	1	1660	1	503	7	b10.bmp	q8.bmp
19	21	female	1	1383	1	637	6	b12.bmp	p3.bmp
19	21	female	1	601	1	686	7	b6.bmp	p1.bmp
19	21	female	1	817	0	512	5	a11.bmp	q7.bmp
19	21	female	1	702	1	789	6	b18.bmp	p3.bmp
19	21	female	1	632	1	1007	6	b17.bmp	p2.bmp
19	21	female	1	600	1	716	7	b4.bmp	q5.bmp
19	21	female	1	925	1	711	4	a20.bmp	p4.bmp
19	21	female	1	847	1	970	7	b8.bmp	p4.bmp
19	21	female	1	786	1	675	7	b11.bmp	p1.bmp
19	21	female	1	1361	1	1370	5	a17.bmp	q6.bmp
19	21	female	1	709	1	752	7	b16.bmp	q8.bmp
19	21	female	1	665	1	616	4	a16.bmp	p4.bmp
19	21	female	1	720	1	719	4	a19.bmp	p1.bmp
19	21	female	1	601	1	657	5	a3.bmp	q6.bmp
19	21	female	1	1018	1	851	4	a1.bmp	p1.bmp
19	21	female	1	664	1	477	4	a13.bmp	p1.bmp
19	21	female	1	887	1	657	6	b15.bmp	q7.bmp
19	21	female	1	664	1	534	7	b14.bmp	q5.bmp
19	21	female	1	514	1	380	7	b20.bmp	q5.bmp
19	21	female	1	709	1	614	5	a2.bmp	p2.bmp
19	21	female	0	550	1	790	6	b7.bmp	p2.bmp
19	21	female	1	751	1	591	6	b21.bmp	q6.bmp
19	21	female	1	608	1	615	7	b1.bmp	p1.bmp
19	21	female	0	870	1	604	5	a14.bmp	p2.bmp
19	21	female	1	654	1	609	7	b9.bmp	q5.bmp
19	21	female	1	590	1	549	3	lx1.bmp	q8.bmp
19	21	female	1	729	1	569	3	lx15.bmp	p4.bmp
19	21	female	1	1116	1	709	3	lx10.bmp	q5.bmp
19	21	female	1	736	1	509	4	a21.bmp	p1.bmp
19	21	female	1	534	0	509	6	b10.bmp	p3.bmp
19	21	female	1	540	1	381	4	a17.bmp	p1.bmp
19	21	female	1	608	1	653	7	b17.bmp	q5.bmp
19	21	female	0	543	1	556	5	a12.bmp	p3.bmp
19	21	female	1	732	1	794	7	b21.bmp	p1.bmp
19	21	female	1	674	1	404	7	b7.bmp	q5.bmp
19	21	female	1	894	1	935	5	a1.bmp	q6.bmp
19	21	female	1	811	1	582	5	a13.bmp	q6.bmp
19	21	female	1	644	1	559	6	b4.bmp	p2.bmp
19	21	female	1	717	1	737	6	b13.bmp	q7.bmp
19	21	female	1	825	1	800	5	a5.bmp	p3.bmp
19	21	female	1	753	1	772	4	a10.bmp	p1.bmp
19	21	female	1	1091	1	701	6	b8.bmp	q7.bmp
19	21	female	1	1357	1	644	4	a4.bmp	p4.bmp
19	21	female	1	1593	1	637	6	b6.bmp	q6.bmp
19	21	female	1	841	1	880	5	a19.bmp	q6.bmp
19	21	female	1	628	1	555	4	a3.bmp	p1.bmp
19	21	female	1	834	1	422	4	a7.bmp	q5.bmp
19	21	female	1	973	1	628	6	b5.bmp	p3.bmp
19	21	female	1	698	1	816	7	b15.bmp	p4.bmp
19	21	female	1	684	1	651	6	b1.bmp	q6.bmp
19	21	female	0	815	1	732	4	a2.bmp	q5.bmp
19	21	female	1	595	1	585	5	a8.bmp	q7.bmp
19	21	female	1	2378	1	389	7	b18.bmp	q8.bmp
19	21	female	1	613	1	480	6	b11.bmp	q6.bmp
19	21	female	1	889	1	786	5	a16.bmp	q7.bmp
19	21	female	1	2307	1	732	6	b20.bmp	p2.bmp
19	21	female	1	749	1	647	5	a20.bmp	q7.bmp
19	21	female	1	659	1	686	4	a11.bmp	p4.bmp
19	21	female	1	618	1	602	6	b9.bmp	p2.bmp
19	21	female	1	727	1	727	5	a9.bmp	p2.bmp
19	21	female	1	752	1	607	4	a18.bmp	p4.bmp
19	21	female	1	753	1	479	5	a6.bmp	q6.bmp
19	21	female	0	684	1	519	7	b2.bmp	q8.bmp
19	21	female	1	621	1	459	6	b19.bmp	q7.bmp
19	21	female	1	625	1	596	6	b16.bmp	p3.bmp
19	21	female	1	944	1	566	6	b3.bmp	q7.bmp
19	21	female	1	808	1	568	4	a15.bmp	q8.bmp
19	21	female	1	1185	1	944	6	b14.bmp	p2.bmp
19	21	female	1	800	1	652	4	a14.bmp	q5.bmp
19	21	female	1	715	1	571	7	b12.bmp	q8.bmp
19	21	female	1	576	1	1222	3	lx6.bmp	p4.bmp
19	21	female	1	749	0	413	3	lx2.bmp	p1.bmp
19	21	female	1	853	0	585	3	lx10.bmp	q8.bmp
19	21	female	1	564	1	486	7	b7.bmp	q8.bmp
19	21	female	1	666	1	582	6	b5.bmp	p2.bmp
19	21	female	1	1204	1	641	5	a16.bmp	q6.bmp
19	21	female	1	1597	1	407	7	b2.bmp	q5.bmp
19	21	female	1	839	1	679	5	a5.bmp	p2.bmp
19	21	female	1	698	1	606	6	b10.bmp	p2.bmp
19	21	female	1	1000	0	417	6	b14.bmp	p3.bmp
19	21	female	1	643	1	633	4	a18.bmp	p1.bmp
19	21	female	1	632	1	617	5	a1.bmp	q7.bmp
19	21	female	1	712	1	520	7	b15.bmp	p1.bmp
19	21	female	1	674	1	653	4	a14.bmp	q8.bmp
19	21	female	1	616	1	412	7	b18.bmp	q5.bmp
19	21	female	1	751	1	722	4	a10.bmp	p4.bmp
19	21	female	1	606	1	638	6	b8.bmp	q6.bmp
19	21	female	1	506	1	616	6	b19.bmp	q6.bmp
19	21	female	1	673	1	323	4	a11.bmp	p1.bmp
19	21	female	1	693	1	460	7	b17.bmp	q8.bmp
19	21	female	1	546	1	591	6	b13.bmp	q6.bmp
19	21	female	1	496	1	557	7	b21.bmp	p4.bmp
19	21	female	1	604	1	543	6	b9.bmp	p3.bmp
19	21	female	1	472	1	567	6	b11.bmp	q7.bmp
19	21	female	1	521	1	588	6	b16.bmp	p2.bmp
19	21	female	1	763	1	432	5	a12.bmp	p2.bmp
19	21	female	1	411	1	643	4	a7.bmp	q8.bmp
19	21	female	1	729	1	662	7	b12.bmp	q5.bmp
19	21	female	1	641	1	707	4	a3.bmp	p4.bmp
19	21	female	1	730	0	1253	5	a9.bmp	p3.bmp
19	21	female	1	585	0	452	6	b20.bmp	p3.bmp
19	21	female	1	956	1	701	5	a13.bmp	q7.bmp
19	21	female	1	966	1	591	4	a2.bmp	q8.bmp
19	21	female	1	1050	1	799	6	b1.bmp	q7.bmp
19	21	female	1	666	1	573	4	a17.bmp	p4.bmp
19	21	female	1	524	1	423	5	a20.bmp	q6.bmp
19	21	female	1	867	1	431	4	a15.bmp	q5.bmp
19	21	female	1	572	1	362	5	a6.bmp	q7.bmp
19	21	female	1	578	1	600	5	a8.bmp	q6.bmp
19	21	female	1	618	1	718	4	a21.bmp	p4.bmp
19	21	female	1	666	1	728	5	a19.bmp	q7.bmp
19	21	female	1	565	1	584	6	b4.bmp	p3.bmp
19	21	female	1	546	1	422	6	b6.bmp	q7.bmp
19	21	female	1	718	1	514	4	a4.bmp	p1.bmp
19	21	female	1	750	1	533	6	b3.bmp	q6.bmp
19	21	female	1	797	1	654	3	lx1.bmp	p1.bmp
19	21	female	1	519	1	576	3	lx3.bmp	p3.bmp
19	21	female	1	532	1	727	3	lx11.bmp	q7.bmp
19	21	female	1	707	1	541	5	a2.bmp	p3.bmp
19	21	female	1	598	1	736	4	a6.bmp	p4.bmp
19	21	female	1	831	1	726	5	a10.bmp	q7.bmp
19	21	female	0	1438	1	703	7	b4.bmp	q8.bmp
19	21	female	1	962	1	337	5	a3.bmp	q7.bmp
19	21	female	1	1801	1	626	4	a19.bmp	p4.bmp
19	21	female	1	675	1	489	7	b14.bmp	q8.bmp
19	21	female	1	556	1	572	4	a13.bmp	p4.bmp
19	21	female	1	679	1	555	7	b20.bmp	q8.bmp
19	21	female	1	733	1	528	5	a14.bmp	p3.bmp
19	21	female	1	952	1	657	5	a15.bmp	p2.bmp
19	21	female	1	552	1	532	5	a18.bmp	q6.bmp
19	21	female	1	810	1	433	4	a12.bmp	q5.bmp
19	21	female	1	628	1	782	4	a20.bmp	p1.bmp
19	21	female	1	575	1	518	6	b12.bmp	p2.bmp
19	21	female	1	571	1	687	7	b5.bmp	q5.bmp
19	21	female	1	747	1	503	7	b13.bmp	p1.bmp
19	21	female	1	521	1	596	7	b8.bmp	p1.bmp
19	21	female	1	512	1	595	7	b11.bmp	p4.bmp
19	21	female	1	507	1	493	6	b17.bmp	p3.bmp
19	21	female	0	613	0	498	5	a17.bmp	q7.bmp
19	21	female	1	546	0	369	4	a8.bmp	p1.bmp
19	21	female	1	829	1	737	4	a5.bmp	q5.bmp
19	21	female	1	606	1	630	5	a7.bmp	p3.bmp
19	21	female	1	1011	1	612	6	b15.bmp	q6.bmp
19	21	female	1	589	1	673	7	b16.bmp	q5.bmp
19	21	female	1	678	1	577	6	b7.bmp	p3.bmp
19	21	female	1	751	1	549	4	a16.bmp	p1.bmp
19	21	female	1	571	1	690	7	b6.bmp	p4.bmp
19	21	female	1	654	1	423	6	b21.bmp	q7.bmp
19	21	female	1	552	1	568	7	b10.bmp	q5.bmp
19	21	female	1	519	1	652	6	b18.bmp	p2.bmp
19	21	female	1	698	1	590	4	a1.bmp	p4.bmp
19	21	female	1	609	1	748	5	a11.bmp	q6.bmp
19	21	female	0	596	1	417	7	b19.bmp	p1.bmp
19	21	female	1	714	1	615	4	a9.bmp	q8.bmp
19	21	female	1	1730	1	636	5	a4.bmp	q6.bmp
19	21	female	1	680	1	641	6	b2.bmp	p2.bmp
19	21	female	1	665	1	1113	7	b9.bmp	q8.bmp
19	21	female	1	1988	1	622	5	a21.bmp	q7.bmp
19	21	female	1	639	1	584	7	b1.bmp	p4.bmp
19	21	female	1	551	1	493	7	b3.bmp	p1.bmp
