# Supplementary material for: What Directions Do We Look at Power from? Up-Down, Left-Right, and Front-Back
Source: PLoS One. 2015 Jul 10;10(7):e0132756. doi: 10.1371/journal.pone.0132756 (PMC4498758; doi:10.1371/journal.pone.0132756)
Supplement: S3 File — (ZIP) [file pone.0132756.s003.zip › S3-The Raw Data of Experiment 3/Subject2.xls]

## Sheet: Sheet1
Subject	Age	Sex	Expprime.ACC	Expprime.RT	Expprobe.ACC	Expprobe.RT	stimtype	stimulus1	stimulus2
2	19	female	1	755	null	null	1	lx11.bmp	null
2	19	female	1	581	null	null	1	lx16.bmp	null
2	19	female	1	561	null	null	1	lx10.bmp	null
2	19	female	1	541	null	null	1	lx13.bmp	null
2	19	female	1	640	null	null	1	lx3.bmp	null
2	19	female	1	677	null	null	1	lx6.bmp	null
2	19	female	1	585	null	null	1	lx15.bmp	null
2	19	female	1	655	null	null	1	lx4.bmp	null
2	19	female	1	898	null	null	1	lx7.bmp	null
2	19	female	1	481	null	null	1	lx2.bmp	null
2	19	female	0	294	null	null	1	lx12.bmp	null
2	19	female	1	544	null	null	1	lx5.bmp	null
2	19	female	1	587	null	null	1	lx14.bmp	null
2	19	female	1	659	null	null	1	lx8.bmp	null
2	19	female	0	422	null	null	1	lx9.bmp	null
2	19	female	1	569	null	null	1	lx1.bmp	null
2	19	female	1	611	1	1593	2	lx15.bmp	q7.bmp
2	19	female	1	718	1	892	2	lx6.bmp	q6.bmp
2	19	female	1	634	1	631	2	lx1.bmp	p1.bmp
2	19	female	1	593	1	565	2	lx8.bmp	q8.bmp
2	19	female	1	522	0	621	2	lx4.bmp	p4.bmp
2	19	female	1	680	1	642	2	lx10.bmp	p2.bmp
2	19	female	1	578	1	610	2	lx5.bmp	q5.bmp
2	19	female	1	521	1	664	2	lx2.bmp	p2.bmp
2	19	female	1	817	1	594	2	lx13.bmp	q5.bmp
2	19	female	1	605	1	688	2	lx11.bmp	p3.bmp
2	19	female	1	689	1	684	2	lx14.bmp	q6.bmp
2	19	female	1	772	1	666	2	lx9.bmp	p1.bmp
2	19	female	1	763	1	554	2	lx16.bmp	q8.bmp
2	19	female	1	666	1	557	2	lx3.bmp	p3.bmp
2	19	female	1	602	1	520	2	lx12.bmp	p4.bmp
2	19	female	0	984	1	767	2	lx7.bmp	q7.bmp
2	19	female	1	711	1	530	3	lx9.bmp	q5.bmp
2	19	female	1	666	1	583	3	lx3.bmp	p1.bmp
2	19	female	0	646	1	563	3	lx7.bmp	p4.bmp
2	19	female	1	617	1	460	6	b21.bmp	q6.bmp
2	19	female	1	517	1	461	6	b7.bmp	p2.bmp
2	19	female	1	512	1	530	5	a15.bmp	p3.bmp
2	19	female	1	651	1	517	6	b12.bmp	p3.bmp
2	19	female	1	1502	1	610	5	a10.bmp	q6.bmp
2	19	female	1	516	1	509	7	b4.bmp	q5.bmp
2	19	female	1	652	1	566	7	b8.bmp	p4.bmp
2	19	female	1	509	1	506	7	b16.bmp	q8.bmp
2	19	female	1	773	1	645	5	a21.bmp	q6.bmp
2	19	female	1	1053	1	500	4	a8.bmp	p4.bmp
2	19	female	0	1126	1	806	7	b1.bmp	p1.bmp
2	19	female	1	605	1	506	7	b3.bmp	p4.bmp
2	19	female	1	565	1	516	7	b9.bmp	q5.bmp
2	19	female	1	1594	1	632	6	b18.bmp	p3.bmp
2	19	female	1	782	1	557	7	b20.bmp	q5.bmp
2	19	female	1	796	1	704	5	a3.bmp	q6.bmp
2	19	female	1	780	1	466	4	a13.bmp	p1.bmp
2	19	female	0	965	1	454	7	b6.bmp	p1.bmp
2	19	female	1	854	1	426	5	a11.bmp	q7.bmp
2	19	female	1	1074	1	668	7	b14.bmp	q5.bmp
2	19	female	1	880	1	572	6	b2.bmp	p3.bmp
2	19	female	1	574	1	570	5	a7.bmp	p2.bmp
2	19	female	0	988	1	527	5	a4.bmp	q7.bmp
2	19	female	1	561	1	535	4	a19.bmp	p1.bmp
2	19	female	1	662	1	602	7	b10.bmp	q8.bmp
2	19	female	1	649	1	429	7	b11.bmp	p1.bmp
2	19	female	0	385	1	423	4	a9.bmp	q5.bmp
2	19	female	1	614	1	631	6	b15.bmp	q7.bmp
2	19	female	1	1153	1	650	4	a12.bmp	q8.bmp
2	19	female	1	520	1	686	7	b19.bmp	p4.bmp
2	19	female	1	850	1	505	4	a6.bmp	p1.bmp
2	19	female	1	910	1	626	4	a5.bmp	q8.bmp
2	19	female	0	670	1	528	5	a18.bmp	q7.bmp
2	19	female	1	770	1	748	6	b17.bmp	p2.bmp
2	19	female	1	740	1	534	4	a1.bmp	p1.bmp
2	19	female	1	611	1	786	5	a14.bmp	p2.bmp
2	19	female	1	477	1	455	5	a2.bmp	p2.bmp
2	19	female	1	945	1	477	5	a17.bmp	q6.bmp
2	19	female	1	1882	1	759	7	b13.bmp	p4.bmp
2	19	female	1	2597	1	728	4	a20.bmp	p4.bmp
2	19	female	1	486	1	473	4	a16.bmp	p4.bmp
2	19	female	1	553	1	775	7	b5.bmp	q8.bmp
2	19	female	1	549	1	539	3	lx1.bmp	q8.bmp
2	19	female	1	795	1	580	3	lx15.bmp	p4.bmp
2	19	female	1	733	1	668	3	lx10.bmp	q5.bmp
2	19	female	1	847	1	631	4	a11.bmp	p4.bmp
2	19	female	1	1292	1	576	6	b3.bmp	q7.bmp
2	19	female	1	631	1	586	6	b9.bmp	p2.bmp
2	19	female	0	935	1	476	4	a15.bmp	q8.bmp
2	19	female	1	597	1	547	7	b18.bmp	q8.bmp
2	19	female	1	760	1	570	6	b14.bmp	p2.bmp
2	19	female	1	629	1	464	6	b11.bmp	q6.bmp
2	19	female	1	677	0	529	6	b6.bmp	q6.bmp
2	19	female	1	834	1	560	5	a1.bmp	q6.bmp
2	19	female	1	557	1	527	6	b1.bmp	q6.bmp
2	19	female	1	673	1	689	5	a5.bmp	p3.bmp
2	19	female	1	764	1	569	4	a21.bmp	p1.bmp
2	19	female	1	1914	1	612	5	a8.bmp	q7.bmp
2	19	female	1	598	1	604	4	a14.bmp	q5.bmp
2	19	female	1	1279	1	620	6	b10.bmp	p3.bmp
2	19	female	1	883	1	575	4	a7.bmp	q5.bmp
2	19	female	1	572	1	556	7	b12.bmp	q8.bmp
2	19	female	1	505	1	493	6	b19.bmp	q7.bmp
2	19	female	1	538	1	794	5	a6.bmp	q6.bmp
2	19	female	1	680	1	475	6	b5.bmp	p3.bmp
2	19	female	1	696	0	519	6	b16.bmp	p3.bmp
2	19	female	1	563	1	647	6	b8.bmp	q7.bmp
2	19	female	1	854	1	555	4	a2.bmp	q5.bmp
2	19	female	1	507	1	477	4	a17.bmp	p1.bmp
2	19	female	1	1004	1	532	7	b2.bmp	q8.bmp
2	19	female	1	570	1	581	4	a18.bmp	p4.bmp
2	19	female	1	856	1	792	4	a4.bmp	p4.bmp
2	19	female	0	3226	1	479	7	b15.bmp	p4.bmp
2	19	female	1	532	1	789	5	a16.bmp	q7.bmp
2	19	female	1	874	1	540	6	b20.bmp	p2.bmp
2	19	female	1	691	1	549	6	b4.bmp	p2.bmp
2	19	female	0	819	1	504	5	a20.bmp	q7.bmp
2	19	female	1	603	1	593	7	b7.bmp	q5.bmp
2	19	female	1	453	1	559	5	a19.bmp	q6.bmp
2	19	female	1	519	1	513	5	a12.bmp	p3.bmp
2	19	female	1	462	1	514	5	a9.bmp	p2.bmp
2	19	female	1	601	1	374	7	b17.bmp	q5.bmp
2	19	female	1	629	1	573	6	b13.bmp	q7.bmp
2	19	female	1	489	1	609	5	a13.bmp	q6.bmp
2	19	female	1	528	1	744	7	b21.bmp	p1.bmp
2	19	female	1	671	1	697	4	a3.bmp	p1.bmp
2	19	female	1	1646	1	494	4	a10.bmp	p1.bmp
2	19	female	1	851	1	598	3	lx10.bmp	q8.bmp
2	19	female	1	615	1	524	3	lx2.bmp	p1.bmp
2	19	female	1	984	1	718	3	lx6.bmp	p4.bmp
2	19	female	1	557	1	420	4	a11.bmp	p1.bmp
2	19	female	1	506	1	707	6	b3.bmp	q6.bmp
2	19	female	1	1086	1	587	5	a12.bmp	p2.bmp
2	19	female	1	546	1	496	7	b2.bmp	q5.bmp
2	19	female	1	1002	1	513	5	a5.bmp	p2.bmp
2	19	female	1	484	1	432	4	a15.bmp	q5.bmp
2	19	female	1	2056	1	431	4	a7.bmp	q8.bmp
2	19	female	1	924	1	478	5	a20.bmp	q6.bmp
2	19	female	1	2375	1	437	5	a1.bmp	q7.bmp
2	19	female	1	436	1	408	4	a2.bmp	q8.bmp
2	19	female	1	615	1	669	6	b1.bmp	q7.bmp
2	19	female	1	641	1	465	5	a9.bmp	p3.bmp
2	19	female	1	682	1	538	6	b4.bmp	p3.bmp
2	19	female	1	583	1	598	6	b10.bmp	p2.bmp
2	19	female	1	2002	0	640	6	b14.bmp	p3.bmp
2	19	female	1	1307	1	659	6	b6.bmp	q7.bmp
2	19	female	1	813	1	528	4	a14.bmp	q8.bmp
2	19	female	1	769	1	487	7	b12.bmp	q5.bmp
2	19	female	1	413	1	581	5	a6.bmp	q7.bmp
2	19	female	1	676	1	669	6	b13.bmp	q6.bmp
2	19	female	1	615	1	452	7	b18.bmp	q5.bmp
2	19	female	1	519	1	452	6	b20.bmp	p3.bmp
2	19	female	1	554	1	408	7	b15.bmp	p1.bmp
2	19	female	1	528	1	508	6	b11.bmp	q7.bmp
2	19	female	1	577	1	578	4	a21.bmp	p4.bmp
2	19	female	1	841	0	500	4	a3.bmp	p4.bmp
2	19	female	1	516	1	943	6	b9.bmp	p3.bmp
2	19	female	1	583	1	683	5	a19.bmp	q7.bmp
2	19	female	1	1098	1	424	4	a18.bmp	p1.bmp
2	19	female	1	525	1	476	4	a4.bmp	p1.bmp
2	19	female	1	547	1	541	6	b8.bmp	q6.bmp
2	19	female	1	749	1	469	7	b7.bmp	q8.bmp
2	19	female	1	579	1	531	4	a17.bmp	p4.bmp
2	19	female	1	751	1	613	6	b16.bmp	p2.bmp
2	19	female	1	533	1	410	6	b19.bmp	q6.bmp
2	19	female	1	534	1	657	5	a13.bmp	q7.bmp
2	19	female	1	531	1	436	7	b17.bmp	q8.bmp
2	19	female	1	669	1	730	7	b21.bmp	p4.bmp
2	19	female	1	2515	1	501	5	a8.bmp	q6.bmp
2	19	female	1	1451	1	563	5	a16.bmp	q6.bmp
2	19	female	1	514	1	512	4	a10.bmp	p4.bmp
2	19	female	1	538	1	493	6	b5.bmp	p2.bmp
2	19	female	1	707	1	562	3	lx11.bmp	q7.bmp
2	19	female	1	2372	1	656	3	lx3.bmp	p3.bmp
2	19	female	1	561	1	717	3	lx1.bmp	p1.bmp
2	19	female	1	588	1	676	7	b14.bmp	q8.bmp
2	19	female	1	535	1	463	7	b9.bmp	q8.bmp
2	19	female	1	533	1	478	4	a16.bmp	p1.bmp
2	19	female	0	508	1	439	4	a5.bmp	q5.bmp
2	19	female	1	641	1	515	6	b18.bmp	p2.bmp
2	19	female	0	748	1	676	7	b8.bmp	p1.bmp
2	19	female	1	497	1	556	7	b1.bmp	p4.bmp
2	19	female	1	568	1	658	7	b16.bmp	q5.bmp
2	19	female	1	917	1	475	4	a9.bmp	q8.bmp
2	19	female	1	593	1	463	5	a11.bmp	q6.bmp
2	19	female	1	600	1	521	6	b12.bmp	p2.bmp
2	19	female	1	796	1	528	5	a17.bmp	q7.bmp
2	19	female	1	623	1	544	4	a8.bmp	p1.bmp
2	19	female	1	535	1	619	5	a2.bmp	p3.bmp
2	19	female	1	814	1	635	5	a10.bmp	q7.bmp
2	19	female	1	579	1	506	5	a14.bmp	p3.bmp
2	19	female	1	393	1	418	4	a20.bmp	p1.bmp
2	19	female	0	553	1	633	7	b11.bmp	p4.bmp
2	19	female	1	997	1	524	6	b7.bmp	p3.bmp
2	19	female	1	505	1	462	4	a19.bmp	p4.bmp
2	19	female	1	978	1	575	4	a12.bmp	q5.bmp
2	19	female	1	537	0	497	5	a3.bmp	q7.bmp
2	19	female	1	591	1	576	7	b20.bmp	q8.bmp
2	19	female	0	458	0	456	4	a13.bmp	p4.bmp
2	19	female	1	625	1	425	4	a1.bmp	p4.bmp
2	19	female	1	498	1	450	7	b10.bmp	q5.bmp
2	19	female	1	767	1	439	6	b21.bmp	q7.bmp
2	19	female	1	601	1	507	4	a6.bmp	p4.bmp
2	19	female	1	1015	1	502	5	a4.bmp	q6.bmp
2	19	female	1	549	1	485	5	a15.bmp	p2.bmp
2	19	female	1	1671	1	642	6	b17.bmp	p3.bmp
2	19	female	1	579	1	537	7	b19.bmp	p1.bmp
2	19	female	1	1321	1	452	7	b4.bmp	q8.bmp
2	19	female	0	1017	1	645	7	b13.bmp	p1.bmp
2	19	female	1	620	1	527	5	a7.bmp	p3.bmp
2	19	female	1	2641	1	538	5	a18.bmp	q6.bmp
2	19	female	1	533	1	541	6	b2.bmp	p2.bmp
2	19	female	1	572	1	817	6	b15.bmp	q6.bmp
2	19	female	1	428	1	523	7	b6.bmp	p4.bmp
2	19	female	1	802	1	685	7	b5.bmp	q5.bmp
2	19	female	1	593	1	768	5	a21.bmp	q7.bmp
2	19	female	1	522	1	529	7	b3.bmp	p1.bmp
