# Supplementary material for: What Directions Do We Look at Power from? Up-Down, Left-Right, and Front-Back
Source: PLoS One. 2015 Jul 10;10(7):e0132756. doi: 10.1371/journal.pone.0132756 (PMC4498758; doi:10.1371/journal.pone.0132756)
Supplement: S3 File — (ZIP) [file pone.0132756.s003.zip › S3-The Raw Data of Experiment 3/Subject20.xls]

## Sheet: Sheet1
Subject	Age	Sex	Expprime.ACC	Expprime.RT	Expprobe.ACC	Expprobe.RT	stimtype	stimulus1	stimulus2
20	20	male	0	901	null	null	1	lx10.bmp	null
20	20	male	0	641	null	null	1	lx5.bmp	null
20	20	male	1	2607	null	null	1	lx2.bmp	null
20	20	male	1	732	null	null	1	lx11.bmp	null
20	20	male	1	562	null	null	1	lx1.bmp	null
20	20	male	1	500	null	null	1	lx7.bmp	null
20	20	male	1	397	null	null	1	lx8.bmp	null
20	20	male	1	462	null	null	1	lx3.bmp	null
20	20	male	1	414	null	null	1	lx13.bmp	null
20	20	male	1	548	null	null	1	lx15.bmp	null
20	20	male	1	509	null	null	1	lx9.bmp	null
20	20	male	1	414	null	null	1	lx12.bmp	null
20	20	male	1	659	null	null	1	lx4.bmp	null
20	20	male	1	554	null	null	1	lx16.bmp	null
20	20	male	1	435	null	null	1	lx6.bmp	null
20	20	male	1	494	null	null	1	lx14.bmp	null
20	20	male	1	594	1	826	2	lx7.bmp	q7.bmp
20	20	male	1	384	0	842	2	lx14.bmp	q6.bmp
20	20	male	1	673	1	618	2	lx5.bmp	q5.bmp
20	20	male	1	538	1	951	2	lx16.bmp	q8.bmp
20	20	male	1	688	1	625	2	lx4.bmp	p4.bmp
20	20	male	1	574	1	623	2	lx10.bmp	p2.bmp
20	20	male	1	576	1	694	2	lx3.bmp	p3.bmp
20	20	male	1	522	1	449	2	lx1.bmp	p1.bmp
20	20	male	1	596	1	628	2	lx12.bmp	p4.bmp
20	20	male	1	549	1	424	2	lx11.bmp	p3.bmp
20	20	male	1	551	1	428	2	lx8.bmp	q8.bmp
20	20	male	1	576	1	567	2	lx2.bmp	p2.bmp
20	20	male	1	642	1	552	2	lx6.bmp	q6.bmp
20	20	male	1	509	1	530	2	lx15.bmp	q7.bmp
20	20	male	1	786	1	659	2	lx9.bmp	p1.bmp
20	20	male	1	498	1	516	2	lx13.bmp	q5.bmp
20	20	male	1	658	1	461	3	lx9.bmp	q5.bmp
20	20	male	0	452	1	834	3	lx7.bmp	p4.bmp
20	20	male	1	505	1	462	3	lx3.bmp	p1.bmp
20	20	male	1	449	1	456	6	b7.bmp	p2.bmp
20	20	male	1	530	1	455	5	a15.bmp	p3.bmp
20	20	male	1	545	1	424	7	b20.bmp	q5.bmp
20	20	male	1	506	1	366	5	a18.bmp	q7.bmp
20	20	male	1	475	1	503	7	b16.bmp	q8.bmp
20	20	male	1	448	1	510	7	b8.bmp	p4.bmp
20	20	male	1	402	1	460	7	b19.bmp	p4.bmp
20	20	male	1	518	1	613	4	a12.bmp	q8.bmp
20	20	male	1	486	1	588	6	b12.bmp	p3.bmp
20	20	male	1	498	0	524	4	a13.bmp	p1.bmp
20	20	male	1	751	1	539	5	a2.bmp	p2.bmp
20	20	male	1	469	1	420	7	b10.bmp	q8.bmp
20	20	male	1	487	1	621	4	a20.bmp	p4.bmp
20	20	male	1	570	1	611	6	b17.bmp	p2.bmp
20	20	male	1	557	1	776	6	b15.bmp	q7.bmp
20	20	male	1	460	1	500	7	b3.bmp	p4.bmp
20	20	male	1	529	1	465	5	a14.bmp	p2.bmp
20	20	male	1	468	1	452	4	a9.bmp	q5.bmp
20	20	male	1	526	1	539	7	b4.bmp	q5.bmp
20	20	male	0	736	1	478	4	a5.bmp	q8.bmp
20	20	male	1	488	1	630	7	b13.bmp	p4.bmp
20	20	male	1	505	1	675	7	b11.bmp	p1.bmp
20	20	male	1	459	1	593	7	b9.bmp	q5.bmp
20	20	male	1	406	1	564	4	a16.bmp	p4.bmp
20	20	male	1	456	1	772	6	b21.bmp	q6.bmp
20	20	male	0	509	0	498	4	a8.bmp	p4.bmp
20	20	male	1	603	1	564	4	a19.bmp	p1.bmp
20	20	male	1	650	1	488	5	a3.bmp	q6.bmp
20	20	male	1	506	1	486	5	a17.bmp	q6.bmp
20	20	male	1	481	1	558	7	b6.bmp	p1.bmp
20	20	male	1	477	1	519	5	a7.bmp	p2.bmp
20	20	male	1	505	1	499	7	b14.bmp	q5.bmp
20	20	male	1	590	1	531	6	b18.bmp	p3.bmp
20	20	male	1	763	1	511	5	a10.bmp	q6.bmp
20	20	male	1	563	1	593	5	a11.bmp	q7.bmp
20	20	male	1	487	1	502	6	b2.bmp	p3.bmp
20	20	male	1	469	1	595	7	b1.bmp	p1.bmp
20	20	male	1	581	1	386	4	a6.bmp	p1.bmp
20	20	male	1	628	1	502	5	a21.bmp	q6.bmp
20	20	male	0	439	1	585	5	a4.bmp	q7.bmp
20	20	male	1	525	1	720	7	b5.bmp	q8.bmp
20	20	male	1	581	1	558	4	a1.bmp	p1.bmp
20	20	male	1	491	1	497	3	lx10.bmp	q5.bmp
20	20	male	1	719	1	625	3	lx15.bmp	p4.bmp
20	20	male	1	487	1	591	3	lx1.bmp	q8.bmp
20	20	male	1	593	1	594	5	a8.bmp	q7.bmp
20	20	male	1	465	1	582	6	b16.bmp	p3.bmp
20	20	male	1	547	1	594	5	a13.bmp	q6.bmp
20	20	male	0	534	1	468	5	a6.bmp	q6.bmp
20	20	male	1	674	1	654	4	a4.bmp	p4.bmp
20	20	male	1	538	1	494	5	a1.bmp	q6.bmp
20	20	male	1	589	1	580	5	a5.bmp	p3.bmp
20	20	male	1	486	1	442	7	b18.bmp	q8.bmp
20	20	male	1	491	1	528	7	b15.bmp	p4.bmp
20	20	male	1	501	1	604	7	b21.bmp	p1.bmp
20	20	male	1	595	1	777	6	b10.bmp	p3.bmp
20	20	male	1	638	1	534	4	a2.bmp	q5.bmp
20	20	male	1	507	1	515	4	a21.bmp	p1.bmp
20	20	male	1	948	1	616	6	b14.bmp	p2.bmp
20	20	male	1	477	1	451	4	a10.bmp	p1.bmp
20	20	male	1	524	1	362	7	b12.bmp	q8.bmp
20	20	male	1	529	1	521	4	a14.bmp	q5.bmp
20	20	male	1	438	1	544	6	b19.bmp	q7.bmp
20	20	male	1	449	1	496	6	b1.bmp	q6.bmp
20	20	male	1	643	1	458	6	b13.bmp	q7.bmp
20	20	male	1	509	1	567	6	b11.bmp	q6.bmp
20	20	male	1	519	1	584	5	a9.bmp	p2.bmp
20	20	male	1	357	1	578	5	a16.bmp	q7.bmp
20	20	male	1	481	1	504	7	b2.bmp	q8.bmp
20	20	male	1	548	1	650	5	a12.bmp	p3.bmp
20	20	male	1	472	1	472	4	a17.bmp	p1.bmp
20	20	male	1	488	1	634	6	b20.bmp	p2.bmp
20	20	male	1	546	1	479	6	b8.bmp	q7.bmp
20	20	male	1	550	1	596	4	a3.bmp	p1.bmp
20	20	male	1	581	1	519	7	b7.bmp	q5.bmp
20	20	male	1	646	1	461	7	b17.bmp	q5.bmp
20	20	male	1	617	1	588	4	a18.bmp	p4.bmp
20	20	male	1	721	1	467	4	a7.bmp	q5.bmp
20	20	male	1	739	1	595	4	a15.bmp	q8.bmp
20	20	male	1	924	1	836	5	a19.bmp	q6.bmp
20	20	male	1	616	1	632	6	b5.bmp	p3.bmp
20	20	male	1	552	1	478	6	b3.bmp	q7.bmp
20	20	male	1	445	1	484	6	b4.bmp	p2.bmp
20	20	male	1	516	1	541	6	b9.bmp	p2.bmp
20	20	male	1	649	1	550	5	a20.bmp	q7.bmp
20	20	male	1	520	1	425	6	b6.bmp	q6.bmp
20	20	male	1	630	1	670	4	a11.bmp	p4.bmp
20	20	male	1	581	1	666	3	lx2.bmp	p1.bmp
20	20	male	1	547	1	635	3	lx10.bmp	q8.bmp
20	20	male	1	534	1	604	3	lx6.bmp	p4.bmp
20	20	male	1	412	1	579	5	a6.bmp	q7.bmp
20	20	male	1	545	1	551	4	a4.bmp	p1.bmp
20	20	male	1	637	1	503	5	a5.bmp	p2.bmp
20	20	male	1	439	1	586	4	a10.bmp	p4.bmp
20	20	male	1	643	1	477	4	a11.bmp	p1.bmp
20	20	male	1	642	1	580	5	a13.bmp	q7.bmp
20	20	male	1	478	1	519	4	a18.bmp	p1.bmp
20	20	male	1	666	1	460	4	a7.bmp	q8.bmp
20	20	male	1	554	1	545	7	b12.bmp	q5.bmp
20	20	male	1	531	1	563	7	b15.bmp	p1.bmp
20	20	male	1	599	1	637	6	b11.bmp	q7.bmp
20	20	male	1	486	1	389	6	b6.bmp	q7.bmp
20	20	male	1	455	1	1049	6	b13.bmp	q6.bmp
20	20	male	1	466	1	415	6	b19.bmp	q6.bmp
20	20	male	1	466	1	511	4	a14.bmp	q8.bmp
20	20	male	1	426	1	342	7	b7.bmp	q8.bmp
20	20	male	1	636	1	623	4	a3.bmp	p4.bmp
20	20	male	1	579	1	353	5	a9.bmp	p3.bmp
20	20	male	1	420	1	385	6	b5.bmp	p2.bmp
20	20	male	1	421	1	386	6	b20.bmp	p3.bmp
20	20	male	1	459	1	435	6	b16.bmp	p2.bmp
20	20	male	1	570	1	502	5	a20.bmp	q6.bmp
20	20	male	1	579	1	603	5	a12.bmp	p2.bmp
20	20	male	1	593	1	594	4	a21.bmp	p4.bmp
20	20	male	1	594	1	510	6	b1.bmp	q7.bmp
20	20	male	1	552	1	618	6	b3.bmp	q6.bmp
20	20	male	1	536	1	493	7	b2.bmp	q5.bmp
20	20	male	1	533	1	524	5	a19.bmp	q7.bmp
20	20	male	1	649	1	1243	4	a15.bmp	q5.bmp
20	20	male	1	781	1	472	5	a8.bmp	q6.bmp
20	20	male	1	515	1	360	4	a2.bmp	q8.bmp
20	20	male	1	526	1	496	6	b4.bmp	p3.bmp
20	20	male	1	464	1	500	5	a16.bmp	q6.bmp
20	20	male	1	515	1	674	7	b21.bmp	p4.bmp
20	20	male	1	736	1	647	7	b17.bmp	q8.bmp
20	20	male	1	517	1	841	4	a17.bmp	p4.bmp
20	20	male	1	519	1	529	5	a1.bmp	q7.bmp
20	20	male	1	703	1	601	6	b14.bmp	p3.bmp
20	20	male	1	482	1	473	6	b8.bmp	q6.bmp
20	20	male	1	367	1	554	6	b9.bmp	p3.bmp
20	20	male	1	390	1	528	7	b18.bmp	q5.bmp
20	20	male	1	1016	1	528	6	b10.bmp	p2.bmp
20	20	male	1	780	1	783	3	lx3.bmp	p3.bmp
20	20	male	1	628	1	514	3	lx1.bmp	p1.bmp
20	20	male	1	479	1	516	3	lx11.bmp	q7.bmp
20	20	male	1	544	1	545	4	a6.bmp	p4.bmp
20	20	male	1	484	1	651	7	b6.bmp	p4.bmp
20	20	male	1	690	1	586	4	a12.bmp	q5.bmp
20	20	male	1	492	1	618	7	b14.bmp	q8.bmp
20	20	male	1	925	1	624	4	a19.bmp	p4.bmp
20	20	male	1	613	1	529	4	a5.bmp	q5.bmp
20	20	male	1	577	1	749	4	a9.bmp	q8.bmp
20	20	male	1	522	1	618	6	b2.bmp	p2.bmp
20	20	male	1	410	1	504	7	b8.bmp	p1.bmp
20	20	male	1	558	1	403	5	a7.bmp	p3.bmp
20	20	male	1	512	1	533	6	b18.bmp	p2.bmp
20	20	male	1	482	1	432	4	a13.bmp	p4.bmp
20	20	male	1	526	1	517	7	b16.bmp	q5.bmp
20	20	male	0	626	1	635	5	a2.bmp	p3.bmp
20	20	male	1	398	1	554	7	b11.bmp	p4.bmp
20	20	male	1	554	1	925	5	a10.bmp	q7.bmp
20	20	male	1	467	1	557	6	b17.bmp	p3.bmp
20	20	male	1	422	1	715	7	b10.bmp	q5.bmp
20	20	male	1	482	1	538	6	b15.bmp	q6.bmp
20	20	male	1	1368	1	555	7	b19.bmp	p1.bmp
20	20	male	1	1125	1	457	7	b20.bmp	q8.bmp
20	20	male	1	485	1	623	4	a16.bmp	p1.bmp
20	20	male	1	520	1	633	7	b3.bmp	p1.bmp
20	20	male	1	487	1	467	7	b5.bmp	q5.bmp
20	20	male	0	595	1	569	5	a3.bmp	q7.bmp
20	20	male	1	523	1	355	5	a14.bmp	p3.bmp
20	20	male	1	564	1	418	6	b7.bmp	p3.bmp
20	20	male	1	453	1	456	7	b9.bmp	q8.bmp
20	20	male	1	489	1	450	5	a18.bmp	q6.bmp
20	20	male	0	634	1	631	4	a1.bmp	p4.bmp
20	20	male	0	789	1	476	4	a8.bmp	p1.bmp
20	20	male	1	516	1	582	5	a15.bmp	p2.bmp
20	20	male	1	539	1	509	6	b12.bmp	p2.bmp
20	20	male	1	417	1	414	7	b13.bmp	p1.bmp
20	20	male	1	730	1	566	5	a21.bmp	q7.bmp
20	20	male	1	567	1	479	5	a11.bmp	q6.bmp
20	20	male	1	613	1	597	7	b1.bmp	p4.bmp
20	20	male	1	562	1	546	4	a20.bmp	p1.bmp
20	20	male	1	539	1	536	7	b4.bmp	q8.bmp
20	20	male	1	1375	1	506	5	a17.bmp	q7.bmp
20	20	male	1	1045	1	428	6	b21.bmp	q7.bmp
20	20	male	1	500	1	565	5	a4.bmp	q6.bmp
