# Supplementary material for: What Directions Do We Look at Power from? Up-Down, Left-Right, and Front-Back
Source: PLoS One. 2015 Jul 10;10(7):e0132756. doi: 10.1371/journal.pone.0132756 (PMC4498758; doi:10.1371/journal.pone.0132756)
Supplement: S3 File — (ZIP) [file pone.0132756.s003.zip › S3-The Raw Data of Experiment 3/Subject21.xls]

## Sheet: Sheet1
Subject	Age	Sex	Expprime.ACC	Expprime.RT	Expprobe.ACC	Expprobe.RT	stimtype	stimulus1	stimulus2
21	21	male	1	1794	null	null	1	lx13.bmp	null
21	21	male	1	933	null	null	1	lx8.bmp	null
21	21	male	1	738	null	null	1	lx11.bmp	null
21	21	male	1	697	null	null	1	lx3.bmp	null
21	21	male	1	684	null	null	1	lx5.bmp	null
21	21	male	1	539	null	null	1	lx6.bmp	null
21	21	male	1	694	null	null	1	lx1.bmp	null
21	21	male	1	540	null	null	1	lx4.bmp	null
21	21	male	1	632	null	null	1	lx7.bmp	null
21	21	male	1	1483	null	null	1	lx14.bmp	null
21	21	male	1	722	null	null	1	lx9.bmp	null
21	21	male	1	566	null	null	1	lx10.bmp	null
21	21	male	1	693	null	null	1	lx2.bmp	null
21	21	male	1	687	null	null	1	lx16.bmp	null
21	21	male	1	521	null	null	1	lx15.bmp	null
21	21	male	1	516	null	null	1	lx12.bmp	null
21	21	male	1	698	1	4196	2	lx7.bmp	q7.bmp
21	21	male	1	663	1	4069	2	lx9.bmp	p1.bmp
21	21	male	1	671	1	1583	2	lx6.bmp	q6.bmp
21	21	male	1	700	1	1070	2	lx5.bmp	q5.bmp
21	21	male	1	461	1	693	2	lx16.bmp	q8.bmp
21	21	male	1	4709	1	550	2	lx3.bmp	p3.bmp
21	21	male	1	783	1	741	2	lx13.bmp	q5.bmp
21	21	male	1	843	1	482	2	lx1.bmp	p1.bmp
21	21	male	1	688	1	752	2	lx11.bmp	p3.bmp
21	21	male	1	3352	1	954	2	lx2.bmp	p2.bmp
21	21	male	1	481	1	615	2	lx14.bmp	q6.bmp
21	21	male	1	553	1	1008	2	lx8.bmp	q8.bmp
21	21	male	1	591	1	542	2	lx12.bmp	p4.bmp
21	21	male	1	516	1	635	2	lx10.bmp	p2.bmp
21	21	male	1	762	1	591	2	lx4.bmp	p4.bmp
21	21	male	1	688	1	606	2	lx15.bmp	q7.bmp
21	21	male	1	665	1	3464	3	lx9.bmp	q5.bmp
21	21	male	1	689	1	661	3	lx3.bmp	p1.bmp
21	21	male	1	719	1	799	3	lx7.bmp	p4.bmp
21	21	male	1	618	1	514	4	a9.bmp	q5.bmp
21	21	male	1	635	1	622	5	a2.bmp	p2.bmp
21	21	male	1	664	1	602	7	b6.bmp	p1.bmp
21	21	male	1	1053	1	1208	5	a21.bmp	q6.bmp
21	21	male	1	814	1	824	7	b9.bmp	q5.bmp
21	21	male	1	766	1	799	7	b5.bmp	q8.bmp
21	21	male	1	661	1	719	4	a20.bmp	p4.bmp
21	21	male	1	628	1	999	5	a10.bmp	q6.bmp
21	21	male	1	564	1	624	5	a11.bmp	q7.bmp
21	21	male	1	622	1	602	4	a13.bmp	p1.bmp
21	21	male	1	543	1	834	4	a16.bmp	p4.bmp
21	21	male	1	669	1	1039	7	b16.bmp	q8.bmp
21	21	male	1	577	1	833	5	a17.bmp	q6.bmp
21	21	male	1	595	1	650	7	b20.bmp	q5.bmp
21	21	male	1	993	1	513	7	b13.bmp	p4.bmp
21	21	male	1	544	1	550	7	b8.bmp	p4.bmp
21	21	male	1	597	1	814	5	a4.bmp	q7.bmp
21	21	male	1	538	1	544	7	b4.bmp	q5.bmp
21	21	male	1	526	1	673	4	a12.bmp	q8.bmp
21	21	male	1	720	1	547	7	b19.bmp	p4.bmp
21	21	male	1	554	1	716	6	b2.bmp	p3.bmp
21	21	male	0	1082	1	642	5	a15.bmp	p3.bmp
21	21	male	1	590	1	648	6	b7.bmp	p2.bmp
21	21	male	1	625	1	935	6	b12.bmp	p3.bmp
21	21	male	1	603	1	529	6	b17.bmp	p2.bmp
21	21	male	1	734	1	771	5	a3.bmp	q6.bmp
21	21	male	1	590	1	635	7	b10.bmp	q8.bmp
21	21	male	1	645	0	361	7	b14.bmp	q5.bmp
21	21	male	1	670	1	556	6	b15.bmp	q7.bmp
21	21	male	1	510	1	487	6	b18.bmp	p3.bmp
21	21	male	1	741	1	795	4	a5.bmp	q8.bmp
21	21	male	1	827	1	643	4	a6.bmp	p1.bmp
21	21	male	1	613	1	655	7	b1.bmp	p1.bmp
21	21	male	1	723	1	492	4	a19.bmp	p1.bmp
21	21	male	1	1041	1	751	6	b21.bmp	q6.bmp
21	21	male	1	1440	1	758	4	a8.bmp	p4.bmp
21	21	male	1	854	1	521	4	a1.bmp	p1.bmp
21	21	male	1	568	1	811	7	b3.bmp	p4.bmp
21	21	male	1	627	1	626	7	b11.bmp	p1.bmp
21	21	male	1	1596	1	676	5	a14.bmp	p2.bmp
21	21	male	1	784	1	644	5	a18.bmp	q7.bmp
21	21	male	1	803	1	934	5	a7.bmp	p2.bmp
21	21	male	1	651	1	626	3	lx10.bmp	q5.bmp
21	21	male	1	821	1	650	3	lx1.bmp	q8.bmp
21	21	male	1	686	1	458	3	lx15.bmp	p4.bmp
21	21	male	1	579	1	755	7	b12.bmp	q8.bmp
21	21	male	1	704	1	588	6	b11.bmp	q6.bmp
21	21	male	1	727	1	501	5	a9.bmp	p2.bmp
21	21	male	1	727	1	475	6	b8.bmp	q7.bmp
21	21	male	1	740	1	532	5	a13.bmp	q6.bmp
21	21	male	1	441	1	506	4	a18.bmp	p4.bmp
21	21	male	1	1416	1	516	4	a11.bmp	p4.bmp
21	21	male	1	765	1	444	6	b19.bmp	q7.bmp
21	21	male	1	618	0	642	4	a15.bmp	q8.bmp
21	21	male	1	619	1	723	4	a10.bmp	p1.bmp
21	21	male	1	640	1	458	7	b21.bmp	p1.bmp
21	21	male	1	806	1	736	4	a4.bmp	p4.bmp
21	21	male	1	627	1	909	5	a1.bmp	q6.bmp
21	21	male	1	608	1	840	4	a3.bmp	p1.bmp
21	21	male	1	911	1	1399	6	b4.bmp	p2.bmp
21	21	male	1	499	1	758	5	a6.bmp	q6.bmp
21	21	male	1	481	1	473	6	b10.bmp	p3.bmp
21	21	male	0	504	1	596	6	b16.bmp	p3.bmp
21	21	male	1	862	1	540	5	a20.bmp	q7.bmp
21	21	male	1	569	1	694	7	b17.bmp	q5.bmp
21	21	male	1	573	1	705	6	b1.bmp	q6.bmp
21	21	male	1	742	1	836	6	b13.bmp	q7.bmp
21	21	male	1	701	1	474	4	a21.bmp	p1.bmp
21	21	male	1	558	1	600	5	a5.bmp	p3.bmp
21	21	male	1	558	0	526	6	b5.bmp	p3.bmp
21	21	male	1	633	1	799	5	a12.bmp	p3.bmp
21	21	male	1	437	1	743	6	b20.bmp	p2.bmp
21	21	male	1	541	1	530	4	a7.bmp	q5.bmp
21	21	male	1	585	1	500	6	b3.bmp	q7.bmp
21	21	male	1	364	1	411	6	b14.bmp	p2.bmp
21	21	male	1	415	1	408	5	a8.bmp	q7.bmp
21	21	male	1	407	1	560	4	a17.bmp	p1.bmp
21	21	male	0	347	1	394	7	b2.bmp	q8.bmp
21	21	male	1	555	1	562	4	a2.bmp	q5.bmp
21	21	male	1	443	1	572	4	a14.bmp	q5.bmp
21	21	male	1	536	1	826	7	b15.bmp	p4.bmp
21	21	male	1	608	1	574	7	b18.bmp	q8.bmp
21	21	male	1	739	1	630	5	a19.bmp	q6.bmp
21	21	male	1	566	1	595	6	b9.bmp	p2.bmp
21	21	male	1	611	1	471	6	b6.bmp	q6.bmp
21	21	male	1	632	1	678	7	b7.bmp	q5.bmp
21	21	male	1	930	1	535	5	a16.bmp	q7.bmp
21	21	male	1	685	1	786	3	lx2.bmp	p1.bmp
21	21	male	1	649	0	652	3	lx6.bmp	p4.bmp
21	21	male	1	629	1	707	3	lx10.bmp	q8.bmp
21	21	male	1	691	1	715	6	b13.bmp	q6.bmp
21	21	male	1	485	1	718	5	a19.bmp	q7.bmp
21	21	male	1	574	1	871	5	a20.bmp	q6.bmp
21	21	male	1	500	1	658	7	b12.bmp	q5.bmp
21	21	male	1	557	1	374	5	a16.bmp	q6.bmp
21	21	male	1	682	1	777	6	b14.bmp	p3.bmp
21	21	male	1	634	1	492	7	b21.bmp	p4.bmp
21	21	male	1	623	1	636	6	b9.bmp	p3.bmp
21	21	male	1	1046	1	650	5	a1.bmp	q7.bmp
21	21	male	1	749	1	671	4	a21.bmp	p4.bmp
21	21	male	1	570	1	476	7	b17.bmp	q8.bmp
21	21	male	1	1086	1	605	4	a7.bmp	q8.bmp
21	21	male	1	556	1	483	7	b7.bmp	q8.bmp
21	21	male	1	729	1	605	6	b1.bmp	q7.bmp
21	21	male	1	466	1	347	4	a2.bmp	q8.bmp
21	21	male	1	353	1	458	6	b8.bmp	q6.bmp
21	21	male	1	673	1	604	4	a3.bmp	p4.bmp
21	21	male	1	605	1	478	4	a10.bmp	p4.bmp
21	21	male	1	643	1	1069	7	b15.bmp	p1.bmp
21	21	male	1	577	1	603	5	a6.bmp	q7.bmp
21	21	male	1	540	1	394	7	b18.bmp	q5.bmp
21	21	male	1	538	1	548	5	a5.bmp	p2.bmp
21	21	male	1	661	1	449	6	b11.bmp	q7.bmp
21	21	male	1	540	1	545	4	a18.bmp	p1.bmp
21	21	male	1	413	1	705	4	a17.bmp	p4.bmp
21	21	male	1	653	1	524	7	b2.bmp	q5.bmp
21	21	male	1	515	1	510	4	a4.bmp	p1.bmp
21	21	male	1	577	1	634	6	b4.bmp	p3.bmp
21	21	male	0	450	1	627	5	a8.bmp	q6.bmp
21	21	male	1	480	1	562	4	a11.bmp	p1.bmp
21	21	male	1	680	1	931	6	b19.bmp	q6.bmp
21	21	male	1	1038	0	815	6	b16.bmp	p2.bmp
21	21	male	1	624	1	996	6	b5.bmp	p2.bmp
21	21	male	1	547	1	710	6	b6.bmp	q7.bmp
21	21	male	1	505	1	904	6	b3.bmp	q6.bmp
21	21	male	1	575	1	579	4	a14.bmp	q8.bmp
21	21	male	1	392	1	593	5	a12.bmp	p2.bmp
21	21	male	1	430	0	507	6	b20.bmp	p3.bmp
21	21	male	1	707	1	707	5	a13.bmp	q7.bmp
21	21	male	1	1475	1	742	6	b10.bmp	p2.bmp
21	21	male	1	1340	1	772	5	a9.bmp	p3.bmp
21	21	male	1	645	1	591	4	a15.bmp	q5.bmp
21	21	male	1	504	1	859	3	lx3.bmp	p3.bmp
21	21	male	1	571	1	411	3	lx1.bmp	p1.bmp
21	21	male	1	453	1	663	3	lx11.bmp	q7.bmp
21	21	male	1	572	1	886	5	a10.bmp	q7.bmp
21	21	male	1	712	1	609	6	b2.bmp	p2.bmp
21	21	male	1	772	1	838	5	a3.bmp	q7.bmp
21	21	male	1	646	1	712	6	b15.bmp	q6.bmp
21	21	male	1	663	1	726	7	b10.bmp	q5.bmp
21	21	male	1	656	1	661	5	a17.bmp	q7.bmp
21	21	male	1	530	1	811	7	b20.bmp	q8.bmp
21	21	male	1	543	1	696	4	a12.bmp	q5.bmp
21	21	male	1	589	1	687	4	a20.bmp	p1.bmp
21	21	male	1	576	1	1415	5	a4.bmp	q6.bmp
21	21	male	0	373	1	760	7	b4.bmp	q8.bmp
21	21	male	0	327	1	388	5	a21.bmp	q7.bmp
21	21	male	0	239	0	331	6	b21.bmp	q7.bmp
21	21	male	1	409	0	352	4	a13.bmp	p4.bmp
21	21	male	1	468	1	522	5	a14.bmp	p3.bmp
21	21	male	1	687	1	650	6	b12.bmp	p2.bmp
21	21	male	1	801	1	443	4	a6.bmp	p4.bmp
21	21	male	1	1088	1	703	4	a1.bmp	p4.bmp
21	21	male	1	641	1	631	6	b17.bmp	p3.bmp
21	21	male	1	698	1	413	7	b19.bmp	p1.bmp
21	21	male	1	661	1	430	6	b18.bmp	p2.bmp
21	21	male	1	576	1	473	5	a7.bmp	p3.bmp
21	21	male	1	1155	1	638	7	b13.bmp	p1.bmp
21	21	male	1	650	1	532	7	b1.bmp	p4.bmp
21	21	male	1	685	1	696	7	b5.bmp	q5.bmp
21	21	male	1	480	1	833	7	b9.bmp	q8.bmp
21	21	male	1	509	1	615	7	b11.bmp	p4.bmp
21	21	male	1	676	1	726	7	b3.bmp	p1.bmp
21	21	male	0	1549	1	1194	5	a15.bmp	p2.bmp
21	21	male	1	514	1	528	4	a8.bmp	p1.bmp
21	21	male	1	632	1	626	7	b14.bmp	q8.bmp
21	21	male	1	528	1	729	4	a16.bmp	p1.bmp
21	21	male	1	786	1	556	7	b16.bmp	q5.bmp
21	21	male	1	2318	1	709	5	a18.bmp	q6.bmp
21	21	male	1	62277	1	818	4	a9.bmp	q8.bmp
21	21	male	1	543	1	976	5	a11.bmp	q6.bmp
21	21	male	1	604	1	539	7	b6.bmp	p4.bmp
21	21	male	1	586	1	591	5	a2.bmp	p3.bmp
21	21	male	1	855	1	607	4	a19.bmp	p4.bmp
21	21	male	1	651	1	703	6	b7.bmp	p3.bmp
21	21	male	1	678	1	625	7	b8.bmp	p1.bmp
21	21	male	1	623	1	706	4	a5.bmp	q5.bmp
