# Supplementary material for: What Directions Do We Look at Power from? Up-Down, Left-Right, and Front-Back
Source: PLoS One. 2015 Jul 10;10(7):e0132756. doi: 10.1371/journal.pone.0132756 (PMC4498758; doi:10.1371/journal.pone.0132756)
Supplement: S3 File — (ZIP) [file pone.0132756.s003.zip › S3-The Raw Data of Experiment 3/Subject22.xls]

## Sheet: Sheet1
Subject	Age	Sex	Expprime.ACC	Expprime.RT	Expprobe.ACC	Expprobe.RT	stimtype	stimulus1	stimulus2
22	20	male	1	881	null	null	1	lx8.bmp	null
22	20	male	1	1103	null	null	1	lx9.bmp	null
22	20	male	1	896	null	null	1	lx14.bmp	null
22	20	male	1	670	null	null	1	lx7.bmp	null
22	20	male	1	1040	null	null	1	lx16.bmp	null
22	20	male	1	854	null	null	1	lx12.bmp	null
22	20	male	1	732	null	null	1	lx3.bmp	null
22	20	male	1	658	null	null	1	lx4.bmp	null
22	20	male	1	786	null	null	1	lx11.bmp	null
22	20	male	1	571	null	null	1	lx1.bmp	null
22	20	male	1	515	null	null	1	lx5.bmp	null
22	20	male	1	616	null	null	1	lx13.bmp	null
22	20	male	1	561	null	null	1	lx15.bmp	null
22	20	male	1	549	null	null	1	lx2.bmp	null
22	20	male	1	613	null	null	1	lx10.bmp	null
22	20	male	1	561	null	null	1	lx6.bmp	null
22	20	male	1	623	1	1189	2	lx7.bmp	q7.bmp
22	20	male	1	791	1	1354	2	lx14.bmp	q6.bmp
22	20	male	1	822	1	509	2	lx2.bmp	p2.bmp
22	20	male	1	715	0	760	2	lx1.bmp	p1.bmp
22	20	male	1	918	1	615	2	lx10.bmp	p2.bmp
22	20	male	1	620	1	725	2	lx15.bmp	q7.bmp
22	20	male	1	1206	1	671	2	lx11.bmp	p3.bmp
22	20	male	1	488	1	547	2	lx9.bmp	p1.bmp
22	20	male	1	485	1	571	2	lx13.bmp	q5.bmp
22	20	male	0	439	1	1048	2	lx6.bmp	q6.bmp
22	20	male	1	571	1	1319	2	lx12.bmp	p4.bmp
22	20	male	1	648	1	1072	2	lx16.bmp	q8.bmp
22	20	male	1	556	1	1021	2	lx4.bmp	p4.bmp
22	20	male	1	686	1	770	2	lx3.bmp	p3.bmp
22	20	male	1	533	1	789	2	lx8.bmp	q8.bmp
22	20	male	1	607	1	674	2	lx5.bmp	q5.bmp
22	20	male	1	1684	1	720	3	lx9.bmp	q5.bmp
22	20	male	1	1233	0	1081	3	lx7.bmp	p4.bmp
22	20	male	1	512	1	549	3	lx3.bmp	p1.bmp
22	20	male	1	813	1	653	5	a10.bmp	q6.bmp
22	20	male	1	548	1	580	4	a9.bmp	q5.bmp
22	20	male	1	765	1	602	5	a7.bmp	p2.bmp
22	20	male	1	997	1	469	4	a8.bmp	p4.bmp
22	20	male	1	491	0	1041	6	b21.bmp	q6.bmp
22	20	male	1	546	1	459	4	a16.bmp	p4.bmp
22	20	male	1	544	1	666	7	b9.bmp	q5.bmp
22	20	male	1	503	1	608	4	a20.bmp	p4.bmp
22	20	male	1	516	1	702	5	a4.bmp	q7.bmp
22	20	male	0	883	1	640	5	a11.bmp	q7.bmp
22	20	male	1	663	1	695	7	b8.bmp	p4.bmp
22	20	male	1	541	1	460	6	b2.bmp	p3.bmp
22	20	male	1	489	1	498	7	b4.bmp	q5.bmp
22	20	male	1	806	1	561	6	b18.bmp	p3.bmp
22	20	male	1	887	1	505	6	b7.bmp	p2.bmp
22	20	male	1	540	1	476	4	a6.bmp	p1.bmp
22	20	male	1	552	1	399	7	b6.bmp	p1.bmp
22	20	male	1	526	1	672	7	b16.bmp	q8.bmp
22	20	male	1	513	0	442	7	b20.bmp	q5.bmp
22	20	male	1	471	1	541	7	b10.bmp	q8.bmp
22	20	male	1	483	1	554	6	b17.bmp	p2.bmp
22	20	male	1	587	1	726	5	a15.bmp	p3.bmp
22	20	male	1	666	1	693	5	a17.bmp	q6.bmp
22	20	male	1	1686	1	575	4	a5.bmp	q8.bmp
22	20	male	1	550	1	549	6	b12.bmp	p3.bmp
22	20	male	1	467	1	620	7	b3.bmp	p4.bmp
22	20	male	1	490	1	581	6	b15.bmp	q7.bmp
22	20	male	1	486	1	445	7	b13.bmp	p4.bmp
22	20	male	1	524	1	441	7	b11.bmp	p1.bmp
22	20	male	1	441	1	540	7	b5.bmp	q8.bmp
22	20	male	1	617	1	424	4	a19.bmp	p1.bmp
22	20	male	1	501	1	502	5	a2.bmp	p2.bmp
22	20	male	1	531	1	494	4	a12.bmp	q8.bmp
22	20	male	1	661	1	526	7	b14.bmp	q5.bmp
22	20	male	1	433	1	648	7	b1.bmp	p1.bmp
22	20	male	1	493	1	523	7	b19.bmp	p4.bmp
22	20	male	1	1010	1	673	5	a3.bmp	q6.bmp
22	20	male	1	1151	1	622	5	a14.bmp	p2.bmp
22	20	male	1	515	1	553	5	a21.bmp	q6.bmp
22	20	male	1	767	1	604	4	a13.bmp	p1.bmp
22	20	male	1	710	1	651	5	a18.bmp	q7.bmp
22	20	male	1	575	1	500	4	a1.bmp	p1.bmp
22	20	male	1	409	1	555	3	lx1.bmp	q8.bmp
22	20	male	1	662	1	396	3	lx15.bmp	p4.bmp
22	20	male	1	542	1	560	3	lx10.bmp	q5.bmp
22	20	male	1	498	1	534	6	b6.bmp	q6.bmp
22	20	male	1	516	1	414	7	b18.bmp	q8.bmp
22	20	male	1	571	1	528	4	a7.bmp	q5.bmp
22	20	male	1	596	1	682	4	a21.bmp	p1.bmp
22	20	male	1	423	1	530	7	b21.bmp	p1.bmp
22	20	male	0	549	1	490	4	a11.bmp	p4.bmp
22	20	male	1	634	1	624	6	b19.bmp	q7.bmp
22	20	male	1	429	1	830	5	a6.bmp	q6.bmp
22	20	male	1	461	1	409	4	a4.bmp	p4.bmp
22	20	male	1	811	1	761	4	a2.bmp	q5.bmp
22	20	male	1	486	1	716	7	b7.bmp	q5.bmp
22	20	male	1	526	1	489	6	b16.bmp	p3.bmp
22	20	male	1	525	1	696	5	a13.bmp	q6.bmp
22	20	male	1	489	1	476	6	b14.bmp	p2.bmp
22	20	male	1	463	1	758	6	b11.bmp	q6.bmp
22	20	male	1	661	1	616	4	a17.bmp	p1.bmp
22	20	male	1	617	1	559	4	a15.bmp	q8.bmp
22	20	male	0	418	1	525	6	b5.bmp	p3.bmp
22	20	male	1	490	1	531	7	b12.bmp	q8.bmp
22	20	male	0	521	1	812	4	a3.bmp	p1.bmp
22	20	male	1	798	1	584	6	b10.bmp	p3.bmp
22	20	male	1	478	1	672	6	b13.bmp	q7.bmp
22	20	male	1	547	1	475	5	a9.bmp	p2.bmp
22	20	male	1	468	1	426	4	a10.bmp	p1.bmp
22	20	male	1	645	1	663	6	b9.bmp	p2.bmp
22	20	male	1	535	1	664	4	a14.bmp	q5.bmp
22	20	male	1	653	1	491	5	a5.bmp	p3.bmp
22	20	male	1	610	1	430	4	a18.bmp	p4.bmp
22	20	male	1	1275	1	541	5	a19.bmp	q6.bmp
22	20	male	1	571	1	538	7	b2.bmp	q8.bmp
22	20	male	1	707	1	608	6	b3.bmp	q7.bmp
22	20	male	1	1512	1	559	7	b17.bmp	q5.bmp
22	20	male	1	533	1	598	5	a1.bmp	q6.bmp
22	20	male	1	564	1	763	7	b15.bmp	p4.bmp
22	20	male	1	585	1	485	5	a12.bmp	p3.bmp
22	20	male	1	537	1	429	5	a20.bmp	q7.bmp
22	20	male	1	525	1	442	5	a16.bmp	q7.bmp
22	20	male	1	656	1	418	6	b20.bmp	p2.bmp
22	20	male	1	546	1	829	6	b8.bmp	q7.bmp
22	20	male	1	566	1	684	6	b1.bmp	q6.bmp
22	20	male	1	1014	1	493	6	b4.bmp	p2.bmp
22	20	male	1	585	1	639	5	a8.bmp	q7.bmp
22	20	male	1	1581	1	821	3	lx2.bmp	p1.bmp
22	20	male	1	620	1	572	3	lx10.bmp	q8.bmp
22	20	male	1	599	1	427	3	lx6.bmp	p4.bmp
22	20	male	1	455	1	394	6	b10.bmp	p2.bmp
22	20	male	1	459	1	447	4	a11.bmp	p1.bmp
22	20	male	1	429	1	532	7	b2.bmp	q5.bmp
22	20	male	1	397	1	415	5	a12.bmp	p2.bmp
22	20	male	1	516	1	548	6	b6.bmp	q7.bmp
22	20	male	1	424	1	603	5	a19.bmp	q7.bmp
22	20	male	1	503	1	481	5	a9.bmp	p3.bmp
22	20	male	1	586	1	482	5	a20.bmp	q6.bmp
22	20	male	1	508	1	591	5	a1.bmp	q7.bmp
22	20	male	1	614	1	511	4	a3.bmp	p4.bmp
22	20	male	1	586	1	426	7	b15.bmp	p1.bmp
22	20	male	1	475	1	482	4	a18.bmp	p1.bmp
22	20	male	1	587	1	442	4	a4.bmp	p1.bmp
22	20	male	1	518	1	488	7	b18.bmp	q5.bmp
22	20	male	1	841	1	586	4	a7.bmp	q8.bmp
22	20	male	1	466	1	396	4	a15.bmp	q5.bmp
22	20	male	1	462	1	513	7	b7.bmp	q8.bmp
22	20	male	1	514	1	476	4	a17.bmp	p4.bmp
22	20	male	1	490	1	482	5	a16.bmp	q6.bmp
22	20	male	1	607	1	522	6	b4.bmp	p3.bmp
22	20	male	1	732	1	455	7	b12.bmp	q5.bmp
22	20	male	1	513	1	871	7	b17.bmp	q8.bmp
22	20	male	1	512	1	626	6	b5.bmp	p2.bmp
22	20	male	1	572	1	479	6	b19.bmp	q6.bmp
22	20	male	1	456	1	607	6	b14.bmp	p3.bmp
22	20	male	1	516	1	752	5	a13.bmp	q7.bmp
22	20	male	1	493	1	520	6	b20.bmp	p3.bmp
22	20	male	1	478	1	450	6	b1.bmp	q7.bmp
22	20	male	1	534	1	753	7	b21.bmp	p4.bmp
22	20	male	1	444	1	531	4	a2.bmp	q8.bmp
22	20	male	0	603	1	401	4	a10.bmp	p4.bmp
22	20	male	1	546	1	526	6	b8.bmp	q6.bmp
22	20	male	1	525	1	565	6	b11.bmp	q7.bmp
22	20	male	1	523	1	517	6	b16.bmp	p2.bmp
22	20	male	1	413	1	548	4	a14.bmp	q8.bmp
22	20	male	1	585	1	485	6	b13.bmp	q6.bmp
22	20	male	1	549	1	391	6	b3.bmp	q6.bmp
22	20	male	1	400	1	476	4	a21.bmp	p4.bmp
22	20	male	1	534	1	407	5	a6.bmp	q7.bmp
22	20	male	1	562	1	347	5	a5.bmp	p2.bmp
22	20	male	1	403	1	333	5	a8.bmp	q6.bmp
22	20	male	1	494	1	529	6	b9.bmp	p3.bmp
22	20	male	1	440	1	436	3	lx3.bmp	p3.bmp
22	20	male	0	358	1	465	3	lx11.bmp	q7.bmp
22	20	male	1	471	1	462	3	lx1.bmp	p1.bmp
22	20	male	0	420	1	351	4	a20.bmp	p1.bmp
22	20	male	1	761	1	457	5	a3.bmp	q7.bmp
22	20	male	1	502	1	495	5	a11.bmp	q6.bmp
22	20	male	1	484	1	550	4	a19.bmp	p4.bmp
22	20	male	1	447	1	525	5	a10.bmp	q7.bmp
22	20	male	1	686	1	544	4	a9.bmp	q8.bmp
22	20	male	1	608	1	613	6	b15.bmp	q6.bmp
22	20	male	1	660	1	516	5	a7.bmp	p3.bmp
22	20	male	1	490	1	459	4	a1.bmp	p4.bmp
22	20	male	1	1034	1	354	7	b6.bmp	p4.bmp
22	20	male	1	456	1	607	7	b16.bmp	q5.bmp
22	20	male	1	551	1	512	4	a13.bmp	p4.bmp
22	20	male	1	545	1	626	6	b21.bmp	q7.bmp
22	20	male	1	501	1	498	4	a12.bmp	q5.bmp
22	20	male	1	410	0	399	5	a2.bmp	p3.bmp
22	20	male	1	552	1	562	7	b14.bmp	q8.bmp
22	20	male	1	451	1	484	5	a14.bmp	p3.bmp
22	20	male	1	1042	1	374	6	b17.bmp	p3.bmp
22	20	male	1	519	1	464	4	a5.bmp	q5.bmp
22	20	male	1	600	1	383	7	b11.bmp	p4.bmp
22	20	male	1	511	1	486	4	a6.bmp	p4.bmp
22	20	male	1	474	1	491	5	a21.bmp	q7.bmp
22	20	male	1	683	1	369	6	b12.bmp	p2.bmp
22	20	male	1	617	1	521	6	b7.bmp	p3.bmp
22	20	male	1	536	1	533	7	b9.bmp	q8.bmp
22	20	male	1	592	1	547	7	b19.bmp	p1.bmp
22	20	male	1	415	1	453	4	a8.bmp	p1.bmp
22	20	male	1	514	1	579	7	b20.bmp	q8.bmp
22	20	male	1	507	1	445	6	b2.bmp	p2.bmp
22	20	male	1	523	1	463	5	a17.bmp	q7.bmp
22	20	male	1	542	1	344	7	b13.bmp	p1.bmp
22	20	male	1	555	1	673	5	a18.bmp	q6.bmp
22	20	male	1	469	1	360	7	b1.bmp	p4.bmp
22	20	male	1	503	1	424	7	b8.bmp	p1.bmp
22	20	male	1	556	1	611	5	a4.bmp	q6.bmp
22	20	male	1	591	1	590	7	b10.bmp	q5.bmp
22	20	male	1	489	1	534	4	a16.bmp	p1.bmp
22	20	male	1	504	1	474	6	b18.bmp	p2.bmp
22	20	male	1	459	1	488	7	b4.bmp	q8.bmp
22	20	male	1	471	1	597	7	b3.bmp	p1.bmp
22	20	male	1	495	1	536	7	b5.bmp	q5.bmp
22	20	male	1	465	1	413	5	a15.bmp	p2.bmp
