# Supplementary material for: What Directions Do We Look at Power from? Up-Down, Left-Right, and Front-Back
Source: PLoS One. 2015 Jul 10;10(7):e0132756. doi: 10.1371/journal.pone.0132756 (PMC4498758; doi:10.1371/journal.pone.0132756)
Supplement: S3 File — (ZIP) [file pone.0132756.s003.zip › S3-The Raw Data of Experiment 3/Subject23.xls]

## Sheet: Sheet1
Subject	Age	Sex	Expprime.ACC	Expprime.RT	Expprobe.ACC	Expprobe.RT	stimtype	stimulus1	stimulus2
23	23	male	1	1049	null	null	1	lx7.bmp	null
23	23	male	1	1502	null	null	1	lx5.bmp	null
23	23	male	1	2263	null	null	1	lx6.bmp	null
23	23	male	1	1454	null	null	1	lx14.bmp	null
23	23	male	0	1110	null	null	1	lx9.bmp	null
23	23	male	1	2272	null	null	1	lx13.bmp	null
23	23	male	1	812	null	null	1	lx8.bmp	null
23	23	male	1	997	null	null	1	lx4.bmp	null
23	23	male	1	922	null	null	1	lx16.bmp	null
23	23	male	1	910	null	null	1	lx11.bmp	null
23	23	male	1	936	null	null	1	lx15.bmp	null
23	23	male	1	836	null	null	1	lx2.bmp	null
23	23	male	1	835	null	null	1	lx12.bmp	null
23	23	male	1	1891	null	null	1	lx1.bmp	null
23	23	male	1	1030	null	null	1	lx3.bmp	null
23	23	male	1	971	null	null	1	lx10.bmp	null
23	23	male	1	1089	1	1229	2	lx16.bmp	q8.bmp
23	23	male	1	958	0	1247	2	lx4.bmp	p4.bmp
23	23	male	1	1833	1	720	2	lx12.bmp	p4.bmp
23	23	male	1	775	1	1192	2	lx1.bmp	p1.bmp
23	23	male	1	928	1	744	2	lx15.bmp	q7.bmp
23	23	male	1	750	1	972	2	lx7.bmp	q7.bmp
23	23	male	1	758	1	837	2	lx5.bmp	q5.bmp
23	23	male	1	753	1	1271	2	lx8.bmp	q8.bmp
23	23	male	1	1100	1	1098	2	lx11.bmp	p3.bmp
23	23	male	1	604	1	1884	2	lx6.bmp	q6.bmp
23	23	male	1	1041	1	1369	2	lx2.bmp	p2.bmp
23	23	male	1	715	1	889	2	lx3.bmp	p3.bmp
23	23	male	1	867	1	1049	2	lx14.bmp	q6.bmp
23	23	male	1	935	1	848	2	lx10.bmp	p2.bmp
23	23	male	1	831	1	910	2	lx13.bmp	q5.bmp
23	23	male	1	1069	1	999	2	lx9.bmp	p1.bmp
23	23	male	1	895	1	937	3	lx7.bmp	p4.bmp
23	23	male	1	775	1	726	3	lx9.bmp	q5.bmp
23	23	male	1	684	1	748	3	lx3.bmp	p1.bmp
23	23	male	1	1156	1	711	7	b8.bmp	p4.bmp
23	23	male	1	1001	1	702	5	a4.bmp	q7.bmp
23	23	male	1	1092	0	651	4	a1.bmp	p1.bmp
23	23	male	1	910	1	1287	5	a17.bmp	q6.bmp
23	23	male	1	654	1	952	4	a19.bmp	p1.bmp
23	23	male	1	755	1	922	7	b13.bmp	p4.bmp
23	23	male	1	663	1	553	4	a16.bmp	p4.bmp
23	23	male	1	925	1	717	7	b11.bmp	p1.bmp
23	23	male	1	975	1	841	7	b9.bmp	q5.bmp
23	23	male	1	770	1	628	7	b4.bmp	q5.bmp
23	23	male	1	748	1	901	7	b19.bmp	p4.bmp
23	23	male	1	696	1	1674	7	b10.bmp	q8.bmp
23	23	male	1	854	1	1191	5	a3.bmp	q6.bmp
23	23	male	1	931	1	563	5	a21.bmp	q6.bmp
23	23	male	1	711	1	569	4	a13.bmp	p1.bmp
23	23	male	1	811	1	639	7	b6.bmp	p1.bmp
23	23	male	1	640	1	942	5	a7.bmp	p2.bmp
23	23	male	1	666	1	894	7	b5.bmp	q8.bmp
23	23	male	1	745	1	567	7	b1.bmp	p1.bmp
23	23	male	1	698	1	684	5	a2.bmp	p2.bmp
23	23	male	1	693	1	811	6	b21.bmp	q6.bmp
23	23	male	1	683	1	650	4	a8.bmp	p4.bmp
23	23	male	1	847	1	851	6	b18.bmp	p3.bmp
23	23	male	1	721	1	646	5	a18.bmp	q7.bmp
23	23	male	1	918	1	595	4	a9.bmp	q5.bmp
23	23	male	1	924	1	628	6	b7.bmp	p2.bmp
23	23	male	1	917	1	806	7	b14.bmp	q5.bmp
23	23	male	1	689	1	839	7	b16.bmp	q8.bmp
23	23	male	1	676	1	550	6	b2.bmp	p3.bmp
23	23	male	1	794	1	737	5	a14.bmp	p2.bmp
23	23	male	1	691	1	659	4	a5.bmp	q8.bmp
23	23	male	1	634	1	573	4	a6.bmp	p1.bmp
23	23	male	1	716	1	522	6	b15.bmp	q7.bmp
23	23	male	1	747	1	665	7	b3.bmp	p4.bmp
23	23	male	1	707	1	619	7	b20.bmp	q5.bmp
23	23	male	1	598	0	569	5	a11.bmp	q7.bmp
23	23	male	1	650	1	539	5	a15.bmp	p3.bmp
23	23	male	1	631	1	838	5	a10.bmp	q6.bmp
23	23	male	1	718	1	1756	4	a12.bmp	q8.bmp
23	23	male	1	1387	1	828	6	b17.bmp	p2.bmp
23	23	male	1	646	1	682	4	a20.bmp	p4.bmp
23	23	male	1	1169	1	654	6	b12.bmp	p3.bmp
23	23	male	1	1068	1	661	3	lx10.bmp	q5.bmp
23	23	male	1	672	1	701	3	lx1.bmp	q8.bmp
23	23	male	1	1327	1	706	3	lx15.bmp	p4.bmp
23	23	male	1	715	1	777	6	b14.bmp	p2.bmp
23	23	male	1	718	1	620	5	a8.bmp	q7.bmp
23	23	male	1	974	1	676	4	a10.bmp	p1.bmp
23	23	male	0	622	1	1946	7	b12.bmp	q8.bmp
23	23	male	1	850	1	961	6	b9.bmp	p2.bmp
23	23	male	1	1407	1	786	6	b5.bmp	p3.bmp
23	23	male	1	933	1	562	5	a13.bmp	q6.bmp
23	23	male	1	904	1	699	5	a9.bmp	p2.bmp
23	23	male	1	718	1	568	4	a14.bmp	q5.bmp
23	23	male	1	731	1	746	4	a18.bmp	p4.bmp
23	23	male	1	925	1	554	6	b13.bmp	q7.bmp
23	23	male	1	1286	1	662	5	a12.bmp	p3.bmp
23	23	male	1	925	1	713	6	b3.bmp	q7.bmp
23	23	male	1	708	1	637	4	a7.bmp	q5.bmp
23	23	male	1	1281	1	656	5	a20.bmp	q7.bmp
23	23	male	1	817	1	589	4	a21.bmp	p1.bmp
23	23	male	1	712	1	660	7	b18.bmp	q8.bmp
23	23	male	1	780	1	509	4	a2.bmp	q5.bmp
23	23	male	1	700	1	537	6	b6.bmp	q6.bmp
23	23	male	1	1070	1	612	7	b2.bmp	q8.bmp
23	23	male	1	1036	1	614	6	b4.bmp	p2.bmp
23	23	male	1	1104	1	677	4	a17.bmp	p1.bmp
23	23	male	1	1003	1	588	7	b21.bmp	p1.bmp
23	23	male	1	795	1	583	7	b17.bmp	q5.bmp
23	23	male	1	999	1	525	6	b8.bmp	q7.bmp
23	23	male	1	679	1	557	6	b20.bmp	p2.bmp
23	23	male	1	731	1	577	7	b15.bmp	p4.bmp
23	23	male	1	1075	1	615	6	b11.bmp	q6.bmp
23	23	male	1	834	1	531	5	a1.bmp	q6.bmp
23	23	male	1	742	1	501	5	a6.bmp	q6.bmp
23	23	male	1	1063	1	527	4	a3.bmp	p1.bmp
23	23	male	1	845	1	534	7	b7.bmp	q5.bmp
23	23	male	1	1477	1	479	6	b19.bmp	q7.bmp
23	23	male	1	675	1	504	6	b10.bmp	p3.bmp
23	23	male	1	660	1	649	4	a11.bmp	p4.bmp
23	23	male	1	596	1	559	4	a15.bmp	q8.bmp
23	23	male	1	651	1	648	5	a19.bmp	q6.bmp
23	23	male	1	958	1	576	4	a4.bmp	p4.bmp
23	23	male	1	902	1	675	5	a16.bmp	q7.bmp
23	23	male	1	648	1	834	6	b16.bmp	p3.bmp
23	23	male	1	937	1	602	6	b1.bmp	q6.bmp
23	23	male	1	627	1	636	5	a5.bmp	p3.bmp
23	23	male	1	1565	1	702	3	lx10.bmp	q8.bmp
23	23	male	1	832	1	675	3	lx6.bmp	p4.bmp
23	23	male	1	679	1	730	3	lx2.bmp	p1.bmp
23	23	male	1	795	1	535	6	b19.bmp	q6.bmp
23	23	male	1	1455	1	563	6	b6.bmp	q7.bmp
23	23	male	1	1430	1	629	5	a9.bmp	p3.bmp
23	23	male	1	965	1	609	6	b4.bmp	p3.bmp
23	23	male	1	710	1	489	4	a11.bmp	p1.bmp
23	23	male	1	612	1	734	4	a17.bmp	p4.bmp
23	23	male	1	814	1	600	6	b14.bmp	p3.bmp
23	23	male	1	784	1	625	7	b17.bmp	q8.bmp
23	23	male	1	766	1	512	6	b20.bmp	p3.bmp
23	23	male	1	705	1	488	4	a14.bmp	q8.bmp
23	23	male	1	722	1	621	7	b18.bmp	q5.bmp
23	23	male	1	1216	1	587	5	a19.bmp	q7.bmp
23	23	male	1	652	1	436	4	a18.bmp	p1.bmp
23	23	male	1	566	1	535	5	a12.bmp	p2.bmp
23	23	male	1	726	1	461	6	b13.bmp	q6.bmp
23	23	male	1	671	1	457	6	b1.bmp	q7.bmp
23	23	male	1	1023	1	542	6	b16.bmp	p2.bmp
23	23	male	1	647	1	453	6	b5.bmp	p2.bmp
23	23	male	1	592	1	483	6	b11.bmp	q7.bmp
23	23	male	1	922	1	505	7	b12.bmp	q5.bmp
23	23	male	1	852	1	583	5	a8.bmp	q6.bmp
23	23	male	1	862	1	521	6	b3.bmp	q6.bmp
23	23	male	1	852	1	643	4	a3.bmp	p4.bmp
23	23	male	1	564	1	661	4	a15.bmp	q5.bmp
23	23	male	1	717	1	451	7	b7.bmp	q8.bmp
23	23	male	1	693	1	440	4	a2.bmp	q8.bmp
23	23	male	1	638	1	493	6	b9.bmp	p3.bmp
23	23	male	1	760	1	586	6	b8.bmp	q6.bmp
23	23	male	1	1199	1	520	4	a10.bmp	p4.bmp
23	23	male	1	784	1	604	6	b10.bmp	p2.bmp
23	23	male	1	723	1	481	5	a13.bmp	q7.bmp
23	23	male	1	609	1	462	4	a4.bmp	p1.bmp
23	23	male	1	902	1	557	5	a6.bmp	q7.bmp
23	23	male	1	1048	1	573	7	b21.bmp	p4.bmp
23	23	male	1	570	1	429	5	a1.bmp	q7.bmp
23	23	male	1	660	1	555	5	a20.bmp	q6.bmp
23	23	male	1	620	1	537	4	a7.bmp	q8.bmp
23	23	male	1	565	1	588	4	a21.bmp	p4.bmp
23	23	male	1	654	1	584	5	a5.bmp	p2.bmp
23	23	male	1	706	1	508	7	b15.bmp	p1.bmp
23	23	male	1	599	1	477	5	a16.bmp	q6.bmp
23	23	male	1	951	1	540	7	b2.bmp	q5.bmp
23	23	male	1	782	1	574	3	lx11.bmp	q7.bmp
23	23	male	1	868	1	493	3	lx1.bmp	p1.bmp
23	23	male	1	592	1	513	3	lx3.bmp	p3.bmp
23	23	male	1	647	1	781	4	a13.bmp	p4.bmp
23	23	male	1	1168	1	562	4	a16.bmp	p1.bmp
23	23	male	1	522	1	599	4	a12.bmp	q5.bmp
23	23	male	1	808	1	638	5	a11.bmp	q6.bmp
23	23	male	1	707	1	454	7	b16.bmp	q5.bmp
23	23	male	1	682	1	494	5	a10.bmp	q7.bmp
23	23	male	1	1044	1	578	4	a1.bmp	p4.bmp
23	23	male	1	966	1	657	7	b19.bmp	p1.bmp
23	23	male	1	641	1	522	5	a3.bmp	q7.bmp
23	23	male	1	1372	1	620	7	b3.bmp	p1.bmp
23	23	male	1	665	1	494	7	b9.bmp	q8.bmp
23	23	male	1	722	1	524	7	b13.bmp	p1.bmp
23	23	male	1	771	1	519	6	b17.bmp	p3.bmp
23	23	male	1	636	1	580	4	a5.bmp	q5.bmp
23	23	male	1	540	1	624	5	a15.bmp	p2.bmp
23	23	male	1	558	1	527	5	a17.bmp	q7.bmp
23	23	male	1	682	1	547	7	b5.bmp	q5.bmp
23	23	male	1	844	1	742	7	b6.bmp	p4.bmp
23	23	male	1	917	1	695	4	a19.bmp	p4.bmp
23	23	male	1	695	1	575	5	a18.bmp	q6.bmp
23	23	male	1	1250	1	478	5	a2.bmp	p3.bmp
23	23	male	1	833	1	551	7	b8.bmp	p1.bmp
23	23	male	1	934	1	602	7	b4.bmp	q8.bmp
23	23	male	1	614	1	493	4	a20.bmp	p1.bmp
23	23	male	1	927	1	568	4	a9.bmp	q8.bmp
23	23	male	1	1173	1	511	6	b12.bmp	p2.bmp
23	23	male	1	607	1	494	5	a7.bmp	p3.bmp
23	23	male	1	710	1	454	4	a8.bmp	p1.bmp
23	23	male	1	748	1	423	6	b18.bmp	p2.bmp
23	23	male	1	664	1	644	5	a21.bmp	q7.bmp
23	23	male	1	734	1	899	5	a14.bmp	p3.bmp
23	23	male	1	893	1	644	6	b21.bmp	q7.bmp
23	23	male	1	750	1	541	7	b20.bmp	q8.bmp
23	23	male	1	1075	1	494	6	b15.bmp	q6.bmp
23	23	male	1	1121	1	682	4	a6.bmp	p4.bmp
23	23	male	1	703	1	476	7	b10.bmp	q5.bmp
23	23	male	1	639	1	508	7	b14.bmp	q8.bmp
23	23	male	1	587	1	514	5	a4.bmp	q6.bmp
23	23	male	1	692	1	511	6	b7.bmp	p3.bmp
23	23	male	1	485	1	569	7	b1.bmp	p4.bmp
23	23	male	1	473	1	556	7	b11.bmp	p4.bmp
23	23	male	1	663	1	433	6	b2.bmp	p2.bmp
