# Supplementary material for: What Directions Do We Look at Power from? Up-Down, Left-Right, and Front-Back
Source: PLoS One. 2015 Jul 10;10(7):e0132756. doi: 10.1371/journal.pone.0132756 (PMC4498758; doi:10.1371/journal.pone.0132756)
Supplement: S3 File — (ZIP) [file pone.0132756.s003.zip › S3-The Raw Data of Experiment 3/Subject3.xls]

## Sheet: Sheet1
Subject	Age	Sex	Expprime.ACC	Expprime.RT	Expprobe.ACC	Expprobe.RT	stimtype	stimulus1	stimulus2
3	20	female	0	9196	null	null	1	lx13.bmp	null
3	20	female	0	9485	null	null	1	lx11.bmp	null
3	20	female	1	1629	null	null	1	lx8.bmp	null
3	20	female	1	2593	null	null	1	lx6.bmp	null
3	20	female	1	1449	null	null	1	lx3.bmp	null
3	20	female	1	1188	null	null	1	lx7.bmp	null
3	20	female	1	1551	null	null	1	lx16.bmp	null
3	20	female	1	905	null	null	1	lx1.bmp	null
3	20	female	1	1742	null	null	1	lx4.bmp	null
3	20	female	1	1118	null	null	1	lx15.bmp	null
3	20	female	1	2577	null	null	1	lx2.bmp	null
3	20	female	1	4259	null	null	1	lx9.bmp	null
3	20	female	1	1135	null	null	1	lx12.bmp	null
3	20	female	1	4432	null	null	1	lx14.bmp	null
3	20	female	1	1417	null	null	1	lx5.bmp	null
3	20	female	1	2232	null	null	1	lx10.bmp	null
3	20	female	1	1773	1	1609	2	lx3.bmp	p3.bmp
3	20	female	1	808	1	1040	2	lx5.bmp	q5.bmp
3	20	female	1	1055	0	1454	2	lx6.bmp	q6.bmp
3	20	female	1	841	1	1191	2	lx7.bmp	q7.bmp
3	20	female	1	985	1	1428	2	lx2.bmp	p2.bmp
3	20	female	1	734	0	962	2	lx1.bmp	p1.bmp
3	20	female	1	757	1	1390	2	lx8.bmp	q8.bmp
3	20	female	1	1355	1	1295	2	lx12.bmp	p4.bmp
3	20	female	1	970	1	1474	2	lx4.bmp	p4.bmp
3	20	female	1	812	1	1091	2	lx10.bmp	p2.bmp
3	20	female	1	1597	1	1112	2	lx9.bmp	p1.bmp
3	20	female	1	777	1	687	2	lx14.bmp	q6.bmp
3	20	female	1	737	1	701	2	lx11.bmp	p3.bmp
3	20	female	1	893	1	1827	2	lx15.bmp	q7.bmp
3	20	female	1	1069	1	1238	2	lx16.bmp	q8.bmp
3	20	female	1	986	1	838	2	lx13.bmp	q5.bmp
3	20	female	1	1759	1	795	3	lx3.bmp	p1.bmp
3	20	female	1	762	0	589	3	lx9.bmp	q5.bmp
3	20	female	1	1179	1	776	3	lx7.bmp	p4.bmp
3	20	female	1	888	1	548	4	a16.bmp	p4.bmp
3	20	female	1	985	1	855	5	a2.bmp	p2.bmp
3	20	female	1	652	1	1744	6	b17.bmp	p2.bmp
3	20	female	1	908	1	743	7	b13.bmp	p4.bmp
3	20	female	1	2061	1	1056	5	a15.bmp	p3.bmp
3	20	female	1	1365	1	803	5	a21.bmp	q6.bmp
3	20	female	1	1155	1	2316	5	a7.bmp	p2.bmp
3	20	female	1	1104	1	911	7	b10.bmp	q8.bmp
3	20	female	1	1708	1	812	6	b2.bmp	p3.bmp
3	20	female	1	900	1	576	4	a20.bmp	p4.bmp
3	20	female	1	815	1	700	4	a1.bmp	p1.bmp
3	20	female	1	1452	1	483	4	a19.bmp	p1.bmp
3	20	female	1	737	1	743	5	a11.bmp	q7.bmp
3	20	female	1	1411	1	917	5	a3.bmp	q6.bmp
3	20	female	1	946	1	824	7	b8.bmp	p4.bmp
3	20	female	1	652	1	736	5	a17.bmp	q6.bmp
3	20	female	1	1936	1	963	7	b4.bmp	q5.bmp
3	20	female	0	1534	1	1368	4	a12.bmp	q8.bmp
3	20	female	1	717	1	2591	4	a9.bmp	q5.bmp
3	20	female	1	620	1	725	5	a4.bmp	q7.bmp
3	20	female	1	778	1	941	5	a14.bmp	p2.bmp
3	20	female	1	736	1	796	4	a8.bmp	p4.bmp
3	20	female	1	692	1	766	7	b19.bmp	p4.bmp
3	20	female	1	855	1	845	4	a5.bmp	q8.bmp
3	20	female	1	780	1	1750	7	b11.bmp	p1.bmp
3	20	female	1	1210	1	761	5	a18.bmp	q7.bmp
3	20	female	1	715	1	691	7	b6.bmp	p1.bmp
3	20	female	1	885	1	1109	7	b5.bmp	q8.bmp
3	20	female	1	1341	1	936	7	b1.bmp	p1.bmp
3	20	female	1	591	1	845	6	b15.bmp	q7.bmp
3	20	female	1	1258	1	791	7	b16.bmp	q8.bmp
3	20	female	1	1026	1	651	7	b20.bmp	q5.bmp
3	20	female	1	608	1	706	6	b18.bmp	p3.bmp
3	20	female	1	1158	1	711	7	b14.bmp	q5.bmp
3	20	female	1	741	1	910	6	b21.bmp	q6.bmp
3	20	female	1	880	1	752	6	b12.bmp	p3.bmp
3	20	female	1	864	1	660	7	b9.bmp	q5.bmp
3	20	female	1	1025	1	1297	4	a6.bmp	p1.bmp
3	20	female	1	851	1	977	6	b7.bmp	p2.bmp
3	20	female	1	745	1	2362	7	b3.bmp	p4.bmp
3	20	female	1	550	1	628	5	a10.bmp	q6.bmp
3	20	female	0	823	1	811	4	a13.bmp	p1.bmp
3	20	female	1	614	1	1254	3	lx15.bmp	p4.bmp
3	20	female	1	2386	1	694	3	lx1.bmp	q8.bmp
3	20	female	1	2897	1	1056	3	lx10.bmp	q5.bmp
3	20	female	1	1375	1	906	6	b11.bmp	q6.bmp
3	20	female	1	636	1	1053	4	a17.bmp	p1.bmp
3	20	female	1	640	1	857	4	a4.bmp	p4.bmp
3	20	female	1	939	1	894	6	b8.bmp	q7.bmp
3	20	female	1	2632	1	966	5	a8.bmp	q7.bmp
3	20	female	1	729	1	752	4	a3.bmp	p1.bmp
3	20	female	1	1119	1	625	6	b19.bmp	q7.bmp
3	20	female	1	2106	1	1054	6	b4.bmp	p2.bmp
3	20	female	1	694	1	829	6	b5.bmp	p3.bmp
3	20	female	1	560	1	1228	7	b15.bmp	p4.bmp
3	20	female	0	469	1	756	5	a16.bmp	q7.bmp
3	20	female	0	1763	1	968	6	b16.bmp	p3.bmp
3	20	female	1	898	1	611	4	a7.bmp	q5.bmp
3	20	female	1	706	1	647	7	b12.bmp	q8.bmp
3	20	female	0	1033	1	621	5	a1.bmp	q6.bmp
3	20	female	1	1893	1	638	5	a9.bmp	p2.bmp
3	20	female	1	822	1	833	5	a12.bmp	p3.bmp
3	20	female	1	4249	1	671	4	a11.bmp	p4.bmp
3	20	female	0	598	1	7033	5	a13.bmp	q6.bmp
3	20	female	1	1181	1	1320	5	a5.bmp	p3.bmp
3	20	female	1	1133	1	666	6	b14.bmp	p2.bmp
3	20	female	1	1056	1	687	5	a6.bmp	q6.bmp
3	20	female	1	766	1	728	4	a18.bmp	p4.bmp
3	20	female	1	1015	1	648	6	b3.bmp	q7.bmp
3	20	female	1	550	1	969	6	b6.bmp	q6.bmp
3	20	female	1	878	0	607	7	b2.bmp	q8.bmp
3	20	female	1	2797	1	635	7	b17.bmp	q5.bmp
3	20	female	1	662	1	3175	7	b7.bmp	q5.bmp
3	20	female	0	673	1	762	4	a15.bmp	q8.bmp
3	20	female	1	39976	1	639	5	a19.bmp	q6.bmp
3	20	female	1	913	1	738	4	a2.bmp	q5.bmp
3	20	female	1	754	1	644	7	b18.bmp	q8.bmp
3	20	female	1	812	1	1652	7	b21.bmp	p1.bmp
3	20	female	1	666	1	595	4	a14.bmp	q5.bmp
3	20	female	1	800	1	632	6	b10.bmp	p3.bmp
3	20	female	1	479	1	649	4	a21.bmp	p1.bmp
3	20	female	1	643	1	651	4	a10.bmp	p1.bmp
3	20	female	1	452	1	501	5	a20.bmp	q7.bmp
3	20	female	1	572	1	970	6	b9.bmp	p2.bmp
3	20	female	1	729	1	698	6	b1.bmp	q6.bmp
3	20	female	1	1624	1	489	6	b13.bmp	q7.bmp
3	20	female	1	535	1	728	6	b20.bmp	p2.bmp
3	20	female	1	2418	1	1297	3	lx10.bmp	q8.bmp
3	20	female	1	618	1	1074	3	lx6.bmp	p4.bmp
3	20	female	0	1271	1	898	3	lx2.bmp	p1.bmp
3	20	female	1	766	1	693	6	b16.bmp	p2.bmp
3	20	female	1	815	1	789	4	a2.bmp	q8.bmp
3	20	female	1	602	1	666	4	a17.bmp	p4.bmp
3	20	female	1	992	1	720	6	b9.bmp	p3.bmp
3	20	female	1	1155	1	571	5	a19.bmp	q7.bmp
3	20	female	1	753	1	631	7	b7.bmp	q8.bmp
3	20	female	1	806	1	727	4	a14.bmp	q8.bmp
3	20	female	1	1067	0	1333	6	b10.bmp	p2.bmp
3	20	female	1	975	1	587	5	a5.bmp	p2.bmp
3	20	female	1	811	1	500	4	a7.bmp	q8.bmp
3	20	female	1	797	1	793	6	b13.bmp	q6.bmp
3	20	female	1	679	1	955	5	a9.bmp	p3.bmp
3	20	female	1	762	0	631	4	a3.bmp	p4.bmp
3	20	female	1	1741	1	741	7	b18.bmp	q5.bmp
3	20	female	1	899	0	865	5	a20.bmp	q6.bmp
3	20	female	1	753	1	667	7	b15.bmp	p1.bmp
3	20	female	1	623	1	585	6	b19.bmp	q6.bmp
3	20	female	1	547	1	682	7	b17.bmp	q8.bmp
3	20	female	1	687	1	850	7	b12.bmp	q5.bmp
3	20	female	1	546	1	1209	6	b8.bmp	q6.bmp
3	20	female	1	714	1	922	5	a1.bmp	q7.bmp
3	20	female	1	953	1	883	4	a10.bmp	p4.bmp
3	20	female	1	750	0	916	7	b21.bmp	p4.bmp
3	20	female	1	624	1	783	4	a18.bmp	p1.bmp
3	20	female	1	958	1	774	6	b14.bmp	p3.bmp
3	20	female	1	1083	1	782	4	a4.bmp	p1.bmp
3	20	female	1	1197	1	638	5	a12.bmp	p2.bmp
3	20	female	1	1918	1	742	4	a21.bmp	p4.bmp
3	20	female	1	628	1	1278	6	b4.bmp	p3.bmp
3	20	female	1	631	1	571	6	b1.bmp	q7.bmp
3	20	female	1	531	1	771	6	b5.bmp	p2.bmp
3	20	female	1	606	1	650	7	b2.bmp	q5.bmp
3	20	female	1	598	1	620	5	a8.bmp	q6.bmp
3	20	female	1	676	1	713	5	a13.bmp	q7.bmp
3	20	female	1	637	1	755	5	a6.bmp	q7.bmp
3	20	female	1	709	1	526	4	a11.bmp	p1.bmp
3	20	female	1	553	1	635	6	b20.bmp	p3.bmp
3	20	female	1	782	1	567	6	b11.bmp	q7.bmp
3	20	female	1	728	1	854	5	a16.bmp	q6.bmp
3	20	female	1	663	1	628	6	b3.bmp	q6.bmp
3	20	female	1	688	1	512	4	a15.bmp	q5.bmp
3	20	female	1	517	1	489	6	b6.bmp	q7.bmp
3	20	female	1	662	0	489	3	lx1.bmp	p1.bmp
3	20	female	1	561	1	754	3	lx3.bmp	p3.bmp
3	20	female	1	611	1	482	3	lx11.bmp	q7.bmp
3	20	female	1	799	1	773	7	b6.bmp	p4.bmp
3	20	female	1	753	1	746	6	b18.bmp	p2.bmp
3	20	female	1	681	1	638	7	b4.bmp	q8.bmp
3	20	female	1	701	1	620	4	a19.bmp	p4.bmp
3	20	female	1	590	1	578	4	a5.bmp	q5.bmp
3	20	female	1	618	1	522	4	a20.bmp	p1.bmp
3	20	female	1	616	1	674	6	b15.bmp	q6.bmp
3	20	female	1	571	1	509	5	a17.bmp	q7.bmp
3	20	female	1	687	1	471	5	a14.bmp	p3.bmp
3	20	female	1	634	1	944	7	b13.bmp	p1.bmp
3	20	female	1	750	1	582	7	b20.bmp	q8.bmp
3	20	female	1	634	1	749	7	b14.bmp	q8.bmp
3	20	female	1	1194	1	785	4	a12.bmp	q5.bmp
3	20	female	1	549	1	911	7	b8.bmp	p1.bmp
3	20	female	1	530	1	646	6	b17.bmp	p3.bmp
3	20	female	1	1012	1	583	4	a16.bmp	p1.bmp
3	20	female	1	846	1	556	7	b10.bmp	q5.bmp
3	20	female	1	536	1	733	4	a9.bmp	q8.bmp
3	20	female	1	580	1	535	7	b1.bmp	p4.bmp
3	20	female	1	838	1	677	6	b12.bmp	p2.bmp
3	20	female	1	779	1	640	4	a6.bmp	p4.bmp
3	20	female	1	636	1	533	7	b11.bmp	p4.bmp
3	20	female	1	755	1	593	5	a11.bmp	q6.bmp
3	20	female	1	624	1	635	5	a21.bmp	q7.bmp
3	20	female	1	637	1	561	5	a15.bmp	p2.bmp
3	20	female	1	619	1	732	6	b2.bmp	p2.bmp
3	20	female	1	579	1	529	5	a18.bmp	q6.bmp
3	20	female	1	439	1	550	6	b7.bmp	p3.bmp
3	20	female	1	488	1	837	7	b9.bmp	q8.bmp
3	20	female	1	552	1	896	7	b3.bmp	p1.bmp
3	20	female	1	649	1	581	5	a2.bmp	p3.bmp
3	20	female	1	1549	1	484	5	a4.bmp	q6.bmp
3	20	female	1	485	1	692	5	a10.bmp	q7.bmp
3	20	female	0	485	1	932	4	a1.bmp	p4.bmp
3	20	female	1	764	1	880	7	b19.bmp	p1.bmp
3	20	female	1	852	1	598	7	b5.bmp	q5.bmp
3	20	female	1	1754	1	582	6	b21.bmp	q7.bmp
3	20	female	1	1776	0	1022	5	a3.bmp	q7.bmp
3	20	female	1	881	1	673	7	b16.bmp	q5.bmp
3	20	female	1	732	1	546	4	a8.bmp	p1.bmp
3	20	female	1	1044	1	598	4	a13.bmp	p4.bmp
3	20	female	1	1039	1	521	5	a7.bmp	p3.bmp
