# Supplementary material for: What Directions Do We Look at Power from? Up-Down, Left-Right, and Front-Back
Source: PLoS One. 2015 Jul 10;10(7):e0132756. doi: 10.1371/journal.pone.0132756 (PMC4498758; doi:10.1371/journal.pone.0132756)
Supplement: S3 File — (ZIP) [file pone.0132756.s003.zip › S3-The Raw Data of Experiment 3/Subject4.xls]

## Sheet: Sheet1
Subject	Age	Sex	Expprime.ACC	Expprime.RT	Expprobe.ACC	Expprobe.RT	stimtype	stimulus1	stimulus2
4	19	female	1	989	null	null	1	lx14.bmp	null
4	19	female	1	438	null	null	1	lx8.bmp	null
4	19	female	1	471	null	null	1	lx11.bmp	null
4	19	female	1	654	null	null	1	lx6.bmp	null
4	19	female	1	609	null	null	1	lx15.bmp	null
4	19	female	1	514	null	null	1	lx12.bmp	null
4	19	female	1	744	null	null	1	lx2.bmp	null
4	19	female	1	610	null	null	1	lx4.bmp	null
4	19	female	1	443	null	null	1	lx1.bmp	null
4	19	female	1	608	null	null	1	lx7.bmp	null
4	19	female	1	708	null	null	1	lx13.bmp	null
4	19	female	1	596	null	null	1	lx10.bmp	null
4	19	female	1	618	null	null	1	lx3.bmp	null
4	19	female	1	813	null	null	1	lx16.bmp	null
4	19	female	1	519	null	null	1	lx9.bmp	null
4	19	female	1	562	null	null	1	lx5.bmp	null
4	19	female	1	644	0	1160	2	lx6.bmp	q6.bmp
4	19	female	1	1526	1	1276	2	lx3.bmp	p3.bmp
4	19	female	1	909	1	1068	2	lx2.bmp	p2.bmp
4	19	female	1	1067	1	1067	2	lx5.bmp	q5.bmp
4	19	female	1	1142	0	933	2	lx13.bmp	q5.bmp
4	19	female	1	2323	1	872	2	lx10.bmp	p2.bmp
4	19	female	1	1757	0	1183	2	lx8.bmp	q8.bmp
4	19	female	1	1173	1	882	2	lx9.bmp	p1.bmp
4	19	female	1	934	1	2888	2	lx15.bmp	q7.bmp
4	19	female	1	1005	1	605	2	lx14.bmp	q6.bmp
4	19	female	1	984	1	714	2	lx12.bmp	p4.bmp
4	19	female	1	781	0	966	2	lx16.bmp	q8.bmp
4	19	female	1	1949	1	1363	2	lx1.bmp	p1.bmp
4	19	female	1	699	1	1079	2	lx11.bmp	p3.bmp
4	19	female	1	812	1	896	2	lx4.bmp	p4.bmp
4	19	female	1	717	1	1219	2	lx7.bmp	q7.bmp
4	19	female	1	625	1	874	2	lx10.bmp	p2.bmp
4	19	female	1	708	1	973	2	lx9.bmp	p1.bmp
4	19	female	1	795	0	1073	2	lx15.bmp	q7.bmp
4	19	female	1	999	1	927	2	lx5.bmp	q5.bmp
4	19	female	1	751	1	1014	2	lx3.bmp	p3.bmp
4	19	female	1	1047	1	1530	2	lx16.bmp	q8.bmp
4	19	female	1	956	1	944	2	lx11.bmp	p3.bmp
4	19	female	1	2314	1	848	2	lx12.bmp	p4.bmp
4	19	female	1	701	1	719	2	lx2.bmp	p2.bmp
4	19	female	1	689	1	1588	2	lx14.bmp	q6.bmp
4	19	female	1	719	1	674	2	lx1.bmp	p1.bmp
4	19	female	1	642	1	1700	2	lx6.bmp	q6.bmp
4	19	female	1	573	0	1062	2	lx8.bmp	q8.bmp
4	19	female	1	441	1	888	2	lx7.bmp	q7.bmp
4	19	female	1	723	1	750	2	lx4.bmp	p4.bmp
4	19	female	1	1116	1	949	2	lx13.bmp	q5.bmp
4	19	female	1	754	1	1289	3	lx3.bmp	p1.bmp
4	19	female	1	585	1	1066	3	lx7.bmp	p4.bmp
4	19	female	1	825	1	527	3	lx9.bmp	q5.bmp
4	19	female	1	917	1	779	7	b4.bmp	q5.bmp
4	19	female	1	778	1	724	7	b14.bmp	q5.bmp
4	19	female	1	730	1	1069	4	a6.bmp	p1.bmp
4	19	female	1	833	1	1366	7	b8.bmp	p4.bmp
4	19	female	1	1251	1	750	6	b7.bmp	p2.bmp
4	19	female	1	686	1	711	5	a2.bmp	p2.bmp
4	19	female	1	805	1	552	5	a7.bmp	p2.bmp
4	19	female	1	778	1	863	4	a8.bmp	p4.bmp
4	19	female	0	848	1	1026	6	b12.bmp	p3.bmp
4	19	female	1	1322	1	908	6	b15.bmp	q7.bmp
4	19	female	1	847	1	961	7	b1.bmp	p1.bmp
4	19	female	1	888	1	1664	7	b16.bmp	q8.bmp
4	19	female	1	512	1	571	4	a13.bmp	p1.bmp
4	19	female	1	529	1	761	5	a4.bmp	q7.bmp
4	19	female	1	453	1	474	4	a19.bmp	p1.bmp
4	19	female	1	1201	1	1162	4	a20.bmp	p4.bmp
4	19	female	1	690	1	824	4	a1.bmp	p1.bmp
4	19	female	1	944	1	1029	6	b17.bmp	p2.bmp
4	19	female	1	1120	1	873	7	b13.bmp	p4.bmp
4	19	female	1	917	1	788	7	b9.bmp	q5.bmp
4	19	female	1	1252	1	480	7	b20.bmp	q5.bmp
4	19	female	1	1625	1	1076	7	b6.bmp	p1.bmp
4	19	female	1	803	1	473	5	a18.bmp	q7.bmp
4	19	female	1	844	1	1668	4	a5.bmp	q8.bmp
4	19	female	1	1158	1	1240	7	b5.bmp	q8.bmp
4	19	female	1	1574	1	701	7	b10.bmp	q8.bmp
4	19	female	1	809	1	685	4	a12.bmp	q8.bmp
4	19	female	1	876	1	570	5	a14.bmp	p2.bmp
4	19	female	1	1538	1	925	6	b21.bmp	q6.bmp
4	19	female	1	812	1	878	7	b3.bmp	p4.bmp
4	19	female	1	769	1	1231	7	b11.bmp	p1.bmp
4	19	female	1	1053	1	1221	5	a15.bmp	p3.bmp
4	19	female	1	1643	1	853	5	a3.bmp	q6.bmp
4	19	female	1	703	0	676	5	a17.bmp	q6.bmp
4	19	female	1	2424	1	1676	5	a10.bmp	q6.bmp
4	19	female	1	2022	1	857	7	b19.bmp	p4.bmp
4	19	female	1	961	1	835	6	b18.bmp	p3.bmp
4	19	female	1	660	1	750	5	a21.bmp	q6.bmp
4	19	female	1	912	1	860	6	b2.bmp	p3.bmp
4	19	female	1	747	1	1585	4	a16.bmp	p4.bmp
4	19	female	1	606	1	687	5	a11.bmp	q7.bmp
4	19	female	1	971	1	713	4	a9.bmp	q5.bmp
4	19	female	1	534	1	698	3	lx1.bmp	q8.bmp
4	19	female	1	814	1	719	3	lx10.bmp	q5.bmp
4	19	female	1	981	1	918	3	lx15.bmp	p4.bmp
4	19	female	1	689	1	935	5	a16.bmp	q7.bmp
4	19	female	1	1014	1	1426	6	b5.bmp	p3.bmp
4	19	female	1	489	1	787	4	a7.bmp	q5.bmp
4	19	female	1	917	1	436	5	a12.bmp	p3.bmp
4	19	female	0	1091	1	3278	6	b10.bmp	p3.bmp
4	19	female	1	903	1	2184	6	b11.bmp	q6.bmp
4	19	female	1	469	1	566	5	a19.bmp	q6.bmp
4	19	female	1	734	1	569	6	b9.bmp	p2.bmp
4	19	female	1	781	1	885	7	b7.bmp	q5.bmp
4	19	female	1	877	1	737	5	a13.bmp	q6.bmp
4	19	female	1	864	1	744	6	b14.bmp	p2.bmp
4	19	female	1	1894	1	1066	5	a20.bmp	q7.bmp
4	19	female	1	672	1	650	6	b19.bmp	q7.bmp
4	19	female	1	683	1	751	5	a6.bmp	q6.bmp
4	19	female	1	954	1	695	4	a14.bmp	q5.bmp
4	19	female	1	577	1	471	4	a18.bmp	p4.bmp
4	19	female	1	642	1	780	4	a15.bmp	q8.bmp
4	19	female	1	889	1	836	7	b2.bmp	q8.bmp
4	19	female	1	731	1	652	5	a8.bmp	q7.bmp
4	19	female	1	1934	0	1144	4	a2.bmp	q5.bmp
4	19	female	1	851	1	724	6	b6.bmp	q6.bmp
4	19	female	1	753	1	742	7	b12.bmp	q8.bmp
4	19	female	1	822	1	542	7	b15.bmp	p4.bmp
4	19	female	1	1978	1	1003	6	b20.bmp	p2.bmp
4	19	female	1	777	1	3814	4	a17.bmp	p1.bmp
4	19	female	1	659	1	529	6	b13.bmp	q7.bmp
4	19	female	1	1075	1	550	4	a10.bmp	p1.bmp
4	19	female	1	1010	1	1734	6	b16.bmp	p3.bmp
4	19	female	1	761	1	1095	6	b1.bmp	q6.bmp
4	19	female	1	805	1	967	4	a4.bmp	p4.bmp
4	19	female	1	1537	1	1091	5	a9.bmp	p2.bmp
4	19	female	1	2009	1	2146	7	b17.bmp	q5.bmp
4	19	female	1	880	1	956	7	b21.bmp	p1.bmp
4	19	female	1	820	1	4384	6	b8.bmp	q7.bmp
4	19	female	1	880	1	574	4	a3.bmp	p1.bmp
4	19	female	1	952	1	1297	7	b18.bmp	q8.bmp
4	19	female	1	672	1	623	6	b4.bmp	p2.bmp
4	19	female	1	898	1	1161	6	b3.bmp	q7.bmp
4	19	female	1	1247	1	1584	5	a1.bmp	q6.bmp
4	19	female	1	2471	1	712	5	a5.bmp	p3.bmp
4	19	female	1	490	1	883	4	a11.bmp	p4.bmp
4	19	female	1	1287	1	1690	4	a21.bmp	p1.bmp
4	19	female	1	775	1	879	3	lx2.bmp	p1.bmp
4	19	female	1	641	1	1041	3	lx10.bmp	q8.bmp
4	19	female	1	845	1	661	3	lx6.bmp	p4.bmp
4	19	female	1	650	1	1369	5	a16.bmp	q6.bmp
4	19	female	1	691	1	504	4	a11.bmp	p1.bmp
4	19	female	1	651	0	1287	5	a12.bmp	p2.bmp
4	19	female	1	882	1	701	6	b9.bmp	p3.bmp
4	19	female	1	806	1	980	7	b7.bmp	q8.bmp
4	19	female	1	588	1	930	6	b13.bmp	q6.bmp
4	19	female	1	751	1	577	6	b8.bmp	q6.bmp
4	19	female	1	847	1	759	6	b14.bmp	p3.bmp
4	19	female	1	1017	1	1023	5	a1.bmp	q7.bmp
4	19	female	1	699	1	774	4	a18.bmp	p1.bmp
4	19	female	1	1863	1	941	7	b12.bmp	q5.bmp
4	19	female	1	795	0	2389	4	a3.bmp	p4.bmp
4	19	female	1	683	1	5164	7	b2.bmp	q5.bmp
4	19	female	1	3346	1	841	5	a19.bmp	q7.bmp
4	19	female	1	953	1	1050	4	a7.bmp	q8.bmp
4	19	female	1	786	1	990	6	b10.bmp	p2.bmp
4	19	female	1	3618	1	892	6	b11.bmp	q7.bmp
4	19	female	1	687	1	441	4	a10.bmp	p4.bmp
4	19	female	1	950	1	752	7	b17.bmp	q8.bmp
4	19	female	1	711	1	607	4	a17.bmp	p4.bmp
4	19	female	1	880	1	830	7	b15.bmp	p1.bmp
4	19	female	1	779	1	1742	5	a8.bmp	q6.bmp
4	19	female	1	1288	1	913	6	b19.bmp	q6.bmp
4	19	female	1	867	1	856	4	a14.bmp	q8.bmp
4	19	female	1	649	1	553	4	a4.bmp	p1.bmp
4	19	female	1	773	1	895	5	a6.bmp	q7.bmp
4	19	female	1	703	1	636	4	a2.bmp	q8.bmp
4	19	female	1	851	1	588	4	a21.bmp	p4.bmp
4	19	female	1	829	1	595	7	b21.bmp	p4.bmp
4	19	female	1	912	1	716	6	b20.bmp	p3.bmp
4	19	female	1	1551	1	658	5	a20.bmp	q6.bmp
4	19	female	1	1753	1	1992	6	b4.bmp	p3.bmp
4	19	female	1	678	1	829	5	a9.bmp	p3.bmp
4	19	female	0	808	1	803	6	b3.bmp	q6.bmp
4	19	female	1	1821	1	554	4	a15.bmp	q5.bmp
4	19	female	1	1203	1	490	6	b6.bmp	q7.bmp
4	19	female	1	739	1	827	6	b5.bmp	p2.bmp
4	19	female	1	802	1	697	7	b18.bmp	q5.bmp
4	19	female	1	1126	1	889	6	b1.bmp	q7.bmp
4	19	female	1	2571	1	509	5	a13.bmp	q7.bmp
4	19	female	1	722	1	444	6	b16.bmp	p2.bmp
4	19	female	1	902	1	846	5	a5.bmp	p2.bmp
4	19	female	1	988	1	1016	3	lx11.bmp	q7.bmp
4	19	female	1	1337	1	569	3	lx1.bmp	p1.bmp
4	19	female	1	1970	1	1140	3	lx3.bmp	p3.bmp
4	19	female	1	567	1	752	5	a15.bmp	p2.bmp
4	19	female	1	957	1	802	7	b11.bmp	p4.bmp
4	19	female	1	738	1	537	7	b20.bmp	q8.bmp
4	19	female	1	920	1	568	5	a3.bmp	q7.bmp
4	19	female	1	927	1	562	7	b14.bmp	q8.bmp
4	19	female	1	724	1	576	6	b21.bmp	q7.bmp
4	19	female	1	764	1	511	7	b10.bmp	q5.bmp
4	19	female	0	579	1	2296	5	a4.bmp	q6.bmp
4	19	female	1	447	1	574	5	a17.bmp	q7.bmp
4	19	female	1	688	1	733	7	b19.bmp	p1.bmp
4	19	female	1	552	1	765	6	b15.bmp	q6.bmp
4	19	female	1	711	1	729	4	a8.bmp	p1.bmp
4	19	female	1	633	1	928	4	a5.bmp	q5.bmp
4	19	female	1	754	1	952	6	b12.bmp	p2.bmp
4	19	female	1	731	1	642	4	a12.bmp	q5.bmp
4	19	female	1	648	1	461	5	a14.bmp	p3.bmp
4	19	female	1	991	1	1637	7	b8.bmp	p1.bmp
4	19	female	1	745	0	743	4	a20.bmp	p1.bmp
4	19	female	1	1006	1	696	7	b4.bmp	q8.bmp
4	19	female	1	567	1	2429	5	a21.bmp	q7.bmp
4	19	female	1	776	1	723	6	b7.bmp	p3.bmp
4	19	female	1	870	1	704	5	a18.bmp	q6.bmp
4	19	female	1	877	1	1076	7	b16.bmp	q5.bmp
4	19	female	1	715	1	620	5	a2.bmp	p3.bmp
4	19	female	1	1314	1	1477	6	b17.bmp	p3.bmp
4	19	female	1	1194	1	1098	4	a9.bmp	q8.bmp
4	19	female	1	1145	1	1031	5	a7.bmp	p3.bmp
4	19	female	1	708	1	1863	7	b13.bmp	p1.bmp
4	19	female	1	843	1	5006	7	b1.bmp	p4.bmp
4	19	female	1	713	1	573	7	b9.bmp	q8.bmp
4	19	female	1	530	1	602	4	a6.bmp	p4.bmp
4	19	female	1	1304	1	736	7	b6.bmp	p4.bmp
4	19	female	1	907	1	657	6	b2.bmp	p2.bmp
4	19	female	1	794	1	1005	4	a16.bmp	p1.bmp
4	19	female	1	769	1	1868	4	a19.bmp	p4.bmp
4	19	female	1	1071	1	628	7	b5.bmp	q5.bmp
4	19	female	1	542	1	681	4	a1.bmp	p4.bmp
4	19	female	1	1418	1	1303	5	a11.bmp	q6.bmp
4	19	female	1	1571	1	825	6	b18.bmp	p2.bmp
4	19	female	1	573	1	1054	5	a10.bmp	q7.bmp
4	19	female	1	1118	1	868	4	a13.bmp	p4.bmp
4	19	female	1	937	1	982	7	b3.bmp	p1.bmp
