# Supplementary material for: What Directions Do We Look at Power from? Up-Down, Left-Right, and Front-Back
Source: PLoS One. 2015 Jul 10;10(7):e0132756. doi: 10.1371/journal.pone.0132756 (PMC4498758; doi:10.1371/journal.pone.0132756)
Supplement: S3 File — (ZIP) [file pone.0132756.s003.zip › S3-The Raw Data of Experiment 3/Subject5.xls]

## Sheet: Sheet1
Subject	Age	Sex	Expprime.ACC	Expprime.RT	Expprobe.ACC	Expprobe.RT	stimtype	stimulus1	stimulus2
5	22	female	1	3426	null	null	1	lx15.bmp	null
5	22	female	0	4998	null	null	1	lx13.bmp	null
5	22	female	1	1996	null	null	1	lx4.bmp	null
5	22	female	1	1907	null	null	1	lx16.bmp	null
5	22	female	1	2030	null	null	1	lx5.bmp	null
5	22	female	1	2383	null	null	1	lx11.bmp	null
5	22	female	1	1653	null	null	1	lx1.bmp	null
5	22	female	1	1078	null	null	1	lx3.bmp	null
5	22	female	1	2670	null	null	1	lx14.bmp	null
5	22	female	1	1179	null	null	1	lx9.bmp	null
5	22	female	1	1198	null	null	1	lx7.bmp	null
5	22	female	1	819	null	null	1	lx8.bmp	null
5	22	female	1	1369	null	null	1	lx10.bmp	null
5	22	female	1	692	null	null	1	lx12.bmp	null
5	22	female	1	1035	null	null	1	lx2.bmp	null
5	22	female	1	780	null	null	1	lx6.bmp	null
5	22	female	1	3070	1	2010	2	lx2.bmp	p2.bmp
5	22	female	1	1095	1	4118	2	lx3.bmp	p3.bmp
5	22	female	1	3848	1	1682	2	lx4.bmp	p4.bmp
5	22	female	1	859	1	1402	2	lx9.bmp	p1.bmp
5	22	female	1	847	1	835	2	lx1.bmp	p1.bmp
5	22	female	1	1157	1	1009	2	lx11.bmp	p3.bmp
5	22	female	1	797	1	1796	2	lx10.bmp	p2.bmp
5	22	female	1	671	1	1096	2	lx6.bmp	q6.bmp
5	22	female	1	1419	1	1077	2	lx16.bmp	q8.bmp
5	22	female	1	1613	1	1229	2	lx7.bmp	q7.bmp
5	22	female	1	919	0	1835	2	lx14.bmp	q6.bmp
5	22	female	1	904	1	1250	2	lx5.bmp	q5.bmp
5	22	female	1	844	1	690	2	lx13.bmp	q5.bmp
5	22	female	1	865	0	889	2	lx8.bmp	q8.bmp
5	22	female	1	2057	1	1838	2	lx15.bmp	q7.bmp
5	22	female	1	770	1	2785	2	lx12.bmp	p4.bmp
5	22	female	1	1396	1	1751	3	lx7.bmp	p4.bmp
5	22	female	1	1275	1	847	3	lx3.bmp	p1.bmp
5	22	female	1	791	1	1276	3	lx9.bmp	q5.bmp
5	22	female	1	1065	1	1470	5	a4.bmp	q7.bmp
5	22	female	1	1011	1	1063	5	a21.bmp	q6.bmp
5	22	female	1	1056	1	1700	4	a16.bmp	p4.bmp
5	22	female	1	2768	1	1059	7	b3.bmp	p4.bmp
5	22	female	1	1027	1	2087	7	b16.bmp	q8.bmp
5	22	female	1	1494	1	1714	7	b5.bmp	q8.bmp
5	22	female	1	759	1	746	4	a1.bmp	p1.bmp
5	22	female	1	5040	1	1716	5	a7.bmp	p2.bmp
5	22	female	1	651	1	867	5	a15.bmp	p3.bmp
5	22	female	1	971	1	639	6	b12.bmp	p3.bmp
5	22	female	1	2039	1	817	7	b14.bmp	q5.bmp
5	22	female	1	1163	1	1158	5	a14.bmp	p2.bmp
5	22	female	1	763	1	2137	4	a12.bmp	q8.bmp
5	22	female	1	879	1	1082	7	b1.bmp	p1.bmp
5	22	female	1	726	1	960	5	a17.bmp	q6.bmp
5	22	female	1	1440	0	1040	4	a13.bmp	p1.bmp
5	22	female	1	744	1	2363	4	a9.bmp	q5.bmp
5	22	female	1	1068	1	1477	6	b18.bmp	p3.bmp
5	22	female	1	1165	1	3727	7	b13.bmp	p4.bmp
5	22	female	1	664	1	770	6	b2.bmp	p3.bmp
5	22	female	1	914	1	1105	6	b21.bmp	q6.bmp
5	22	female	1	826	1	1101	6	b7.bmp	p2.bmp
5	22	female	1	664	1	963	4	a6.bmp	p1.bmp
5	22	female	1	1070	1	2092	4	a8.bmp	p4.bmp
5	22	female	1	698	1	1159	5	a18.bmp	q7.bmp
5	22	female	1	639	1	632	5	a11.bmp	q7.bmp
5	22	female	1	1313	1	1104	7	b19.bmp	p4.bmp
5	22	female	1	2164	1	1429	7	b4.bmp	q5.bmp
5	22	female	1	2181	1	1017	5	a3.bmp	q6.bmp
5	22	female	1	801	1	1399	5	a10.bmp	q6.bmp
5	22	female	1	758	1	1140	4	a19.bmp	p1.bmp
5	22	female	1	1618	1	1567	7	b6.bmp	p1.bmp
5	22	female	1	1028	1	748	7	b20.bmp	q5.bmp
5	22	female	1	927	1	1195	7	b9.bmp	q5.bmp
5	22	female	1	747	1	1501	4	a5.bmp	q8.bmp
5	22	female	1	1012	1	1521	6	b17.bmp	p2.bmp
5	22	female	1	746	1	1016	7	b10.bmp	q8.bmp
5	22	female	1	837	1	661	7	b8.bmp	p4.bmp
5	22	female	1	842	1	813	6	b15.bmp	q7.bmp
5	22	female	1	893	1	4117	4	a20.bmp	p4.bmp
5	22	female	1	762	1	1729	5	a2.bmp	p2.bmp
5	22	female	1	923	1	2659	7	b11.bmp	p1.bmp
5	22	female	1	788	1	848	3	lx1.bmp	q8.bmp
5	22	female	1	871	1	911	3	lx10.bmp	q5.bmp
5	22	female	1	775	1	750	3	lx15.bmp	p4.bmp
5	22	female	1	2440	1	1137	5	a13.bmp	q6.bmp
5	22	female	1	942	1	1166	4	a10.bmp	p1.bmp
5	22	female	1	1123	1	689	4	a7.bmp	q5.bmp
5	22	female	1	678	1	1081	4	a11.bmp	p4.bmp
5	22	female	1	1119	1	708	6	b1.bmp	q6.bmp
5	22	female	1	641	1	915	5	a9.bmp	p2.bmp
5	22	female	1	673	1	1054	5	a1.bmp	q6.bmp
5	22	female	1	721	1	661	6	b4.bmp	p2.bmp
5	22	female	1	722	1	924	5	a16.bmp	q7.bmp
5	22	female	1	1166	1	744	6	b19.bmp	q7.bmp
5	22	female	1	1058	1	670	6	b9.bmp	p2.bmp
5	22	female	1	689	1	654	4	a3.bmp	p1.bmp
5	22	female	1	754	1	698	6	b20.bmp	p2.bmp
5	22	female	1	2372	1	1898	7	b2.bmp	q8.bmp
5	22	female	1	1224	1	674	6	b10.bmp	p3.bmp
5	22	female	1	719	1	1001	5	a6.bmp	q6.bmp
5	22	female	1	1221	1	844	6	b6.bmp	q6.bmp
5	22	female	1	2034	1	721	4	a14.bmp	q5.bmp
5	22	female	1	906	1	733	7	b12.bmp	q8.bmp
5	22	female	1	680	1	800	5	a20.bmp	q7.bmp
5	22	female	1	1185	1	543	6	b3.bmp	q7.bmp
5	22	female	1	2907	1	694	7	b17.bmp	q5.bmp
5	22	female	1	779	1	758	5	a8.bmp	q7.bmp
5	22	female	1	1745	1	735	4	a4.bmp	p4.bmp
5	22	female	1	1661	1	597	6	b8.bmp	q7.bmp
5	22	female	1	617	1	786	5	a12.bmp	p3.bmp
5	22	female	1	1707	1	704	6	b5.bmp	p3.bmp
5	22	female	1	838	1	626	7	b21.bmp	p1.bmp
5	22	female	1	1796	1	761	6	b13.bmp	q7.bmp
5	22	female	1	777	1	556	7	b15.bmp	p4.bmp
5	22	female	1	736	1	572	5	a5.bmp	p3.bmp
5	22	female	1	577	1	940	4	a15.bmp	q8.bmp
5	22	female	1	776	1	950	7	b18.bmp	q8.bmp
5	22	female	1	3257	1	769	6	b14.bmp	p2.bmp
5	22	female	1	771	1	679	6	b16.bmp	p3.bmp
5	22	female	1	672	1	790	4	a17.bmp	p1.bmp
5	22	female	1	786	1	664	7	b7.bmp	q5.bmp
5	22	female	1	806	1	694	4	a18.bmp	p4.bmp
5	22	female	1	693	1	610	4	a2.bmp	q5.bmp
5	22	female	1	1379	1	641	4	a21.bmp	p1.bmp
5	22	female	1	795	1	819	5	a19.bmp	q6.bmp
5	22	female	1	2446	1	540	6	b11.bmp	q6.bmp
5	22	female	1	2109	1	2085	3	lx6.bmp	p4.bmp
5	22	female	1	606	1	633	3	lx2.bmp	p1.bmp
5	22	female	1	754	1	742	3	lx10.bmp	q8.bmp
5	22	female	1	689	1	806	4	a15.bmp	q5.bmp
5	22	female	1	533	1	616	4	a10.bmp	p4.bmp
5	22	female	1	1506	1	596	5	a12.bmp	p2.bmp
5	22	female	1	524	1	604	5	a6.bmp	q7.bmp
5	22	female	1	790	1	659	6	b13.bmp	q6.bmp
5	22	female	1	917	1	727	6	b16.bmp	p2.bmp
5	22	female	1	788	1	741	7	b17.bmp	q8.bmp
5	22	female	1	1150	1	602	6	b14.bmp	p3.bmp
5	22	female	1	621	1	667	4	a17.bmp	p4.bmp
5	22	female	1	1011	1	638	6	b10.bmp	p2.bmp
5	22	female	1	1050	1	550	7	b2.bmp	q5.bmp
5	22	female	1	1070	1	620	5	a20.bmp	q6.bmp
5	22	female	1	640	1	518	7	b15.bmp	p1.bmp
5	22	female	1	610	1	717	5	a8.bmp	q6.bmp
5	22	female	1	684	1	565	4	a11.bmp	p1.bmp
5	22	female	1	958	1	563	6	b6.bmp	q7.bmp
5	22	female	1	1332	1	486	6	b9.bmp	p3.bmp
5	22	female	1	1709	1	603	6	b20.bmp	p3.bmp
5	22	female	1	728	1	589	6	b11.bmp	q7.bmp
5	22	female	1	808	1	413	7	b12.bmp	q5.bmp
5	22	female	1	937	1	454	5	a16.bmp	q6.bmp
5	22	female	1	1265	1	606	5	a19.bmp	q7.bmp
5	22	female	1	496	1	586	5	a5.bmp	p2.bmp
5	22	female	1	750	1	670	6	b8.bmp	q6.bmp
5	22	female	1	751	1	528	5	a9.bmp	p3.bmp
5	22	female	1	923	1	522	6	b19.bmp	q6.bmp
5	22	female	1	574	1	457	4	a4.bmp	p1.bmp
5	22	female	1	626	1	1030	4	a7.bmp	q8.bmp
5	22	female	1	801	1	650	5	a1.bmp	q7.bmp
5	22	female	0	1505	1	538	7	b21.bmp	p4.bmp
5	22	female	1	717	1	784	4	a14.bmp	q8.bmp
5	22	female	1	584	1	686	4	a3.bmp	p4.bmp
5	22	female	1	710	1	654	6	b1.bmp	q7.bmp
5	22	female	1	782	1	563	5	a13.bmp	q7.bmp
5	22	female	1	623	1	553	4	a18.bmp	p1.bmp
5	22	female	1	692	1	685	4	a21.bmp	p4.bmp
5	22	female	1	702	1	598	7	b18.bmp	q5.bmp
5	22	female	1	585	1	974	4	a2.bmp	q8.bmp
5	22	female	1	734	1	602	6	b4.bmp	p3.bmp
5	22	female	1	893	1	698	7	b7.bmp	q8.bmp
5	22	female	1	818	1	652	6	b3.bmp	q6.bmp
5	22	female	1	545	1	829	6	b5.bmp	p2.bmp
5	22	female	1	689	1	778	3	lx11.bmp	q7.bmp
5	22	female	1	684	1	588	3	lx3.bmp	p3.bmp
5	22	female	1	720	1	603	3	lx1.bmp	p1.bmp
5	22	female	1	1222	1	909	5	a21.bmp	q7.bmp
5	22	female	1	720	1	564	5	a7.bmp	p3.bmp
5	22	female	1	1050	1	763	4	a12.bmp	q5.bmp
5	22	female	1	627	1	592	7	b16.bmp	q5.bmp
5	22	female	1	1163	1	942	6	b15.bmp	q6.bmp
5	22	female	1	791	1	647	6	b21.bmp	q7.bmp
5	22	female	1	820	1	710	4	a19.bmp	p4.bmp
5	22	female	1	987	1	771	6	b2.bmp	p2.bmp
5	22	female	1	1267	1	618	4	a6.bmp	p4.bmp
5	22	female	1	2067	1	740	4	a1.bmp	p4.bmp
5	22	female	1	1229	1	1668	7	b1.bmp	p4.bmp
5	22	female	1	1263	1	590	6	b18.bmp	p2.bmp
5	22	female	1	736	1	679	6	b17.bmp	p3.bmp
5	22	female	1	1101	1	830	4	a9.bmp	q8.bmp
5	22	female	1	1048	1	850	7	b4.bmp	q8.bmp
5	22	female	1	1390	1	535	6	b12.bmp	p2.bmp
5	22	female	1	3260	1	621	4	a13.bmp	p4.bmp
5	22	female	1	1517	1	891	5	a14.bmp	p3.bmp
5	22	female	1	760	1	801	5	a18.bmp	q6.bmp
5	22	female	1	1200	1	576	7	b3.bmp	p1.bmp
5	22	female	1	1728	1	824	4	a5.bmp	q5.bmp
5	22	female	1	1042	1	630	7	b6.bmp	p4.bmp
5	22	female	1	999	1	590	4	a16.bmp	p1.bmp
5	22	female	1	953	1	727	7	b10.bmp	q5.bmp
5	22	female	1	725	1	387	7	b8.bmp	p1.bmp
5	22	female	1	792	1	874	5	a2.bmp	p3.bmp
5	22	female	1	2871	1	648	7	b11.bmp	p4.bmp
5	22	female	1	708	1	599	7	b5.bmp	q5.bmp
5	22	female	1	1153	1	586	5	a3.bmp	q7.bmp
5	22	female	1	595	1	549	5	a10.bmp	q7.bmp
5	22	female	1	970	1	545	7	b13.bmp	p1.bmp
5	22	female	1	1020	1	706	7	b14.bmp	q8.bmp
5	22	female	1	641	1	564	5	a11.bmp	q6.bmp
5	22	female	1	638	1	484	4	a8.bmp	p1.bmp
5	22	female	1	685	1	603	7	b19.bmp	p1.bmp
5	22	female	1	767	1	670	7	b20.bmp	q8.bmp
5	22	female	1	624	1	512	4	a20.bmp	p1.bmp
5	22	female	1	720	1	754	7	b9.bmp	q8.bmp
5	22	female	1	634	1	717	5	a17.bmp	q7.bmp
5	22	female	1	1220	1	488	6	b7.bmp	p3.bmp
5	22	female	1	593	1	871	5	a4.bmp	q6.bmp
5	22	female	1	1292	1	621	5	a15.bmp	p2.bmp
