# Supplementary material for: What Directions Do We Look at Power from? Up-Down, Left-Right, and Front-Back
Source: PLoS One. 2015 Jul 10;10(7):e0132756. doi: 10.1371/journal.pone.0132756 (PMC4498758; doi:10.1371/journal.pone.0132756)
Supplement: S3 File — (ZIP) [file pone.0132756.s003.zip › S3-The Raw Data of Experiment 3/Subject6.xls]

## Sheet: Sheet1
Subject	Age	Sex	Expprime.ACC	Expprime.RT	Expprobe.ACC	Expprobe.RT	stimtype	stimulus1	stimulus2
6	21	female	1	2065	null	null	1	lx5.bmp	null
6	21	female	1	4962	null	null	1	lx9.bmp	null
6	21	female	1	3019	null	null	1	lx11.bmp	null
6	21	female	1	2201	null	null	1	lx7.bmp	null
6	21	female	1	3135	null	null	1	lx12.bmp	null
6	21	female	1	1345	null	null	1	lx4.bmp	null
6	21	female	1	1233	null	null	1	lx8.bmp	null
6	21	female	1	1151	null	null	1	lx2.bmp	null
6	21	female	1	995	null	null	1	lx6.bmp	null
6	21	female	1	1890	null	null	1	lx10.bmp	null
6	21	female	1	1773	null	null	1	lx14.bmp	null
6	21	female	1	1189	null	null	1	lx1.bmp	null
6	21	female	1	1034	null	null	1	lx15.bmp	null
6	21	female	1	1502	null	null	1	lx16.bmp	null
6	21	female	1	1462	null	null	1	lx3.bmp	null
6	21	female	1	1344	null	null	1	lx13.bmp	null
6	21	female	1	1445	1	3033	2	lx15.bmp	q7.bmp
6	21	female	1	917	1	2332	2	lx7.bmp	q7.bmp
6	21	female	1	1112	1	1442	2	lx4.bmp	p4.bmp
6	21	female	1	1851	1	3461	2	lx12.bmp	p4.bmp
6	21	female	1	1813	1	4199	2	lx9.bmp	p1.bmp
6	21	female	1	1113	1	1204	2	lx11.bmp	p3.bmp
6	21	female	1	1112	1	1320	2	lx16.bmp	q8.bmp
6	21	female	1	1813	1	815	2	lx1.bmp	p1.bmp
6	21	female	1	1734	1	1166	2	lx10.bmp	p2.bmp
6	21	female	1	1306	1	1282	2	lx5.bmp	q5.bmp
6	21	female	1	3135	1	2021	2	lx6.bmp	q6.bmp
6	21	female	1	2707	1	1282	2	lx2.bmp	p2.bmp
6	21	female	1	738	1	974	2	lx3.bmp	p3.bmp
6	21	female	1	917	1	1399	2	lx14.bmp	q6.bmp
6	21	female	1	840	1	1632	2	lx8.bmp	q8.bmp
6	21	female	1	800	1	1554	2	lx13.bmp	q5.bmp
6	21	female	1	2066	1	2529	3	lx9.bmp	q5.bmp
6	21	female	1	904	1	717	3	lx3.bmp	p1.bmp
6	21	female	1	826	1	1830	3	lx7.bmp	p4.bmp
6	21	female	1	2305	1	1010	4	a16.bmp	p4.bmp
6	21	female	1	1099	1	1010	7	b11.bmp	p1.bmp
6	21	female	1	2268	1	1983	5	a15.bmp	p3.bmp
6	21	female	1	999	1	1398	5	a17.bmp	q6.bmp
6	21	female	1	1955	1	1671	7	b16.bmp	q8.bmp
6	21	female	1	867	1	1048	4	a20.bmp	p4.bmp
6	21	female	1	867	1	1088	6	b12.bmp	p3.bmp
6	21	female	1	1764	1	893	6	b17.bmp	p2.bmp
6	21	female	1	6976	1	621	5	a14.bmp	p2.bmp
6	21	female	1	788	1	697	5	a4.bmp	q7.bmp
6	21	female	1	1022	1	1281	7	b3.bmp	p4.bmp
6	21	female	1	1100	1	853	4	a6.bmp	p1.bmp
6	21	female	1	789	1	1009	5	a2.bmp	p2.bmp
6	21	female	1	789	1	1204	5	a21.bmp	q6.bmp
6	21	female	1	711	1	1361	7	b20.bmp	q5.bmp
6	21	female	1	1373	1	1166	4	a8.bmp	p4.bmp
6	21	female	1	2150	1	1321	7	b14.bmp	q5.bmp
6	21	female	1	1450	1	1126	7	b13.bmp	p4.bmp
6	21	female	1	827	1	1244	5	a18.bmp	q7.bmp
6	21	female	1	1139	1	1594	6	b2.bmp	p3.bmp
6	21	female	1	1179	1	1126	6	b7.bmp	p2.bmp
6	21	female	1	750	1	1359	7	b9.bmp	q5.bmp
6	21	female	1	904	1	971	5	a7.bmp	p2.bmp
6	21	female	1	828	1	970	4	a12.bmp	q8.bmp
6	21	female	1	1022	1	698	7	b1.bmp	p1.bmp
6	21	female	1	1411	1	1399	6	b15.bmp	q7.bmp
6	21	female	1	765	1	893	7	b19.bmp	p4.bmp
6	21	female	1	788	1	932	4	a9.bmp	q5.bmp
6	21	female	1	711	1	854	7	b6.bmp	p1.bmp
6	21	female	1	1764	1	2099	4	a5.bmp	q8.bmp
6	21	female	1	1022	1	1362	7	b5.bmp	q8.bmp
6	21	female	1	793	1	1166	5	a11.bmp	q7.bmp
6	21	female	1	788	1	776	4	a13.bmp	p1.bmp
6	21	female	1	1099	1	703	4	a19.bmp	p1.bmp
6	21	female	1	827	1	698	7	b8.bmp	p4.bmp
6	21	female	1	1022	1	699	6	b18.bmp	p3.bmp
6	21	female	1	1527	1	2153	4	a1.bmp	p1.bmp
6	21	female	1	1489	1	1477	6	b21.bmp	q6.bmp
6	21	female	1	866	1	820	5	a10.bmp	q6.bmp
6	21	female	1	1023	1	621	7	b4.bmp	q5.bmp
6	21	female	1	1021	1	816	7	b10.bmp	q8.bmp
6	21	female	1	711	1	1049	5	a3.bmp	q6.bmp
6	21	female	1	944	1	777	3	lx10.bmp	q5.bmp
6	21	female	1	1022	1	854	3	lx15.bmp	p4.bmp
6	21	female	1	1451	1	1014	3	lx1.bmp	q8.bmp
6	21	female	1	947	1	932	7	b12.bmp	q8.bmp
6	21	female	1	1100	1	932	5	a1.bmp	q6.bmp
6	21	female	1	1178	1	738	4	a11.bmp	p4.bmp
6	21	female	1	749	1	1516	4	a10.bmp	p1.bmp
6	21	female	1	789	1	737	5	a13.bmp	q6.bmp
6	21	female	1	671	1	933	6	b10.bmp	p3.bmp
6	21	female	1	2075	1	931	6	b5.bmp	p3.bmp
6	21	female	1	789	1	932	4	a18.bmp	p4.bmp
6	21	female	1	750	1	2255	6	b20.bmp	p2.bmp
6	21	female	1	750	1	816	4	a4.bmp	p4.bmp
6	21	female	1	789	1	932	6	b3.bmp	q7.bmp
6	21	female	1	2346	1	894	5	a19.bmp	q6.bmp
6	21	female	1	750	1	697	6	b14.bmp	p2.bmp
6	21	female	1	2305	1	893	4	a14.bmp	q5.bmp
6	21	female	1	1256	1	581	4	a7.bmp	q5.bmp
6	21	female	1	827	1	1490	7	b18.bmp	q8.bmp
6	21	female	1	826	1	660	4	a3.bmp	p1.bmp
6	21	female	1	1256	1	853	4	a21.bmp	p1.bmp
6	21	female	1	2229	1	504	7	b21.bmp	p1.bmp
6	21	female	1	866	1	659	5	a12.bmp	p3.bmp
6	21	female	1	1022	1	893	6	b13.bmp	q7.bmp
6	21	female	1	711	1	1165	6	b4.bmp	p2.bmp
6	21	female	1	905	1	893	5	a16.bmp	q7.bmp
6	21	female	1	3201	1	1049	5	a20.bmp	q7.bmp
6	21	female	1	905	1	739	6	b6.bmp	q6.bmp
6	21	female	1	1178	1	2099	6	b19.bmp	q7.bmp
6	21	female	1	1567	1	1126	7	b15.bmp	p4.bmp
6	21	female	1	750	1	698	5	a9.bmp	p2.bmp
6	21	female	1	672	1	698	6	b11.bmp	q6.bmp
6	21	female	1	828	1	581	6	b16.bmp	p3.bmp
6	21	female	1	1879	1	737	4	a2.bmp	q5.bmp
6	21	female	1	633	1	503	5	a5.bmp	p3.bmp
6	21	female	1	634	1	542	4	a17.bmp	p1.bmp
6	21	female	1	1762	1	1204	5	a6.bmp	q6.bmp
6	21	female	1	711	1	1010	6	b1.bmp	q6.bmp
6	21	female	1	1138	1	894	7	b2.bmp	q8.bmp
6	21	female	1	710	1	893	6	b9.bmp	p2.bmp
6	21	female	1	789	1	815	7	b7.bmp	q5.bmp
6	21	female	1	710	1	816	4	a15.bmp	q8.bmp
6	21	female	1	788	1	620	5	a8.bmp	q7.bmp
6	21	female	1	1021	1	777	6	b8.bmp	q7.bmp
6	21	female	1	749	1	621	7	b17.bmp	q5.bmp
6	21	female	1	862	1	816	3	lx2.bmp	p1.bmp
6	21	female	1	712	1	816	3	lx6.bmp	p4.bmp
6	21	female	1	828	1	1827	3	lx10.bmp	q8.bmp
6	21	female	1	984	1	737	5	a13.bmp	q7.bmp
6	21	female	1	1957	1	855	7	b7.bmp	q8.bmp
6	21	female	1	1645	1	621	7	b2.bmp	q5.bmp
6	21	female	1	789	1	582	4	a15.bmp	q5.bmp
6	21	female	1	750	1	776	4	a18.bmp	p1.bmp
6	21	female	1	672	1	1010	6	b13.bmp	q6.bmp
6	21	female	1	945	1	658	6	b20.bmp	p3.bmp
6	21	female	1	672	1	815	5	a6.bmp	q7.bmp
6	21	female	1	983	1	621	5	a19.bmp	q7.bmp
6	21	female	1	1101	1	699	4	a21.bmp	p4.bmp
6	21	female	1	712	1	621	4	a3.bmp	p4.bmp
6	21	female	1	1411	1	932	6	b11.bmp	q7.bmp
6	21	female	1	905	1	1243	4	a14.bmp	q8.bmp
6	21	female	1	867	1	815	6	b3.bmp	q6.bmp
6	21	female	1	711	1	621	7	b21.bmp	p4.bmp
6	21	female	1	789	1	621	5	a9.bmp	p3.bmp
6	21	female	1	712	1	777	6	b1.bmp	q7.bmp
6	21	female	1	984	1	777	7	b18.bmp	q5.bmp
6	21	female	1	750	1	738	4	a11.bmp	p1.bmp
6	21	female	1	1879	1	1439	5	a16.bmp	q6.bmp
6	21	female	1	711	1	737	6	b9.bmp	p3.bmp
6	21	female	1	1727	1	1009	4	a4.bmp	p1.bmp
6	21	female	1	1411	1	737	6	b19.bmp	q6.bmp
6	21	female	1	2072	1	854	6	b5.bmp	p2.bmp
6	21	female	1	1139	1	699	6	b4.bmp	p3.bmp
6	21	female	1	672	1	1010	4	a10.bmp	p4.bmp
6	21	female	1	828	1	1010	6	b8.bmp	q6.bmp
6	21	female	1	750	1	776	7	b15.bmp	p1.bmp
6	21	female	1	1372	1	738	4	a2.bmp	q8.bmp
6	21	female	1	2190	1	1048	5	a1.bmp	q7.bmp
6	21	female	1	867	1	660	6	b14.bmp	p3.bmp
6	21	female	1	2541	1	1025	4	a17.bmp	p4.bmp
6	21	female	1	4369	1	699	5	a5.bmp	p2.bmp
6	21	female	1	843	1	1788	7	b12.bmp	q5.bmp
6	21	female	1	3785	1	1788	4	a7.bmp	q8.bmp
6	21	female	1	3008	1	776	7	b17.bmp	q8.bmp
6	21	female	1	673	1	699	5	a8.bmp	q6.bmp
6	21	female	1	984	1	698	6	b16.bmp	p2.bmp
6	21	female	1	3241	1	933	6	b10.bmp	p2.bmp
6	21	female	1	1139	1	621	5	a12.bmp	p2.bmp
6	21	female	1	867	1	932	5	a20.bmp	q6.bmp
6	21	female	1	711	1	1049	6	b6.bmp	q7.bmp
6	21	female	1	790	1	1361	3	lx11.bmp	q7.bmp
6	21	female	1	789	1	660	3	lx1.bmp	p1.bmp
6	21	female	1	828	1	660	3	lx3.bmp	p3.bmp
6	21	female	1	2584	1	699	4	a6.bmp	p4.bmp
6	21	female	1	828	1	504	4	a8.bmp	p1.bmp
6	21	female	1	672	1	854	4	a9.bmp	q8.bmp
6	21	female	1	1294	1	894	6	b2.bmp	p2.bmp
6	21	female	1	750	1	815	7	b8.bmp	p1.bmp
6	21	female	1	633	1	660	4	a20.bmp	p1.bmp
6	21	female	1	2660	1	1516	7	b10.bmp	q5.bmp
6	21	female	1	672	1	698	5	a14.bmp	p3.bmp
6	21	female	1	1684	1	1165	4	a16.bmp	p1.bmp
6	21	female	1	674	1	737	7	b11.bmp	p4.bmp
6	21	female	1	1334	1	698	7	b14.bmp	q8.bmp
6	21	female	1	672	1	1010	5	a4.bmp	q6.bmp
6	21	female	1	750	1	855	7	b16.bmp	q5.bmp
6	21	female	1	983	1	777	5	a10.bmp	q7.bmp
6	21	female	1	2229	1	699	5	a11.bmp	q6.bmp
6	21	female	1	2696	1	738	5	a3.bmp	q7.bmp
6	21	female	1	1684	1	699	4	a1.bmp	p4.bmp
6	21	female	1	1959	1	427	7	b19.bmp	p1.bmp
6	21	female	1	599	1	777	5	a17.bmp	q7.bmp
6	21	female	1	828	1	1088	7	b5.bmp	q5.bmp
6	21	female	1	789	1	777	7	b20.bmp	q8.bmp
6	21	female	1	905	1	854	7	b4.bmp	q8.bmp
6	21	female	1	789	1	1014	4	a5.bmp	q5.bmp
6	21	female	1	750	1	738	7	b1.bmp	p4.bmp
6	21	female	1	1529	1	738	6	b12.bmp	p2.bmp
6	21	female	1	672	1	738	6	b21.bmp	q7.bmp
6	21	female	1	633	1	621	7	b13.bmp	p1.bmp
6	21	female	1	672	1	660	4	a13.bmp	p4.bmp
6	21	female	1	1179	1	855	6	b18.bmp	p2.bmp
6	21	female	1	634	1	699	6	b15.bmp	q6.bmp
6	21	female	1	632	1	504	5	a7.bmp	p3.bmp
6	21	female	1	1995	1	581	4	a12.bmp	q5.bmp
6	21	female	1	1022	1	426	6	b7.bmp	p3.bmp
6	21	female	1	1490	1	855	5	a21.bmp	q7.bmp
6	21	female	1	868	1	660	7	b6.bmp	p4.bmp
6	21	female	1	984	1	660	5	a2.bmp	p3.bmp
6	21	female	1	882	1	854	7	b9.bmp	q8.bmp
6	21	female	1	673	1	816	7	b3.bmp	p1.bmp
6	21	female	1	1451	1	664	5	a15.bmp	p2.bmp
6	21	female	1	711	1	777	5	a18.bmp	q6.bmp
6	21	female	1	750	1	777	4	a19.bmp	p4.bmp
6	21	female	1	1528	1	699	6	b17.bmp	p3.bmp
