# Supplementary material for: What Directions Do We Look at Power from? Up-Down, Left-Right, and Front-Back
Source: PLoS One. 2015 Jul 10;10(7):e0132756. doi: 10.1371/journal.pone.0132756 (PMC4498758; doi:10.1371/journal.pone.0132756)
Supplement: S3 File — (ZIP) [file pone.0132756.s003.zip › S3-The Raw Data of Experiment 3/Subject7.xls]

## Sheet: Sheet1
Subject	Age	Sex	Expprime.ACC	Expprime.RT	Expprobe.ACC	Expprobe.RT	stimtype	stimulus1	stimulus2
7	20	female	1	1010	null	null	1	lx13.bmp	null
7	20	female	1	708	null	null	1	lx3.bmp	null
7	20	female	1	582	null	null	1	lx9.bmp	null
7	20	female	1	456	null	null	1	lx5.bmp	null
7	20	female	1	589	null	null	1	lx1.bmp	null
7	20	female	1	961	null	null	1	lx6.bmp	null
7	20	female	1	701	null	null	1	lx15.bmp	null
7	20	female	1	637	null	null	1	lx14.bmp	null
7	20	female	1	648	null	null	1	lx11.bmp	null
7	20	female	1	501	null	null	1	lx2.bmp	null
7	20	female	1	818	null	null	1	lx10.bmp	null
7	20	female	1	709	null	null	1	lx4.bmp	null
7	20	female	1	545	null	null	1	lx8.bmp	null
7	20	female	1	558	null	null	1	lx16.bmp	null
7	20	female	1	592	null	null	1	lx12.bmp	null
7	20	female	1	600	null	null	1	lx7.bmp	null
7	20	female	1	1600	1	1520	2	lx6.bmp	q6.bmp
7	20	female	1	1780	1	1200	2	lx14.bmp	q6.bmp
7	20	female	1	1086	1	1484	2	lx3.bmp	p3.bmp
7	20	female	1	2470	1	1776	2	lx13.bmp	q5.bmp
7	20	female	1	884	1	960	2	lx2.bmp	p2.bmp
7	20	female	0	902	1	2177	2	lx12.bmp	p4.bmp
7	20	female	1	828	1	1252	2	lx7.bmp	q7.bmp
7	20	female	1	1301	1	967	2	lx11.bmp	p3.bmp
7	20	female	1	1466	1	951	2	lx16.bmp	q8.bmp
7	20	female	0	1356	1	1314	2	lx10.bmp	p2.bmp
7	20	female	1	1508	1	793	2	lx8.bmp	q8.bmp
7	20	female	1	956	1	917	2	lx15.bmp	q7.bmp
7	20	female	1	1302	1	1145	2	lx9.bmp	p1.bmp
7	20	female	1	1229	1	862	2	lx1.bmp	p1.bmp
7	20	female	1	727	1	835	2	lx4.bmp	p4.bmp
7	20	female	1	784	1	805	2	lx5.bmp	q5.bmp
7	20	female	1	902	1	796	3	lx3.bmp	p1.bmp
7	20	female	1	757	1	942	3	lx7.bmp	p4.bmp
7	20	female	1	1550	1	829	3	lx9.bmp	q5.bmp
7	20	female	1	759	1	1064	7	b14.bmp	q5.bmp
7	20	female	1	794	1	1021	7	b3.bmp	p4.bmp
7	20	female	1	1477	1	790	7	b5.bmp	q8.bmp
7	20	female	1	1187	1	888	7	b9.bmp	q5.bmp
7	20	female	1	869	1	923	5	a4.bmp	q7.bmp
7	20	female	1	1021	1	841	7	b13.bmp	p4.bmp
7	20	female	1	565	1	1114	4	a12.bmp	q8.bmp
7	20	female	1	780	1	872	6	b15.bmp	q7.bmp
7	20	female	1	750	1	743	5	a2.bmp	p2.bmp
7	20	female	1	732	1	656	5	a17.bmp	q6.bmp
7	20	female	1	830	1	836	5	a18.bmp	q7.bmp
7	20	female	1	916	1	906	7	b16.bmp	q8.bmp
7	20	female	1	942	1	691	4	a6.bmp	p1.bmp
7	20	female	1	849	1	694	7	b4.bmp	q5.bmp
7	20	female	1	1089	1	651	7	b6.bmp	p1.bmp
7	20	female	1	880	1	819	7	b10.bmp	q8.bmp
7	20	female	1	917	1	770	4	a5.bmp	q8.bmp
7	20	female	1	628	1	853	5	a21.bmp	q6.bmp
7	20	female	1	635	1	897	5	a11.bmp	q7.bmp
7	20	female	1	628	1	747	5	a14.bmp	p2.bmp
7	20	female	1	660	1	1274	6	b12.bmp	p3.bmp
7	20	female	1	935	1	626	4	a20.bmp	p4.bmp
7	20	female	1	699	1	733	4	a19.bmp	p1.bmp
7	20	female	1	1761	1	656	7	b8.bmp	p4.bmp
7	20	female	1	1052	1	665	4	a8.bmp	p4.bmp
7	20	female	1	634	1	820	7	b20.bmp	q5.bmp
7	20	female	1	850	1	773	4	a9.bmp	q5.bmp
7	20	female	1	771	1	672	6	b7.bmp	p2.bmp
7	20	female	0	576	1	1913	7	b1.bmp	p1.bmp
7	20	female	1	684	1	793	5	a10.bmp	q6.bmp
7	20	female	1	1576	1	815	5	a3.bmp	q6.bmp
7	20	female	1	545	1	711	4	a16.bmp	p4.bmp
7	20	female	1	547	1	549	5	a7.bmp	p2.bmp
7	20	female	1	1074	1	1081	5	a15.bmp	p3.bmp
7	20	female	1	695	1	1048	4	a13.bmp	p1.bmp
7	20	female	1	617	1	780	4	a1.bmp	p1.bmp
7	20	female	1	1511	1	762	6	b21.bmp	q6.bmp
7	20	female	1	527	1	616	7	b19.bmp	p4.bmp
7	20	female	1	697	1	1660	6	b17.bmp	p2.bmp
7	20	female	1	918	1	590	7	b11.bmp	p1.bmp
7	20	female	1	629	1	651	6	b18.bmp	p3.bmp
7	20	female	1	636	1	1049	6	b2.bmp	p3.bmp
7	20	female	1	991	1	684	3	lx1.bmp	q8.bmp
7	20	female	1	1195	1	1026	3	lx10.bmp	q5.bmp
7	20	female	1	685	1	672	3	lx15.bmp	p4.bmp
7	20	female	1	702	1	800	6	b3.bmp	q7.bmp
7	20	female	1	608	1	565	4	a4.bmp	p4.bmp
7	20	female	1	651	1	774	6	b13.bmp	q7.bmp
7	20	female	1	668	1	1104	5	a6.bmp	q6.bmp
7	20	female	1	704	1	881	6	b8.bmp	q7.bmp
7	20	female	1	2543	1	699	6	b6.bmp	q6.bmp
7	20	female	1	590	1	2378	5	a9.bmp	p2.bmp
7	20	female	1	896	1	672	4	a14.bmp	q5.bmp
7	20	female	1	603	1	1013	6	b5.bmp	p3.bmp
7	20	female	1	610	1	1091	6	b16.bmp	p3.bmp
7	20	female	1	720	1	596	4	a2.bmp	q5.bmp
7	20	female	1	571	1	731	7	b17.bmp	q5.bmp
7	20	female	1	607	1	737	7	b18.bmp	q8.bmp
7	20	female	1	690	1	600	7	b2.bmp	q8.bmp
7	20	female	1	540	1	666	6	b14.bmp	p2.bmp
7	20	female	1	1263	1	814	5	a5.bmp	p3.bmp
7	20	female	1	536	1	689	4	a15.bmp	q8.bmp
7	20	female	1	687	1	730	7	b7.bmp	q5.bmp
7	20	female	1	750	1	725	5	a19.bmp	q6.bmp
7	20	female	1	1431	1	776	6	b10.bmp	p3.bmp
7	20	female	1	576	1	584	5	a1.bmp	q6.bmp
7	20	female	1	698	1	950	4	a10.bmp	p1.bmp
7	20	female	1	596	1	677	5	a20.bmp	q7.bmp
7	20	female	1	684	1	867	6	b1.bmp	q6.bmp
7	20	female	1	3644	1	703	4	a17.bmp	p1.bmp
7	20	female	1	779	1	760	4	a7.bmp	q5.bmp
7	20	female	1	562	1	694	4	a18.bmp	p4.bmp
7	20	female	1	480	1	819	6	b19.bmp	q7.bmp
7	20	female	1	742	1	664	4	a21.bmp	p1.bmp
7	20	female	1	559	1	868	6	b4.bmp	p2.bmp
7	20	female	1	964	1	1028	5	a12.bmp	p3.bmp
7	20	female	1	557	1	671	5	a16.bmp	q7.bmp
7	20	female	1	548	1	621	4	a3.bmp	p1.bmp
7	20	female	1	554	1	663	6	b9.bmp	p2.bmp
7	20	female	1	633	1	792	7	b12.bmp	q8.bmp
7	20	female	1	596	1	1103	4	a11.bmp	p4.bmp
7	20	female	1	542	1	770	7	b15.bmp	p4.bmp
7	20	female	1	517	1	454	6	b20.bmp	p2.bmp
7	20	female	1	722	1	855	5	a8.bmp	q7.bmp
7	20	female	1	706	1	900	5	a13.bmp	q6.bmp
7	20	female	1	858	1	721	6	b11.bmp	q6.bmp
7	20	female	1	545	1	636	7	b21.bmp	p1.bmp
7	20	female	1	660	1	777	3	lx6.bmp	p4.bmp
7	20	female	1	499	1	851	3	lx2.bmp	p1.bmp
7	20	female	1	574	1	609	3	lx10.bmp	q8.bmp
7	20	female	1	536	1	587	4	a11.bmp	p1.bmp
7	20	female	1	530	1	624	6	b9.bmp	p3.bmp
7	20	female	1	524	1	637	6	b5.bmp	p2.bmp
7	20	female	1	512	1	711	4	a10.bmp	p4.bmp
7	20	female	1	516	1	658	6	b8.bmp	q6.bmp
7	20	female	1	591	1	533	4	a3.bmp	p4.bmp
7	20	female	1	512	1	973	6	b11.bmp	q7.bmp
7	20	female	1	703	1	710	4	a7.bmp	q8.bmp
7	20	female	1	693	1	1033	4	a14.bmp	q8.bmp
7	20	female	1	575	1	774	5	a9.bmp	p3.bmp
7	20	female	1	915	1	1105	4	a17.bmp	p4.bmp
7	20	female	1	954	1	543	6	b10.bmp	p2.bmp
7	20	female	1	661	1	528	6	b14.bmp	p3.bmp
7	20	female	1	631	1	808	4	a15.bmp	q5.bmp
7	20	female	1	1077	1	740	7	b17.bmp	q8.bmp
7	20	female	1	586	1	708	5	a1.bmp	q7.bmp
7	20	female	1	860	1	673	6	b16.bmp	p2.bmp
7	20	female	1	632	1	652	5	a6.bmp	q7.bmp
7	20	female	1	1193	1	785	7	b12.bmp	q5.bmp
7	20	female	1	617	1	712	5	a20.bmp	q6.bmp
7	20	female	1	1033	1	645	7	b15.bmp	p1.bmp
7	20	female	1	885	1	656	7	b2.bmp	q5.bmp
7	20	female	1	1267	1	743	4	a18.bmp	p1.bmp
7	20	female	1	612	1	703	6	b4.bmp	p3.bmp
7	20	female	1	562	1	667	7	b18.bmp	q5.bmp
7	20	female	1	3107	1	638	6	b13.bmp	q6.bmp
7	20	female	1	969	1	950	5	a13.bmp	q7.bmp
7	20	female	1	650	1	733	5	a16.bmp	q6.bmp
7	20	female	1	530	1	673	5	a5.bmp	p2.bmp
7	20	female	1	628	1	902	7	b21.bmp	p4.bmp
7	20	female	1	597	1	672	6	b20.bmp	p3.bmp
7	20	female	1	709	1	794	6	b1.bmp	q7.bmp
7	20	female	1	563	1	783	5	a8.bmp	q6.bmp
7	20	female	1	1353	1	857	5	a12.bmp	p2.bmp
7	20	female	1	1422	1	766	5	a19.bmp	q7.bmp
7	20	female	1	1022	1	616	7	b7.bmp	q8.bmp
7	20	female	1	703	1	725	4	a21.bmp	p4.bmp
7	20	female	1	2498	1	761	4	a4.bmp	p1.bmp
7	20	female	1	582	1	600	6	b3.bmp	q6.bmp
7	20	female	1	560	1	892	6	b6.bmp	q7.bmp
7	20	female	1	589	1	674	4	a2.bmp	q8.bmp
7	20	female	1	512	1	578	6	b19.bmp	q6.bmp
7	20	female	1	556	1	772	3	lx1.bmp	p1.bmp
7	20	female	1	542	1	708	3	lx11.bmp	q7.bmp
7	20	female	1	681	1	781	3	lx3.bmp	p3.bmp
7	20	female	1	482	1	528	7	b9.bmp	q8.bmp
7	20	female	1	539	1	629	6	b7.bmp	p3.bmp
7	20	female	1	561	1	666	5	a15.bmp	p2.bmp
7	20	female	1	617	1	630	5	a18.bmp	q6.bmp
7	20	female	1	626	1	592	7	b8.bmp	p1.bmp
7	20	female	1	549	1	662	5	a11.bmp	q6.bmp
7	20	female	1	615	1	749	5	a17.bmp	q7.bmp
7	20	female	1	571	1	722	4	a13.bmp	p4.bmp
7	20	female	1	515	1	671	7	b3.bmp	p1.bmp
7	20	female	1	673	1	572	4	a20.bmp	p1.bmp
7	20	female	1	551	1	649	4	a12.bmp	q5.bmp
7	20	female	1	607	1	702	7	b1.bmp	p4.bmp
7	20	female	1	533	1	1550	7	b5.bmp	q5.bmp
7	20	female	1	510	1	1154	7	b6.bmp	p4.bmp
7	20	female	0	477	1	1057	5	a7.bmp	p3.bmp
7	20	female	1	503	1	804	6	b18.bmp	p2.bmp
7	20	female	1	557	1	764	6	b21.bmp	q7.bmp
7	20	female	1	519	1	738	7	b16.bmp	q5.bmp
7	20	female	1	586	1	672	7	b13.bmp	p1.bmp
7	20	female	1	1184	1	634	7	b20.bmp	q8.bmp
7	20	female	1	566	1	609	6	b15.bmp	q6.bmp
7	20	female	1	506	1	826	4	a16.bmp	p1.bmp
7	20	female	1	659	1	673	7	b4.bmp	q8.bmp
7	20	female	1	499	1	560	6	b12.bmp	p2.bmp
7	20	female	1	465	1	719	7	b10.bmp	q5.bmp
7	20	female	1	664	1	686	5	a4.bmp	q6.bmp
7	20	female	1	886	1	827	5	a21.bmp	q7.bmp
7	20	female	1	665	1	1021	4	a1.bmp	p4.bmp
7	20	female	1	567	1	565	7	b14.bmp	q8.bmp
7	20	female	1	587	1	592	4	a19.bmp	p4.bmp
7	20	female	1	433	1	535	7	b11.bmp	p4.bmp
7	20	female	1	565	1	585	4	a9.bmp	q8.bmp
7	20	female	1	692	1	732	5	a3.bmp	q7.bmp
7	20	female	1	467	1	720	4	a5.bmp	q5.bmp
7	20	female	1	348	1	687	4	a6.bmp	p4.bmp
7	20	female	1	495	1	579	5	a10.bmp	q7.bmp
7	20	female	1	494	1	577	6	b17.bmp	p3.bmp
7	20	female	1	590	1	542	7	b19.bmp	p1.bmp
7	20	female	1	697	1	624	5	a14.bmp	p3.bmp
7	20	female	1	525	1	491	4	a8.bmp	p1.bmp
7	20	female	1	482	1	494	5	a2.bmp	p3.bmp
7	20	female	1	476	1	607	6	b2.bmp	p2.bmp
