# Supplementary material for: What Directions Do We Look at Power from? Up-Down, Left-Right, and Front-Back
Source: PLoS One. 2015 Jul 10;10(7):e0132756. doi: 10.1371/journal.pone.0132756 (PMC4498758; doi:10.1371/journal.pone.0132756)
Supplement: S3 File — (ZIP) [file pone.0132756.s003.zip › S3-The Raw Data of Experiment 3/Subject8.xls]

## Sheet: Sheet1
Subject	Age	Sex	Expprime.ACC	Expprime.RT	Expprobe.ACC	Expprobe.RT	stimtype	stimulus1	stimulus2
8	20	male	1	979	null	null	1	lx4.bmp	null
8	20	male	0	460	null	null	1	lx16.bmp	null
8	20	male	1	574	null	null	1	lx9.bmp	null
8	20	male	1	432	null	null	1	lx8.bmp	null
8	20	male	1	510	null	null	1	lx3.bmp	null
8	20	male	1	534	null	null	1	lx5.bmp	null
8	20	male	1	539	null	null	1	lx12.bmp	null
8	20	male	1	324	null	null	1	lx14.bmp	null
8	20	male	1	520	null	null	1	lx1.bmp	null
8	20	male	1	501	null	null	1	lx15.bmp	null
8	20	male	0	1047	null	null	1	lx7.bmp	null
8	20	male	1	567	null	null	1	lx13.bmp	null
8	20	male	1	814	null	null	1	lx2.bmp	null
8	20	male	1	627	null	null	1	lx11.bmp	null
8	20	male	1	525	null	null	1	lx6.bmp	null
8	20	male	1	536	null	null	1	lx10.bmp	null
8	20	male	1	571	1	1192	2	lx15.bmp	q7.bmp
8	20	male	1	487	1	686	2	lx11.bmp	p3.bmp
8	20	male	1	424	1	952	2	lx4.bmp	p4.bmp
8	20	male	1	527	1	645	2	lx5.bmp	q5.bmp
8	20	male	1	548	1	728	2	lx14.bmp	q6.bmp
8	20	male	1	636	1	654	2	lx8.bmp	q8.bmp
8	20	male	1	525	0	984	2	lx10.bmp	p2.bmp
8	20	male	1	521	1	590	2	lx2.bmp	p2.bmp
8	20	male	1	534	1	728	2	lx12.bmp	p4.bmp
8	20	male	1	584	1	854	2	lx13.bmp	q5.bmp
8	20	male	1	619	1	907	2	lx9.bmp	p1.bmp
8	20	male	1	548	1	839	2	lx3.bmp	p3.bmp
8	20	male	1	571	1	830	2	lx16.bmp	q8.bmp
8	20	male	1	546	1	679	2	lx1.bmp	p1.bmp
8	20	male	1	540	1	760	2	lx6.bmp	q6.bmp
8	20	male	1	559	1	802	2	lx7.bmp	q7.bmp
8	20	male	1	631	0	902	3	lx3.bmp	p1.bmp
8	20	male	1	826	1	926	3	lx9.bmp	q5.bmp
8	20	male	1	519	1	791	3	lx7.bmp	p4.bmp
8	20	male	1	803	1	695	6	b7.bmp	p2.bmp
8	20	male	1	445	0	637	4	a13.bmp	p1.bmp
8	20	male	1	463	1	771	5	a2.bmp	p2.bmp
8	20	male	1	726	1	580	7	b20.bmp	q5.bmp
8	20	male	1	506	1	707	5	a10.bmp	q6.bmp
8	20	male	1	1000	1	641	5	a11.bmp	q7.bmp
8	20	male	1	601	0	613	4	a16.bmp	p4.bmp
8	20	male	1	409	1	607	5	a18.bmp	q7.bmp
8	20	male	1	697	1	737	7	b14.bmp	q5.bmp
8	20	male	1	990	1	721	5	a21.bmp	q6.bmp
8	20	male	1	891	0	920	7	b3.bmp	p4.bmp
8	20	male	0	1142	1	704	5	a3.bmp	q6.bmp
8	20	male	1	676	0	713	7	b11.bmp	p1.bmp
8	20	male	1	594	1	730	7	b16.bmp	q8.bmp
8	20	male	1	463	1	501	4	a19.bmp	p1.bmp
8	20	male	1	612	1	606	6	b2.bmp	p3.bmp
8	20	male	1	743	1	530	4	a12.bmp	q8.bmp
8	20	male	1	558	1	659	7	b19.bmp	p4.bmp
8	20	male	1	498	1	865	4	a9.bmp	q5.bmp
8	20	male	1	725	1	584	7	b1.bmp	p1.bmp
8	20	male	1	592	1	586	7	b9.bmp	q5.bmp
8	20	male	1	380	1	595	5	a4.bmp	q7.bmp
8	20	male	1	502	1	558	6	b18.bmp	p3.bmp
8	20	male	1	519	1	660	5	a7.bmp	p2.bmp
8	20	male	1	604	1	509	6	b21.bmp	q6.bmp
8	20	male	1	670	1	655	6	b12.bmp	p3.bmp
8	20	male	1	635	1	391	7	b6.bmp	p1.bmp
8	20	male	1	587	0	563	4	a8.bmp	p4.bmp
8	20	male	1	559	1	424	7	b8.bmp	p4.bmp
8	20	male	1	632	1	588	4	a1.bmp	p1.bmp
8	20	male	1	609	1	505	6	b17.bmp	p2.bmp
8	20	male	1	563	1	479	4	a20.bmp	p4.bmp
8	20	male	1	567	1	412	4	a6.bmp	p1.bmp
8	20	male	1	522	1	569	5	a14.bmp	p2.bmp
8	20	male	1	525	1	598	4	a5.bmp	q8.bmp
8	20	male	1	565	0	605	6	b15.bmp	q7.bmp
8	20	male	1	453	1	525	5	a15.bmp	p3.bmp
8	20	male	1	735	1	782	7	b4.bmp	q5.bmp
8	20	male	1	516	1	570	7	b5.bmp	q8.bmp
8	20	male	1	430	1	616	7	b10.bmp	q8.bmp
8	20	male	1	454	1	461	7	b13.bmp	p4.bmp
8	20	male	1	383	1	650	5	a17.bmp	q6.bmp
8	20	male	1	793	1	714	3	lx1.bmp	q8.bmp
8	20	male	1	532	1	694	3	lx10.bmp	q5.bmp
8	20	male	1	374	1	770	3	lx15.bmp	p4.bmp
8	20	male	1	571	1	758	5	a8.bmp	q7.bmp
8	20	male	0	788	1	594	4	a14.bmp	q5.bmp
8	20	male	1	608	1	1178	4	a4.bmp	p4.bmp
8	20	male	1	740	1	574	6	b11.bmp	q6.bmp
8	20	male	1	541	1	916	6	b20.bmp	p2.bmp
8	20	male	1	580	1	682	4	a17.bmp	p1.bmp
8	20	male	0	487	1	597	4	a2.bmp	q5.bmp
8	20	male	1	550	1	769	6	b9.bmp	p2.bmp
8	20	male	1	534	1	586	5	a9.bmp	p2.bmp
8	20	male	1	846	1	766	5	a1.bmp	q6.bmp
8	20	male	1	614	1	745	5	a16.bmp	q7.bmp
8	20	male	1	511	0	601	7	b18.bmp	q8.bmp
8	20	male	1	431	1	688	7	b17.bmp	q5.bmp
8	20	male	1	492	1	509	5	a5.bmp	p3.bmp
8	20	male	1	462	1	481	7	b21.bmp	p1.bmp
8	20	male	1	622	1	502	5	a20.bmp	q7.bmp
8	20	male	1	559	1	302	6	b13.bmp	q7.bmp
8	20	male	1	385	1	600	7	b12.bmp	q8.bmp
8	20	male	1	478	0	508	6	b16.bmp	p3.bmp
8	20	male	1	459	1	492	6	b19.bmp	q7.bmp
8	20	male	1	629	1	789	5	a12.bmp	p3.bmp
8	20	male	1	414	1	598	4	a7.bmp	q5.bmp
8	20	male	1	510	1	559	4	a21.bmp	p1.bmp
8	20	male	1	891	1	669	5	a13.bmp	q6.bmp
8	20	male	1	635	1	733	6	b6.bmp	q6.bmp
8	20	male	1	626	1	693	6	b4.bmp	p2.bmp
8	20	male	1	1118	1	575	5	a19.bmp	q6.bmp
8	20	male	1	563	1	518	6	b14.bmp	p2.bmp
8	20	male	1	565	1	595	6	b5.bmp	p3.bmp
8	20	male	1	615	1	666	6	b8.bmp	q7.bmp
8	20	male	1	554	1	553	4	a11.bmp	p4.bmp
8	20	male	1	445	1	438	4	a18.bmp	p4.bmp
8	20	male	0	550	1	542	7	b7.bmp	q5.bmp
8	20	male	1	546	1	788	5	a6.bmp	q6.bmp
8	20	male	1	444	1	587	4	a15.bmp	q8.bmp
8	20	male	1	629	1	575	6	b10.bmp	p3.bmp
8	20	male	1	795	0	496	7	b15.bmp	p4.bmp
8	20	male	1	460	1	418	6	b1.bmp	q6.bmp
8	20	male	1	586	1	499	6	b3.bmp	q7.bmp
8	20	male	1	591	1	570	7	b2.bmp	q8.bmp
8	20	male	0	491	1	420	4	a3.bmp	p1.bmp
8	20	male	1	532	1	516	4	a10.bmp	p1.bmp
8	20	male	1	1071	1	522	3	lx10.bmp	q8.bmp
8	20	male	0	688	1	584	3	lx2.bmp	p1.bmp
8	20	male	1	665	1	489	3	lx6.bmp	p4.bmp
8	20	male	0	1148	1	508	5	a19.bmp	q7.bmp
8	20	male	0	592	1	590	6	b6.bmp	q7.bmp
8	20	male	1	742	1	708	5	a6.bmp	q7.bmp
8	20	male	1	488	1	531	6	b13.bmp	q6.bmp
8	20	male	1	543	1	688	6	b20.bmp	p3.bmp
8	20	male	1	758	1	459	4	a17.bmp	p4.bmp
8	20	male	1	680	1	628	4	a14.bmp	q8.bmp
8	20	male	1	469	1	573	5	a12.bmp	p2.bmp
8	20	male	1	605	1	652	6	b4.bmp	p3.bmp
8	20	male	1	454	1	593	4	a11.bmp	p1.bmp
8	20	male	1	542	1	633	6	b1.bmp	q7.bmp
8	20	male	0	895	1	760	4	a10.bmp	p4.bmp
8	20	male	1	581	1	529	5	a5.bmp	p2.bmp
8	20	male	1	624	1	547	6	b3.bmp	q6.bmp
8	20	male	1	543	1	643	7	b2.bmp	q5.bmp
8	20	male	1	515	1	569	4	a15.bmp	q5.bmp
8	20	male	1	682	1	431	7	b12.bmp	q5.bmp
8	20	male	1	466	1	624	7	b17.bmp	q8.bmp
8	20	male	1	402	1	582	4	a7.bmp	q8.bmp
8	20	male	1	633	1	411	7	b21.bmp	p4.bmp
8	20	male	1	850	1	517	4	a2.bmp	q8.bmp
8	20	male	1	498	1	419	5	a20.bmp	q6.bmp
8	20	male	1	375	1	477	7	b7.bmp	q8.bmp
8	20	male	1	579	1	456	4	a3.bmp	p4.bmp
8	20	male	1	630	0	571	6	b8.bmp	q6.bmp
8	20	male	1	638	1	559	4	a18.bmp	p1.bmp
8	20	male	1	602	1	578	6	b19.bmp	q6.bmp
8	20	male	1	489	1	551	6	b11.bmp	q7.bmp
8	20	male	1	647	1	546	5	a8.bmp	q6.bmp
8	20	male	1	597	0	599	4	a21.bmp	p4.bmp
8	20	male	1	512	1	521	7	b15.bmp	p1.bmp
8	20	male	1	522	1	488	6	b16.bmp	p2.bmp
8	20	male	1	471	1	487	6	b14.bmp	p3.bmp
8	20	male	1	486	1	548	5	a16.bmp	q6.bmp
8	20	male	1	520	1	432	5	a9.bmp	p3.bmp
8	20	male	1	588	1	488	5	a1.bmp	q7.bmp
8	20	male	1	781	1	452	6	b9.bmp	p3.bmp
8	20	male	1	601	1	633	4	a4.bmp	p1.bmp
8	20	male	1	725	1	650	5	a13.bmp	q7.bmp
8	20	male	1	655	1	457	6	b10.bmp	p2.bmp
8	20	male	1	580	1	482	7	b18.bmp	q5.bmp
8	20	male	1	604	1	758	6	b5.bmp	p2.bmp
8	20	male	1	1022	1	502	3	lx11.bmp	q7.bmp
8	20	male	1	795	1	587	3	lx3.bmp	p3.bmp
8	20	male	0	1055	1	740	3	lx1.bmp	p1.bmp
8	20	male	1	561	1	552	7	b3.bmp	p1.bmp
8	20	male	1	464	1	630	7	b6.bmp	p4.bmp
8	20	male	1	369	1	415	4	a5.bmp	q5.bmp
8	20	male	1	679	1	549	4	a8.bmp	p1.bmp
8	20	male	1	551	1	670	5	a11.bmp	q6.bmp
8	20	male	1	505	1	559	4	a6.bmp	p4.bmp
8	20	male	0	598	1	478	7	b19.bmp	p1.bmp
8	20	male	1	526	0	826	7	b4.bmp	q8.bmp
8	20	male	1	438	1	474	6	b7.bmp	p3.bmp
8	20	male	1	443	1	510	5	a15.bmp	p2.bmp
8	20	male	1	537	1	545	6	b15.bmp	q6.bmp
8	20	male	1	415	1	520	5	a3.bmp	q7.bmp
8	20	male	1	638	1	643	4	a13.bmp	p4.bmp
8	20	male	1	935	1	391	7	b13.bmp	p1.bmp
8	20	male	1	357	1	371	7	b8.bmp	p1.bmp
8	20	male	1	558	1	558	5	a14.bmp	p3.bmp
8	20	male	1	597	1	523	7	b10.bmp	q5.bmp
8	20	male	1	711	1	538	4	a9.bmp	q8.bmp
8	20	male	1	364	1	444	4	a16.bmp	p1.bmp
8	20	male	1	552	1	450	5	a7.bmp	p3.bmp
8	20	male	1	501	1	772	5	a4.bmp	q6.bmp
8	20	male	1	502	0	468	4	a20.bmp	p1.bmp
8	20	male	1	513	1	516	7	b16.bmp	q5.bmp
8	20	male	1	574	1	816	7	b5.bmp	q5.bmp
8	20	male	1	769	1	647	5	a2.bmp	p3.bmp
8	20	male	1	792	1	616	7	b9.bmp	q8.bmp
8	20	male	1	512	1	619	5	a18.bmp	q6.bmp
8	20	male	1	632	0	690	7	b11.bmp	p4.bmp
8	20	male	0	848	1	609	4	a12.bmp	q5.bmp
8	20	male	1	380	1	598	5	a21.bmp	q7.bmp
8	20	male	1	590	1	530	6	b17.bmp	p3.bmp
8	20	male	1	519	1	485	6	b21.bmp	q7.bmp
8	20	male	1	559	1	478	7	b1.bmp	p4.bmp
8	20	male	1	583	1	766	5	a17.bmp	q7.bmp
8	20	male	1	551	1	555	7	b14.bmp	q8.bmp
8	20	male	1	617	1	571	4	a1.bmp	p4.bmp
8	20	male	1	579	1	638	6	b2.bmp	p2.bmp
8	20	male	0	412	1	442	4	a19.bmp	p4.bmp
8	20	male	1	694	1	555	7	b20.bmp	q8.bmp
8	20	male	1	587	1	492	6	b18.bmp	p2.bmp
8	20	male	1	580	1	460	6	b12.bmp	p2.bmp
8	20	male	1	670	1	739	5	a10.bmp	q7.bmp
