# Supplementary material for: What Directions Do We Look at Power from? Up-Down, Left-Right, and Front-Back
Source: PLoS One. 2015 Jul 10;10(7):e0132756. doi: 10.1371/journal.pone.0132756 (PMC4498758; doi:10.1371/journal.pone.0132756)
Supplement: S3 File — (ZIP) [file pone.0132756.s003.zip › S3-The Raw Data of Experiment 3/Subject9.xls]

## Sheet: Sheet1
Subject	Age	Sex	Expprime.ACC	Expprime.RT	Expprobe.ACC	Expprobe.RT	stimtype	stimulus1	stimulus2
9	20	female	1	1344	null	null	1	lx16.bmp	null
9	20	female	1	1171	null	null	1	lx9.bmp	null
9	20	female	1	833	null	null	1	lx15.bmp	null
9	20	female	1	640	null	null	1	lx5.bmp	null
9	20	female	1	637	null	null	1	lx7.bmp	null
9	20	female	1	777	null	null	1	lx2.bmp	null
9	20	female	1	884	null	null	1	lx4.bmp	null
9	20	female	1	896	null	null	1	lx12.bmp	null
9	20	female	1	827	null	null	1	lx13.bmp	null
9	20	female	1	675	null	null	1	lx10.bmp	null
9	20	female	1	457	null	null	1	lx8.bmp	null
9	20	female	1	601	null	null	1	lx11.bmp	null
9	20	female	1	549	null	null	1	lx14.bmp	null
9	20	female	1	538	null	null	1	lx1.bmp	null
9	20	female	1	546	null	null	1	lx6.bmp	null
9	20	female	1	534	null	null	1	lx3.bmp	null
9	20	female	1	982	1	1239	2	lx12.bmp	p4.bmp
9	20	female	1	536	1	1267	2	lx10.bmp	p2.bmp
9	20	female	1	535	1	891	2	lx13.bmp	q5.bmp
9	20	female	1	628	1	1312	2	lx16.bmp	q8.bmp
9	20	female	1	643	1	1649	2	lx7.bmp	q7.bmp
9	20	female	1	617	1	1089	2	lx5.bmp	q5.bmp
9	20	female	1	549	1	987	2	lx15.bmp	q7.bmp
9	20	female	1	652	1	1348	2	lx6.bmp	q6.bmp
9	20	female	1	553	1	677	2	lx9.bmp	p1.bmp
9	20	female	1	743	1	986	2	lx2.bmp	p2.bmp
9	20	female	1	628	1	706	2	lx3.bmp	p3.bmp
9	20	female	1	628	1	888	2	lx1.bmp	p1.bmp
9	20	female	1	530	1	881	2	lx14.bmp	q6.bmp
9	20	female	1	568	1	1402	2	lx8.bmp	q8.bmp
9	20	female	1	496	1	1146	2	lx11.bmp	p3.bmp
9	20	female	1	822	1	2083	2	lx4.bmp	p4.bmp
9	20	female	1	805	1	1031	3	lx7.bmp	p4.bmp
9	20	female	1	1194	1	580	3	lx3.bmp	p1.bmp
9	20	female	1	770	1	608	3	lx9.bmp	q5.bmp
9	20	female	1	614	1	1328	6	b7.bmp	p2.bmp
9	20	female	1	735	1	1424	7	b1.bmp	p1.bmp
9	20	female	1	676	1	682	7	b20.bmp	q5.bmp
9	20	female	1	790	1	911	7	b8.bmp	p4.bmp
9	20	female	1	640	1	946	5	a10.bmp	q6.bmp
9	20	female	1	554	1	770	6	b18.bmp	p3.bmp
9	20	female	1	550	1	821	7	b16.bmp	q8.bmp
9	20	female	1	860	1	787	5	a21.bmp	q6.bmp
9	20	female	1	625	1	763	7	b5.bmp	q8.bmp
9	20	female	1	629	1	663	7	b11.bmp	p1.bmp
9	20	female	1	563	1	817	7	b4.bmp	q5.bmp
9	20	female	1	606	1	1406	6	b17.bmp	p2.bmp
9	20	female	1	559	1	706	5	a18.bmp	q7.bmp
9	20	female	1	527	1	756	4	a12.bmp	q8.bmp
9	20	female	1	591	1	866	5	a14.bmp	p2.bmp
9	20	female	1	673	1	828	5	a2.bmp	p2.bmp
9	20	female	1	552	1	612	4	a9.bmp	q5.bmp
9	20	female	1	518	1	1082	5	a17.bmp	q6.bmp
9	20	female	1	593	1	522	4	a13.bmp	p1.bmp
9	20	female	1	597	1	932	4	a8.bmp	p4.bmp
9	20	female	1	618	1	738	7	b10.bmp	q8.bmp
9	20	female	1	523	1	941	4	a5.bmp	q8.bmp
9	20	female	1	462	1	613	4	a1.bmp	p1.bmp
9	20	female	1	499	1	897	7	b3.bmp	p4.bmp
9	20	female	1	919	1	968	5	a4.bmp	q7.bmp
9	20	female	1	569	0	923	4	a20.bmp	p4.bmp
9	20	female	1	2749	1	995	5	a11.bmp	q7.bmp
9	20	female	1	788	1	760	4	a16.bmp	p4.bmp
9	20	female	1	873	1	616	6	b2.bmp	p3.bmp
9	20	female	1	561	1	684	7	b13.bmp	p4.bmp
9	20	female	1	654	1	1079	6	b15.bmp	q7.bmp
9	20	female	1	613	1	1020	6	b21.bmp	q6.bmp
9	20	female	1	613	1	1278	7	b19.bmp	p4.bmp
9	20	female	1	562	1	912	7	b9.bmp	q5.bmp
9	20	female	1	797	1	1465	4	a6.bmp	p1.bmp
9	20	female	1	557	1	754	5	a15.bmp	p3.bmp
9	20	female	1	588	1	963	7	b14.bmp	q5.bmp
9	20	female	1	862	1	717	5	a3.bmp	q6.bmp
9	20	female	1	715	1	656	5	a7.bmp	p2.bmp
9	20	female	1	572	1	535	7	b6.bmp	p1.bmp
9	20	female	1	519	1	487	4	a19.bmp	p1.bmp
9	20	female	1	670	1	518	6	b12.bmp	p3.bmp
9	20	female	1	690	1	753	3	lx1.bmp	q8.bmp
9	20	female	1	754	1	587	3	lx15.bmp	p4.bmp
9	20	female	1	713	1	461	3	lx10.bmp	q5.bmp
9	20	female	1	603	1	600	7	b18.bmp	q8.bmp
9	20	female	1	526	1	588	5	a19.bmp	q6.bmp
9	20	female	1	499	1	451	7	b7.bmp	q5.bmp
9	20	female	1	824	1	880	5	a20.bmp	q7.bmp
9	20	female	1	879	1	916	4	a3.bmp	p1.bmp
9	20	female	1	536	1	604	4	a21.bmp	p1.bmp
9	20	female	1	824	1	635	6	b4.bmp	p2.bmp
9	20	female	1	659	1	560	6	b1.bmp	q6.bmp
9	20	female	1	596	1	397	4	a10.bmp	p1.bmp
9	20	female	1	802	1	414	6	b10.bmp	p3.bmp
9	20	female	1	594	1	530	5	a13.bmp	q6.bmp
9	20	female	1	647	1	475	6	b13.bmp	q7.bmp
9	20	female	1	822	1	562	7	b17.bmp	q5.bmp
9	20	female	1	538	1	570	4	a14.bmp	q5.bmp
9	20	female	1	615	1	656	7	b15.bmp	p4.bmp
9	20	female	1	767	1	570	5	a6.bmp	q6.bmp
9	20	female	1	570	1	528	7	b12.bmp	q8.bmp
9	20	female	1	1200	1	563	6	b11.bmp	q6.bmp
9	20	female	1	520	1	460	5	a8.bmp	q7.bmp
9	20	female	1	618	1	576	4	a4.bmp	p4.bmp
9	20	female	1	548	1	475	6	b3.bmp	q7.bmp
9	20	female	1	647	1	574	5	a5.bmp	p3.bmp
9	20	female	1	969	1	522	6	b14.bmp	p2.bmp
9	20	female	1	685	1	485	6	b5.bmp	p3.bmp
9	20	female	1	687	1	389	7	b21.bmp	p1.bmp
9	20	female	1	535	1	644	4	a15.bmp	q8.bmp
9	20	female	1	780	1	507	6	b20.bmp	p2.bmp
9	20	female	1	464	1	538	4	a11.bmp	p4.bmp
9	20	female	1	460	1	512	4	a18.bmp	p4.bmp
9	20	female	1	487	1	457	6	b8.bmp	q7.bmp
9	20	female	1	577	1	504	6	b16.bmp	p3.bmp
9	20	female	1	507	1	532	4	a7.bmp	q5.bmp
9	20	female	1	494	1	390	5	a9.bmp	p2.bmp
9	20	female	1	516	1	522	4	a2.bmp	q5.bmp
9	20	female	0	432	1	756	6	b19.bmp	q7.bmp
9	20	female	1	740	1	838	7	b2.bmp	q8.bmp
9	20	female	1	516	1	635	5	a16.bmp	q7.bmp
9	20	female	1	478	1	528	6	b6.bmp	q6.bmp
9	20	female	1	545	1	1006	5	a12.bmp	p3.bmp
9	20	female	1	576	1	661	6	b9.bmp	p2.bmp
9	20	female	1	630	1	624	5	a1.bmp	q6.bmp
9	20	female	1	627	1	612	4	a17.bmp	p1.bmp
9	20	female	1	1231	1	530	3	lx2.bmp	p1.bmp
9	20	female	1	575	1	574	3	lx6.bmp	p4.bmp
9	20	female	1	602	1	549	3	lx10.bmp	q8.bmp
9	20	female	1	473	1	482	5	a9.bmp	p3.bmp
9	20	female	1	508	1	506	5	a8.bmp	q6.bmp
9	20	female	1	627	1	887	7	b12.bmp	q5.bmp
9	20	female	1	481	1	494	6	b9.bmp	p3.bmp
9	20	female	1	575	1	638	6	b11.bmp	q7.bmp
9	20	female	1	601	1	468	6	b20.bmp	p3.bmp
9	20	female	1	661	1	518	4	a3.bmp	p4.bmp
9	20	female	1	549	1	513	6	b13.bmp	q6.bmp
9	20	female	1	609	1	724	6	b1.bmp	q7.bmp
9	20	female	1	692	1	624	5	a20.bmp	q6.bmp
9	20	female	1	465	1	797	4	a11.bmp	p1.bmp
9	20	female	1	535	1	689	4	a2.bmp	q8.bmp
9	20	female	1	996	1	690	6	b6.bmp	q7.bmp
9	20	female	1	610	1	566	5	a13.bmp	q7.bmp
9	20	female	1	604	1	777	7	b17.bmp	q8.bmp
9	20	female	1	641	1	659	4	a4.bmp	p1.bmp
9	20	female	1	598	1	571	5	a19.bmp	q7.bmp
9	20	female	1	811	1	563	6	b14.bmp	p3.bmp
9	20	female	1	680	1	501	6	b10.bmp	p2.bmp
9	20	female	1	439	1	535	4	a17.bmp	p4.bmp
9	20	female	1	441	1	465	4	a15.bmp	q5.bmp
9	20	female	1	463	1	601	4	a14.bmp	q8.bmp
9	20	female	1	639	1	507	5	a1.bmp	q7.bmp
9	20	female	1	513	1	538	7	b18.bmp	q5.bmp
9	20	female	1	604	1	628	7	b2.bmp	q5.bmp
9	20	female	1	572	1	584	7	b21.bmp	p4.bmp
9	20	female	1	604	1	479	6	b19.bmp	q6.bmp
9	20	female	1	539	1	444	5	a6.bmp	q7.bmp
9	20	female	1	492	1	588	5	a12.bmp	p2.bmp
9	20	female	1	506	1	549	4	a7.bmp	q8.bmp
9	20	female	1	593	1	1928	7	b15.bmp	p1.bmp
9	20	female	1	478	1	545	6	b3.bmp	q6.bmp
9	20	female	1	538	1	534	4	a10.bmp	p4.bmp
9	20	female	1	520	1	582	5	a16.bmp	q6.bmp
9	20	female	1	533	1	495	4	a18.bmp	p1.bmp
9	20	female	1	831	1	520	4	a21.bmp	p4.bmp
9	20	female	1	576	1	529	7	b7.bmp	q8.bmp
9	20	female	1	769	1	522	6	b4.bmp	p3.bmp
9	20	female	1	412	1	507	6	b8.bmp	q6.bmp
9	20	female	1	658	1	510	6	b5.bmp	p2.bmp
9	20	female	1	519	1	625	6	b16.bmp	p2.bmp
9	20	female	1	1259	1	546	5	a5.bmp	p2.bmp
9	20	female	1	589	1	454	3	lx3.bmp	p3.bmp
9	20	female	1	508	1	415	3	lx1.bmp	p1.bmp
9	20	female	1	418	1	508	3	lx11.bmp	q7.bmp
9	20	female	1	497	0	431	5	a2.bmp	p3.bmp
9	20	female	1	609	1	509	4	a12.bmp	q5.bmp
9	20	female	1	511	1	527	5	a4.bmp	q6.bmp
9	20	female	1	469	1	762	5	a18.bmp	q6.bmp
9	20	female	1	453	1	568	7	b3.bmp	p1.bmp
9	20	female	1	563	1	533	7	b8.bmp	p1.bmp
9	20	female	1	1066	1	464	6	b7.bmp	p3.bmp
9	20	female	1	654	1	624	6	b12.bmp	p2.bmp
9	20	female	1	508	1	529	5	a21.bmp	q7.bmp
9	20	female	1	448	1	521	5	a11.bmp	q6.bmp
9	20	female	1	552	1	481	5	a14.bmp	p3.bmp
9	20	female	1	484	1	503	5	a10.bmp	q7.bmp
9	20	female	1	492	1	624	7	b10.bmp	q5.bmp
9	20	female	0	448	1	1727	5	a7.bmp	p3.bmp
9	20	female	1	590	1	540	7	b14.bmp	q8.bmp
9	20	female	0	561	1	833	5	a3.bmp	q7.bmp
9	20	female	1	521	1	1048	4	a20.bmp	p1.bmp
9	20	female	1	566	1	527	4	a8.bmp	p1.bmp
9	20	female	1	469	1	577	5	a15.bmp	p2.bmp
9	20	female	1	632	1	499	7	b13.bmp	p1.bmp
9	20	female	1	560	1	675	4	a9.bmp	q8.bmp
9	20	female	1	543	1	1121	6	b18.bmp	p2.bmp
9	20	female	1	770	1	592	7	b4.bmp	q8.bmp
9	20	female	1	546	1	542	6	b17.bmp	p3.bmp
9	20	female	1	476	1	688	4	a19.bmp	p4.bmp
9	20	female	1	515	1	612	7	b6.bmp	p4.bmp
9	20	female	1	566	1	550	6	b2.bmp	p2.bmp
9	20	female	1	872	1	525	7	b1.bmp	p4.bmp
9	20	female	1	595	1	432	4	a1.bmp	p4.bmp
9	20	female	1	569	1	586	4	a6.bmp	p4.bmp
9	20	female	1	479	1	682	7	b9.bmp	q8.bmp
9	20	female	1	450	1	555	5	a17.bmp	q7.bmp
9	20	female	1	1033	1	594	7	b5.bmp	q5.bmp
9	20	female	1	691	1	956	7	b20.bmp	q8.bmp
9	20	female	1	640	1	644	7	b19.bmp	p1.bmp
9	20	female	1	553	1	569	6	b21.bmp	q7.bmp
9	20	female	1	577	1	535	7	b11.bmp	p4.bmp
9	20	female	1	511	1	783	4	a16.bmp	p1.bmp
9	20	female	1	584	1	639	6	b15.bmp	q6.bmp
9	20	female	1	789	1	558	4	a5.bmp	q5.bmp
9	20	female	1	646	1	564	4	a13.bmp	p4.bmp
9	20	female	1	509	1	551	7	b16.bmp	q5.bmp
